# Supplementary material for: Genome-wide identification of Sclerotinia sclerotiorum small RNAs and their endogenous targets
Source: BMC Genomics. 2023 Oct 2;24:582. doi: 10.1186/s12864-023-09686-7 (PMC10544508; doi:10.1186/s12864-023-09686-7)
Supplement: Supplementary file 3 — Additional file 3: Supplementary Table 1. Detail description of small RNA loci predicted from Sclerotinia sclerotiorum genome CU8.24 using ShortStack program. Supplementary Table 2. Phased loci predicted in Sclerotinia sclerotiorum genome. Supplementary Table 3. Targets of phasiRNAs predicted in Sclerotinia sclerotiorum genome 1980 using psRNA target server [file 12864_2023_9686_MOESM3_ESM.xltx]

## Sheet: s1
Supplementary Table 1. Detail description of small RNA loci predicted from Sclerotinia sclerotiorum genome CU8.24 using ShortStack program																													Loci	Annotation
Loci	Clusters	Length	Reads	RPM	UniqueReads	FracTop	Strand	MajorRNA	MajorRNAReads	Complexity	DicerCall	MIRNA	PhaseScore	Short	Long	18	19	20	21	22	23	24	25	26	27	28	29	30	scaffold_0:100128-100355	Gene Sense	ID=Cluster_1;DicerCall=18;MIRNA=N;
scaffold_0:100128-100355	Cluster_1	228	6138	21.195	6138	0.006	-	UAUAGGCUGGGAGCGAGA	1300	0.004	18	N11	-1	0	0	1303	900	811	535	582	329	318	299	401	285	235	12	128	scaffold_0:134187-134768	Gene Sense	ID=Cluster_2;DicerCall=24;MIRNA=N;
scaffold_0:134187-134768	Cluster_2	582	3580	12.362	3580	0.068	-	AAAAGGACACCAAGGGUUCUGACAA	491	0.019	24	N5	-1	0	0	232	28	0	283	443	311	594	554	430	15	398	222	70	scaffold_0:383445-383872	Gene Sense	ID=Cluster_8;DicerCall=18;MIRNA=N;
scaffold_0:169516-171265	Cluster_3	1750	7821	27.007	7820	0.514	.	UAACCGGAGCUGUCCAUAUUGGC	982	0.029	23	N5	-1	0	0	285	61	279	707	1561	2587	714	178	689	153	278	198	131	scaffold_0:423075-424084	Gene Sense	ID=Cluster_9;DicerCall=30;MIRNA=N;
scaffold_0:171370-172813	Cluster_4	1444	8637	29.824	8637	0.739	.	GAGAGAGAAGCUGCACAAAC	774	0.023	23	N5	-1	0	0	209	264	926	633	1559	1629	795	46	584	841	517	275	359	scaffold_0:616576-618196	Gene Sense	ID=Cluster_11;DicerCall=21;MIRNA=N;
scaffold_0:231813-233753	Cluster_5	1941	4761	16.44	4761	0.061	-	AUACCGUCGUCGAGCCAUAUAACGCU	189	0.052	22	N5	-1	0	0	400	203	370	591	693	589	346	102	461	277	253	285	191	scaffold_1:35198-35227	Gene Sense	ID=Cluster_13;DicerCall=28;MIRNA=N;
scaffold_0:344765-345073	Cluster_6	309	76964	265.764	183	0.962	+	AGCGAAUCCCUACUGUUGUAUGU	17136	0.008	23	N5	-1	0	0	1221	1683	2483	7227	19515	20417	10491	2593	1668	3193	2161	2554	1758	scaffold_1:168350-168446	Gene Sense	ID=Cluster_18;DicerCall=26;MIRNA=N;
scaffold_0:345597-345727	Cluster_7	131	3649	12.6	2429	0.981	+	AAAUCCCUUCGUCCAGAUAUGAAUUUUU	1365	0.035	28	N11	-1	0	0	274	39	77	207	287	325	94	82	125	655	1435	23	26	scaffold_1:305710-307523	Gene Sense	ID=Cluster_21;DicerCall=22;MIRNA=N;
scaffold_0:383445-383872	Cluster_8	428	8895	30.715	8895	0.023	-	AUGGACAGUAUAAUGGGC	1434	0.004	18	N5	-1	0	0	1435	1043	1243	778	1178	724	454	1164	113	274	187	155	147	scaffold_1:391235-391621	Gene Sense	ID=Cluster_22;DicerCall=29;MIRNA=N;
scaffold_0:423075-424084	Cluster_9	1010	3419	11.806	3419	0.014	-	UAUCACGGCCAUCCGUAAAGUUCUCGGUGA	632	0.034	30	N5	-1	0	0	131	216	68	86	177	134	287	521	190	281	303	383	642	scaffold_1:395208-396906	Gene Sense	ID=Cluster_23;DicerCall=26;MIRNA=N;
scaffold_0:480051-480163	Cluster_10	113	4779	16.502	830	0.003	-	GGUGGAGGUCGGCGUUCGAUU	268	0.027	21	N11	-1	0	0	567	431	412	852	477	327	229	159	110	31	162	519	503	scaffold_2:860564-861095	Gene Sense	ID=Cluster_34;DicerCall=21;MIRNA=N;
scaffold_0:616576-618196	Cluster_11	1621	32514	112.274	32514	0.996	+	UCGGUUUUUGCAGAAGUUGAU	16064	0.003	21	N5	-1	0	0	122	97	6881	16147	207	42	90	71	1304	1680	1102	2201	2570	scaffold_2:1052047-1052750	Gene Sense	ID=Cluster_35;DicerCall=27;MIRNA=N;
scaffold_0:667475-667623	Cluster_12	149	3564	12.307	0	0.003	-	UAGGUGUCUAGGAGCUGGGUAACU	1742	0.024	24	N11	-1	0	0	33	92	177	291	598	502	1813	5	23	26	3	1	0	scaffold_3:109827-111357	Gene Sense	ID=Cluster_37;DicerCall=23;MIRNA=N;
scaffold_1:35198-35227	Cluster_13	30	3539	12.221	3539	0	-	ACCGUUUUGGCUUAUGAGAAUGUUAUGA	735	0.005	28	N11	-1	0	0	79	21	157	408	458	323	222	525	39	249	735	34	289	scaffold_3:112818-113430	Gene Sense	ID=Cluster_38;DicerCall=23;MIRNA=N;
scaffold_1:79233-81975	Cluster_14	2743	5523	19.071	5437	0.706	.	UAAAUGGAAUGCUGAUGACGUGU	494	0.057	23	N5	-1	0	0	250	140	225	425	1232	1482	548	431	195	378	92	52	73	scaffold_3:240118-240252	Gene Sense	ID=Cluster_41;DicerCall=22;MIRNA=N;
scaffold_1:123440-123913	Cluster_15	474	3382	11.678	3382	0.092	-	UCGGUGGAUGAGUGUACUGAAGACGUCAG	150	0.055	21	N5	-1	0	0	116	301	293	411	394	237	227	260	206	277	264	271	125	scaffold_3:527404-527869	Gene Sense	ID=Cluster_43;DicerCall=27;MIRNA=N;
scaffold_1:151093-153298	Cluster_16	2206	3391	11.709	3391	0.394	.	AAGAGAUCCAUCGGAGCCACAGAUCUAGCC	261	0.074	22	N5	-1	0	0	12	106	239	340	1199	594	281	52	133	6	7	89	333	scaffold_3:531676-532059	Gene Sense	ID=Cluster_44;DicerCall=28;MIRNA=N;
scaffold_1:164620-164936	Cluster_17	317	56126	193.809	1030	0.984	+	GCGAAUCCCUACUGUUGUAUGU	14235	0.006	23	N5	-1	0	0	1171	1975	1372	5197	15299	16534	9734	1251	699	394	1783	428	289	scaffold_4:74027-74167	Gene Sense	ID=Cluster_51;DicerCall=23;MIRNA=N;
scaffold_1:168350-168446	Cluster_18	97	11697	40.391	11697	0.004	-	CUGCCAGGCCUGUAGACACAGACGUU	2194	0.002	26	N11	-1	0	0	166	516	44	644	757	1337	1257	1290	2194	2089	287	588	528	scaffold_4:87827-87906	Gene Sense	ID=Cluster_52;DicerCall=27;MIRNA=N;
scaffold_1:279388-280572	Cluster_19	1185	9825	33.927	9825	0.97	+	AUGGGUGGUAGAAGACAUGUUCUUGAUUA	982	0.023	22	N5	-1	0	0	341	221	962	967	1501	775	811	565	329	489	651	1234	979	scaffold_4:160002-161813	Gene Sense	ID=Cluster_53;DicerCall=25;MIRNA=N;
scaffold_1:297039-297385	Cluster_20	347	3566	12.314	3566	0.93	+	UAGUGCUCUGCGACGAUCCUGUAU	407	0.013	26	N5	-1	0	0	2	16	279	223	341	539	479	390	543	94	252	110	298	scaffold_4:248325-248354	Gene Sense	ID=Cluster_55;DicerCall=21;MIRNA=N;
scaffold_1:305710-307523	Cluster_21	1814	3014	10.408	3014	0.191	-	UAACUUUCGGAUCUUGUACAAA	391	0.066	22	N5	-1	0	0	23	56	28	206	1257	383	424	268	247	11	96	4	11	scaffold_5:159726-160100	Gene Sense	ID=Cluster_58;DicerCall=24;MIRNA=N;
scaffold_1:391235-391621	Cluster_22	387	3573	12.338	3573	0.008	-	AAUUUACUGGGAACAAAGAG	498	0.01	29	N5	-1	0	0	60	296	501	152	538	426	34	291	138	154	229	661	93	scaffold_6:211531-211928	Gene Sense	ID=Cluster_67;DicerCall=23;MIRNA=N;
scaffold_1:395208-396906	Cluster_23	1699	10834	37.411	10834	0.976	+	UAUGAUCGAACGACGAAGUCCUCAUC	2677	0.017	26	N5	-1	0	0	23	241	246	184	230	200	308	437	2920	2834	2131	663	417	scaffold_7:6088-6513	Gene Sense	ID=Cluster_69;DicerCall=27;MIRNA=N;
scaffold_1:468300-468605	Cluster_24	306	206437	712.847	206437	1	+	GUGGCACUUUCGAAGCUUUGGCGACCCUU	149125	0.001	29	N5	-1	0	0	6	195	494	138	1987	474	3757	213	571	523	9994	149401	38684	scaffold_7:8506-9983	Gene Sense	ID=Cluster_70;DicerCall=27;MIRNA=N;
scaffold_1:476786-477232	Cluster_25	447	9452	32.639	436	0.982	+	UAGCUGCCGUGAUCUUGAUGAG	4555	0.016	22	N5	-1	0	0	11	49	251	474	5351	2482	359	364	106	0	2	3	0	scaffold_9:23350-24095	Gene Sense	ID=Cluster_77;DicerCall=22;MIRNA=N;
scaffold_2:52233-52791	Cluster_26	559	3413	11.785	3413	0.922	+	GAUCUGAAUGUCGAAAGAGAGGAGACAAUU	278	0.04	19	N5	-1	0	0	141	444	302	246	248	424	88	271	141	177	349	201	381	scaffold_10:130038-130200	Gene Sense	ID=Cluster_79;DicerCall=25;MIRNA=N;
scaffold_2:167647-169612	Cluster_27	1966	9896	34.172	9896	0.552	.	ACUUCUUCAAACGUUGGAAGC	1605	0.034	21	N5	31.1	0	0	477	353	496	2271	1834	1844	1426	348	273	276	15	25	258	scaffold_10:168956-169810	Gene Sense	ID=Cluster_80;DicerCall=22;MIRNA=N;
scaffold_2:289660-289936	Cluster_28	277	60324	208.305	2373	0.001	-	CUCUCGGUCGUCUAGUUGG	48316	0.004	19	N15	-1	0	0	1763	48439	632	452	1081	1172	640	1557	3243	1075	121	65	84	scaffold_10:172969-173426	Gene Sense	ID=Cluster_81;DicerCall=20;MIRNA=N;
scaffold_2:309218-309412	Cluster_29	195	5146	17.77	5146	0.999	+	CAACCUGAUGAUCACUAUU	1791	0.01	19	N11	-1	0	0	151	1929	381	186	961	383	250	134	73	117	140	223	218	scaffold_10:294674-294926	Gene Sense	ID=Cluster_83;DicerCall=29;MIRNA=N;
scaffold_2:354185-354636	Cluster_30	452	6814	23.529	3947	0.073	-	UUAUGGCGUGUGACUCAAGC	669	0.028	23	N5	-1	0	0	315	544	857	610	580	1617	624	531	203	147	234	284	268	scaffold_11:127784-127855	Gene Sense	ID=Cluster_88;DicerCall=26;MIRNA=N;
scaffold_2:596818-597667	Cluster_31	850	4167	14.389	4167	0.613	.	UUGACGUCUUCGGUUUUCUCGA	470	0.035	21	N5	1.5	0	0	173	280	222	835	721	734	294	175	30	441	95	127	40	scaffold_11:171261-172295	Gene Sense	ID=Cluster_89;DicerCall=25;MIRNA=N;
scaffold_2:666757-667243	Cluster_32	487	124011	428.222	121924	0.976	+	UCGGGGGAAUUUUUGAUUGCAUC	37617	0.004	23	N5	-1	0	0	450	635	2478	3408	34910	40525	17165	10810	10394	1996	401	297	542	scaffold_11:174455-174767	Gene Sense	ID=Cluster_90;DicerCall=26;MIRNA=N;
scaffold_2:762420-762581	Cluster_33	162	12740	43.992	426	0.993	+	GGCCUGAUAGUUCAGUGGUAGAAUUCUU	8067	0.015	28	N11	-1	0	0	218	156	185	243	281	305	140	444	1167	1077	8151	322	51	scaffold_12:92857-93317	Gene Sense	ID=Cluster_94;DicerCall=22;MIRNA=N;
scaffold_2:860564-861095	Cluster_34	532	6209	21.44	6209	0.001	-	UAUGAAAUUGCGACUUUGACA	1402	0.005	21	N5	-1	0	0	376	472	835	1407	752	314	410	381	323	75	126	658	80	scaffold_13:67670-67773	Gene Sense	ID=Cluster_96;DicerCall=24;MIRNA=N;
scaffold_2:1052047-1052750	Cluster_35	704	11487	39.666	11487	0.979	+	AAGAGGACGACUGGAAUAAGAUUUUGC	1991	0.004	27	N5	-1	0	0	97	81	537	1435	984	658	1016	1425	1089	2055	1006	801	303	scaffold_15:48396-49528	Gene Sense	ID=Cluster_103;DicerCall=24;MIRNA=N;
scaffold_3:100285-101501	Cluster_36	1217	19280	66.576	19280	0.919	+	UGUGAUCUAGUGACCUCCAUC	2432	0.021	22	N5	-1	0	0	57	110	1219	3262	6362	5586	1411	248	728	119	98	44	36	scaffold_16:60881-61322	Gene Sense	ID=Cluster_107;DicerCall=23;MIRNA=N;
scaffold_3:109827-111357	Cluster_37	1531	11084	38.274	11084	0.057	-	AUAACUGCGGUACUUGGAUGGACA	1677	0.012	23	N5	-1	0	0	493	686	466	1304	1102	1927	1822	952	927	520	53	477	355	scaffold_17:10434-12161	Gene Sense	ID=Cluster_109;DicerCall=28;MIRNA=N;
scaffold_3:112818-113430	Cluster_38	613	11956	41.285	11956	0.04	-	UAUGUGGUUGCAGAACUUUUUACG	1243	0.006	23	N5	-1	0	0	992	73	771	963	671	1763	1516	887	993	1080	905	777	565	scaffold_17:21129-22387	Gene Sense	ID=Cluster_110;DicerCall=22;MIRNA=N;
scaffold_3:130394-130717	Cluster_39	324	16788	57.971	273	0.009	-	UCCGGCAUGGUGUAGUGGCUAGCAUU	7902	0.005	26	N5	-1	0	0	36	858	140	313	154	432	174	132	7943	550	3560	2489	7	scaffold_17:53724-54273	Gene Sense	ID=Cluster_111;DicerCall=20;MIRNA=N;
scaffold_3:220201-220756	Cluster_40	556	72816	251.441	71533	0.984	+	CAUCUGGGGAAUUUUUGAUUGCUUC	23904	0.003	25	N5	-1	0	0	237	138	605	1066	2807	6675	14378	26046	20323	239	157	50	95	scaffold_17:55286-55663	Gene Sense	ID=Cluster_112;DicerCall=22;MIRNA=N;
scaffold_3:240118-240252	Cluster_41	135	21000	72.515	51	0.073	-	GCGAAUCCCCACUGUUGUAUGU	1800	0.023	22	N11	-1	0	0	1165	1487	1371	2194	4322	2723	2814	908	709	1148	827	514	818	scaffold_18:46460-47230	Gene Sense	ID=Cluster_116;DicerCall=22;MIRNA=N;
scaffold_3:291025-293018	Cluster_42	1994	46102	159.195	8614	0.365	.	UACACACCGGAUCUAUGAAUAU	15112	0.021	22	N5	-1	0	0	169	641	1163	7181	27434	6987	1034	974	143	334	26	9	7	scaffold_18:47330-47570	Gene Sense	ID=Cluster_117;DicerCall=22;MIRNA=N;
scaffold_3:527404-527869	Cluster_43	466	18578	64.152	18578	0.997	+	GUAAAAUCAUCGCAAGAACUACUACCCA	3236	0.003	27	N5	-1	0	0	208	398	870	1899	1131	1188	1755	737	589	3272	3268	1891	1372	scaffold_18:181798-182585	Gene Sense	ID=Cluster_119;DicerCall=27;MIRNA=N;
scaffold_3:531676-532059	Cluster_44	384	58941	203.529	58941	1	+	GACGAGAAAAUCGGAAUCUCUGAUAAAC	12394	0.001	28	N5	-1	0	0	5767	4132	3468	3345	2113	525	761	6238	3236	10948	12413	61	5934	scaffold_18:263081-264246	Gene Sense	ID=Cluster_121;DicerCall=23;MIRNA=N;
scaffold_3:535558-535613	Cluster_45	56	14695	50.743	14695	0	-	GUGUGAGUUAGGAAUCGAAUUAGAAUC	2255	0.002	27	N11	-1	0	0	246	755	498	981	1283	584	1058	1631	1502	2265	1523	933	1436	scaffold_18:340274-340406	Gene Sense	ID=Cluster_124;DicerCall=23;MIRNA=N;
scaffold_3:552354-552489	Cluster_46	136	35000	120.858	35000	0.003	-	GGGGAUCUGGUUUAGGGGUAUAACAUUC	18106	0.003	28	N11	-1	0	0	221	365	1009	247	890	288	2300	2953	93	8143	18126	306	59	scaffold_18:592228-592740	Gene Sense	ID=Cluster_127;DicerCall=20;MIRNA=N;
scaffold_3:572739-572945	Cluster_47	207	122238	422.1	122238	0	-	GCUGGUGAUGAACGAUACAAAGUAUCAAAC	118385	0.001	30	N11	-1	0	0	23	119	115	238	464	740	514	193	201	337	90	117	119087	scaffold_18:803717-803747	Gene Sense	ID=Cluster_134;DicerCall=19;MIRNA=N;
scaffold_3:597666-598399	Cluster_48	734	3304	11.409	3304	0.006	-	GAUCUUUUGGGCGGACGCUUUU	280	0.044	22	N5	-1	0	0	25	14	112	127	725	223	383	325	371	242	274	273	210	scaffold_19:318239-320240	Gene Sense	ID=Cluster_138;DicerCall=24;MIRNA=N;
scaffold_3:600700-601254	Cluster_49	555	10437	36.04	645	0.246	.	UGUGCGGUAGAAGGAUCUUUUAGC	1693	0.034	23	N5	-1	0	0	16	127	312	1530	2438	2745	2143	324	690	48	27	28	9	scaffold_22:138585-138960	Gene Sense	ID=Cluster_150;DicerCall=25;MIRNA=N;
scaffold_4:30672-31645	Cluster_50	974	5087	17.566	5087	0.035	-	GUGGAAUAGCCUUUGUACAAA	1478	0.016	21	N5	-1	0	0	19	35	649	1614	285	545	611	774	101	92	51	227	84	scaffold_22:139352-139681	Gene Sense	ID=Cluster_151;DicerCall=27;MIRNA=N;
scaffold_4:74027-74167	Cluster_51	141	22130	76.417	22130	1	+	UGGAACACGAACUGUGAAGACGA	3102	0.001	23	N11	-1	0	0	2274	962	1550	1186	669	3103	1470	2381	1781	1520	1630	1736	1868	scaffold_22:172472-173653	Gene Sense	ID=Cluster_152;DicerCall=22;MIRNA=N;
scaffold_4:87827-87906	Cluster_52	80	3420	11.81	3420	0.033	-	CGGACACCCUAAUACUCAAGGAACAAU	1202	0.004	27	N11	-1	0	0	0	476	0	0	49	187	0	1	6	1202	403	475	621	scaffold_23:59930-60073	Gene Sense	ID=Cluster_155;DicerCall=28;MIRNA=N;
scaffold_4:160002-161813	Cluster_53	1812	5313	18.346	5313	0.098	-	GUUUUGGCUUAGAGACUAUGGUAGC	1581	0.021	25	N5	-1	0	0	20	18	195	228	940	697	616	1608	684	155	4	121	27	scaffold_23:134719-135197	Gene Sense	ID=Cluster_157;DicerCall=18;MIRNA=N;
scaffold_4:170421-172428	Cluster_54	2008	4221	14.576	4221	0.141	-	UUUCCGCUCGUAAACUAUCUCG	998	0.055	22	N5	-1	0	0	5	127	103	221	2063	1109	172	223	36	6	123	0	33	scaffold_24:250021-250271	Gene Sense	ID=Cluster_162;DicerCall=22;MIRNA=N;
scaffold_4:248325-248354	Cluster_55	30	3811	13.16	3811	1	+	UCGAGAGGUGGAAUCCAGACU	787	0.003	21	N11	-1	0	0	0	273	25	788	470	303	456	579	286	168	203	132	128	scaffold_24:325064-325358	Gene Sense	ID=Cluster_168;DicerCall=22;MIRNA=N;
scaffold_4:315036-315162	Cluster_56	127	57039	196.961	2	0.982	+	AGCGAAUCCCUACUGUUGUAUGU	14212	0.007	23	N11	-1	0	0	1150	2098	1394	5307	15487	16845	9551	1281	708	411	1994	390	423	scaffold_24:328175-328839	Gene Sense	ID=Cluster_169;DicerCall=29;MIRNA=N;
scaffold_5:138556-138973	Cluster_57	418	23954	82.715	6704	0.971	+	GGCCUGAUAGUUCAGUGGUAGAAUUCUU	11176	0.012	28	N5	-1	0	0	243	294	377	642	2489	1022	232	695	1859	3462	11741	495	403	scaffold_26:83098-85248	Gene Sense	ID=Cluster_173;DicerCall=30;MIRNA=N;
scaffold_5:159726-160100	Cluster_58	375	3370	11.637	3370	0.993	+	CGCGAUGAUUAGAUACGAUGCACC	562	0.016	24	N5	-1	0	0	26	90	220	122	171	100	592	518	114	501	461	85	370	scaffold_28:28662-29754	Gene Sense	ID=Cluster_174;DicerCall=24;MIRNA=N;
scaffold_5:180405-180897	Cluster_59	493	8989	31.04	8989	1	+	GUGCUUGAUUUAAACGGCUUACUGAAA	854	0.016	27	N5	-1	0	0	498	521	647	679	1128	1064	1138	625	524	1241	437	205	282	scaffold_28:42352-43447	Gene Sense	ID=Cluster_175;DicerCall=28;MIRNA=N;
scaffold_5:192629-192784	Cluster_60	156	4883	16.861	4883	0	-	CGAUAUGAUUACAAAACCGAUC	574	0.02	22	N11	-1	0	0	320	17	152	482	1292	426	889	557	92	131	264	162	99	scaffold_28:97858-99498	Gene Sense	ID=Cluster_176;DicerCall=28;MIRNA=N;
scaffold_5:213226-221370	Cluster_61	8145	48119	166.16	48119	0.832	+	UGUUGCAGAUGGAUCUCUAGUGG	4716	0.036	22	N5	-1	0	0	93	532	793	3036	18860	17646	4823	1062	626	329	61	61	197	scaffold_28:296245-297340	Gene Sense	ID=Cluster_181;DicerCall=27;MIRNA=N;
scaffold_6:66889-67926	Cluster_62	1038	10779	37.221	4359	0.054	-	UAUAGGCGGCAGAUUUGUGAUU	2168	0.05	22	N5	-1	0	0	32	140	504	1410	5563	2192	415	261	108	109	12	3	30	scaffold_30:36541-36573	Gene Sense	ID=Cluster_189;DicerCall=19;MIRNA=N;
scaffold_6:68034-69266	Cluster_63	1233	15529	53.623	1562	0.103	-	UGAAGAGGGUUGUGGAGUGAGU	2321	0.031	22	N5	-1	0	0	207	453	477	1515	7336	4500	786	113	94	38	5	2	3	scaffold_30:87967-89155	Gene Sense	ID=Cluster_190;DicerCall=23;MIRNA=N;
scaffold_6:69383-70896	Cluster_64	1514	31544	108.924	3844	0.047	-	UAUGAUCUUGGGUUGGUAUAAUC	13552	0.022	23	N5	-1	0	0	83	235	630	1758	8576	17550	1875	536	205	58	22	16	0	scaffold_30:98981-99011	Gene Sense	ID=Cluster_192;DicerCall=24;MIRNA=N;
scaffold_6:70997-71861	Cluster_65	865	3015	10.411	2020	0.042	-	UCGACUCUCUGAUUUCCCAA	1483	0.073	20	N5	-1	0	0	14	64	1545	203	598	488	20	56	12	11	2	2	0	scaffold_32:93435-93678	Gene Sense	ID=Cluster_197;DicerCall=25;MIRNA=N;
scaffold_6:174970-175737	Cluster_66	768	12342	42.618	931	0.988	+	GGCCUGAUAGUUCAGUGGUAGAAUUCUU	7875	0.018	28	N5	-1	0	0	104	145	305	201	311	185	168	391	1178	989	7909	334	122	scaffold_34:140485-140869	Gene Sense	ID=Cluster_205;DicerCall=25;MIRNA=N;
scaffold_6:211531-211928	Cluster_67	398	3104	10.718	3104	0.002	-	GUGGAGACGACUGAAGAGCUUAG	526	0.01	23	N5	-1	0	0	190	479	223	87	329	625	289	185	3	14	80	368	232	scaffold_35:80993-82183	Gene Sense	ID=Cluster_206;DicerCall=21;MIRNA=N;
scaffold_7:111-3245	Cluster_68	3135	7688	26.547	7175	0.557	.	UCUCGGCAGUUCGUGGAACACG	681	0.073	22	N5	-1	0	0	90	380	633	1045	3436	1328	378	98	44	136	70	44	6	scaffold_35:82288-84827	Gene Sense	ID=Cluster_207;DicerCall=27;MIRNA=N;
scaffold_7:6088-6513	Cluster_69	426	3339	11.53	3339	0.095	-	CAGGAUGUUGAGAAUAGAUGACGCGUU	842	0.013	27	N5	-1	0	0	0	9	156	23	282	133	15	4	533	845	664	604	71	scaffold_35:102661-104274	Gene Sense	ID=Cluster_208;DicerCall=25;MIRNA=N;
scaffold_7:8506-9983	Cluster_70	1478	9025	31.164	9025	0.967	+	AAAUGGAAGACUGGGAGUCCGUAACAA	1425	0.01	27	N5	-1	0	0	1	15	494	984	885	200	863	1182	1157	1430	540	868	406	scaffold_36:12862-14757	Gene Sense	ID=Cluster_214;DicerCall=20;MIRNA=N;
scaffold_7:120770-120842	Cluster_71	73	10898	37.632	4536	0.002	-	GCUUCUAUGGUCCAAUGGUCAGGA	1013	0.011	21	N11	-1	0	0	763	616	773	1846	748	870	1317	290	864	37	425	1080	1269	scaffold_36:229208-229325	Gene Sense	ID=Cluster_219;DicerCall=19;MIRNA=N;
scaffold_7:208080-210865	Cluster_72	2786	7502	25.905	7502	0.834	+	UGAUGUGACCGUAUUCGUGAGA	1941	0.05	22	N5	-1	0	0	203	123	228	518	3924	1664	374	259	21	94	75	9	10	scaffold_36:237413-237709	Gene Sense	ID=Cluster_220;DicerCall=27;MIRNA=N;
scaffold_8:7-333	Cluster_73	327	55986	193.325	32	0.93	+	UUUUGCUUGUGUGAUUCGAAUA	6247	0.011	22	N5	-1	0	0	327	819	1933	6691	24467	11924	5255	2357	988	1072	128	13	12	scaffold_37:131484-131724	Gene Sense	ID=Cluster_221;DicerCall=22;MIRNA=N;
scaffold_8:159584-163426	Cluster_74	3843	7200	24.862	7200	0.878	+	UGGUAUUCGGUGUUGCUCUUCC	556	0.05	22	N5	-1	0	0	22	154	514	780	2980	2034	142	175	76	217	49	45	12	scaffold_37:178451-180064	Gene Sense	ID=Cluster_222;DicerCall=24;MIRNA=N;
scaffold_9:1-468	Cluster_75	468	38077	131.484	45	0.85	+	UCAUCUCCGUUCGACUGAUAGUC	2864	0.021	23	N5	-1	0	0	542	2532	5627	5682	10712	10899	1232	342	351	83	38	28	9	scaffold_38:72230-73380	Gene Sense	ID=Cluster_227;DicerCall=22;MIRNA=N;
scaffold_9:9892-10027	Cluster_76	136	15163	52.359	6	0.003	-	UAAUAGGCGUGGGUUCGAAUCC	1328	0.006	19	N11	-1	0	0	2004	2883	2121	2327	2439	1328	1252	633	150	15	11	0	0	scaffold_38:79767-80961	Gene Sense	ID=Cluster_228;DicerCall=24;MIRNA=N;
scaffold_9:23350-24095	Cluster_77	746	5429	18.747	5429	0.122	-	ACGGAGGAGGACUAUAAUG	664	0.012	22	N5	-1	0	0	553	687	467	430	791	158	537	378	218	307	374	259	270	scaffold_38:88821-89214	Gene Sense	ID=Cluster_229;DicerCall=20;MIRNA=N;
scaffold_10:33070-38085	Cluster_78	5016	43118	148.891	42586	0.779	.	UAGGCCGAGACCUGACUGACGU	2324	0.035	23	N5	-1	0	0	247	539	1138	4755	14939	15090	4667	717	485	332	191	9	9	scaffold_40:133556-134071	Gene Sense	ID=Cluster_234;DicerCall=24;MIRNA=N;
scaffold_10:130038-130200	Cluster_79	163	8330	28.764	8330	1	+	UUAUUGCCUGGCACAAUGAACCCAU	2035	0.003	25	N11	-1	0	0	190	50	151	265	1190	101	1639	2053	421	550	813	675	232	scaffold_41:342932-343593	Gene Sense	ID=Cluster_237;DicerCall=28;MIRNA=N;
scaffold_10:168956-169810	Cluster_80	855	4511	15.577	4511	0.971	+	UUACUGUGUGCUUUUCUAUGAU	309	0.04	22	N5	-1	0	0	243	293	239	432	684	623	435	248	249	298	152	269	346	scaffold_41:421763-421941	Gene Sense	ID=Cluster_239;DicerCall=22;MIRNA=N;
scaffold_10:172969-173426	Cluster_81	458	3638	12.562	3638	0.959	+	CAUGGCCGGCUCUGUAUUUG	872	0.035	20	N5	-1	0	0	197	129	1107	188	636	291	416	63	213	91	60	110	137	scaffold_41:473315-474256	Gene Sense	ID=Cluster_240;DicerCall=30;MIRNA=N;
scaffold_10:261247-264190	Cluster_82	2944	3350	11.568	3350	0.554	.	ACUCCAUUUGAAGAUCUAGACAAGCU	197	0.071	23	N5	-1	0	0	252	22	167	198	661	762	223	353	374	115	87	72	64	scaffold_41:552330-553026	Gene Sense	ID=Cluster_241;DicerCall=25;MIRNA=N;
scaffold_10:294674-294926	Cluster_83	253	26690	92.163	26690	0	-	CGGUGCCGCGCUGAAGAAACUCGAACAAC	4345	0.001	29	N11	-1	0	0	1141	2272	195	3007	2346	1738	2827	1606	1699	2564	1073	4345	1877	scaffold_41:557384-558182	Gene Sense	ID=Cluster_242;DicerCall=23;MIRNA=N;
scaffold_10:320197-320469	Cluster_84	273	60681	209.537	2234	0.998	+	CUCUCGGUCGUCUAGUUGG	48632	0.004	19	N15	-1	0	0	1728	48760	706	1254	1223	717	391	1047	3145	907	272	187	344	scaffold_43:33495-34651	Gene Sense	ID=Cluster_243;DicerCall=24;MIRNA=N;
scaffold_10:351879-353547	Cluster_85	1669	6890	23.792	6706	0.15	-	UUUCAGACUAACUCAAUUAAUU	805	0.047	22	N5	-1	0	0	13	68	125	596	3178	2365	306	134	21	75	0	1	8	scaffold_43:51820-52970	Gene Sense	ID=Cluster_244;DicerCall=26;MIRNA=N;
scaffold_11:33035-34176	Cluster_86	1142	5537	19.12	5537	0.919	+	UAACCGAGGCUCUGCGAUCAUAG	2709	0.022	23	N5	-1	0	0	0	63	12	232	1569	2976	429	91	64	101	0	0	0	scaffold_43:98173-101039	Gene Sense	ID=Cluster_247;DicerCall=22;MIRNA=N;
scaffold_11:34316-35830	Cluster_87	1515	6712	23.177	6712	0.941	+	UGUCAAGGUGCGACGAUCUAGC	2538	0.031	22	N5	-1	0	0	3	66	69	551	3708	1889	317	31	21	36	1	0	20	scaffold_45:88388-89484	Gene Sense	ID=Cluster_254;DicerCall=24;MIRNA=N;
scaffold_11:127784-127855	Cluster_88	72	7032	24.282	7032	0	-	UGUGUCGAAGGGAGCUCUAGUAGAAC	1167	0.002	26	N11	-1	0	0	579	543	39	631	324	114	131	704	1168	936	604	491	768	scaffold_45:88388-89484	Gene Sense	ID=Cluster_254;DicerCall=24;MIRNA=N;
scaffold_11:171261-172295	Cluster_89	1035	154462	533.372	154462	0.998	+	GCGUGGAGUGGAUUGGAGACUGUGA	32090	0.001	25	N5	-1	0	0	11694	8740	9119	6282	7568	13666	8884	32109	17130	17321	10628	5154	6167	scaffold_46:104757-104891	Gene Sense	ID=Cluster_256;DicerCall=30;MIRNA=N;
scaffold_11:174455-174767	Cluster_90	313	34683	119.764	34683	0.999	+	GUGGGGAUGUGAAGAAAUGAGGUCAU	14409	0.001	26	N5	-1	0	0	0	54	35	5	277	863	1308	5073	14411	8445	2159	1795	258	scaffold_47:115956-116587	Gene Sense	ID=Cluster_261;DicerCall=28;MIRNA=N;
scaffold_11:235018-236356	Cluster_91	1339	4890	16.886	4890	0.2	.	UAUACGGCUGAGAAACAAUCUC	2367	0.023	22	N5	-1	0	0	42	53	60	483	3453	504	247	5	6	32	0	4	1	scaffold_48:13110-13200	Gene Sense	ID=Cluster_264;DicerCall=21;MIRNA=N;
scaffold_12:10315-10816	Cluster_92	502	3451	11.917	2092	0.784	.	UUAACUUCAGAUCCUUAACAAA	772	0.043	22	N5	-1	0	0	350	398	232	238	1263	521	87	94	74	41	68	25	60	scaffold_49:107793-108998	Gene Sense	ID=Cluster_267;DicerCall=23;MIRNA=N;
scaffold_12:44234-45209	Cluster_93	976	8843	30.536	88	0.983	+	UCGAUCGCUUUAGUAACUCCUAG	1144	0.026	23	N5	-1	0	0	5	11	91	324	2201	3446	1118	662	511	431	34	0	9	scaffold_49:240182-241770	Gene Sense	ID=Cluster_269;DicerCall=25;MIRNA=N;
scaffold_12:92857-93317	Cluster_94	461	3149	10.874	3149	0.999	+	AAAGGCAAAGGAAACUCAGAGA	572	0.01	22	N5	-1	0	0	51	89	503	674	714	453	314	102	92	82	62	3	10	scaffold_49:267970-268214	Gene Sense	ID=Cluster_270;DicerCall=30;MIRNA=N;
scaffold_13:25119-25629	Cluster_95	511	15741	54.355	15741	0.976	+	UGGUCCGCUGUGCUUGCGCAUG	1870	0.022	22	N5	-1	0	0	94	774	614	1001	2852	1215	1652	1662	1169	1136	1283	1103	1186	scaffold_50:108632-108927	Gene Sense	ID=Cluster_275;DicerCall=21;MIRNA=N;
scaffold_13:67670-67773	Cluster_96	104	11013	38.029	11013	0	-	UAGCGAUCUGGGAUUUACUUGGAA	1284	0.004	24	N11	-1	0	0	229	32	305	364	77	1022	1730	1421	942	1048	1310	1331	1202	scaffold_50:221600-221727	Gene Sense	ID=Cluster_278;DicerCall=22;MIRNA=N;
scaffold_13:155438-155565	Cluster_97	128	8347	28.823	0	0.929	+	ACAUACGACCAUAGACUGAAGAGA	944	0.043	24	N11	-1	0	0	346	517	424	807	1546	1450	1614	343	290	178	503	178	151	scaffold_50:312835-314114	Gene Sense	ID=Cluster_279;DicerCall=24;MIRNA=N;
scaffold_14:9871-10052	Cluster_98	182	3353	11.578	1377	0.996	+	UGGCGUGUGACUCAAGCUUUCU	437	0.043	22	N11	-1	0	0	275	387	646	261	794	404	252	29	54	147	21	44	39	scaffold_52:202986-203963	Gene Sense	ID=Cluster_294;DicerCall=21;MIRNA=N;
scaffold_14:205510-207895	Cluster_99	2386	5773	19.935	5773	0.815	+	UGUCUCGGCAUGGUGGAAGAUA	364	0.055	22	N5	-1	0	0	117	130	204	635	2421	1524	391	138	27	68	66	49	3	scaffold_53:73626-73960	Gene Sense	ID=Cluster_297;DicerCall=23;MIRNA=N;
scaffold_14:383254-387077	Cluster_100	3824	73982	255.467	73982	0.923	+	UGACAACCGGAGCUCUUUGUGG	13020	0.026	22	N5	-1	0	0	682	955	2667	12023	30185	17476	6880	1398	755	282	285	290	104	scaffold_53:145033-146697	Gene Sense	ID=Cluster_299;DicerCall=22;MIRNA=N;
scaffold_14:436465-437744	Cluster_101	1280	92445	319.222	35449	0.07	-	UACCGCUCUUGUACAUUCGUAA	24150	0.018	22	N5	-1	0	0	603	2494	3893	9713	51281	17769	2447	3272	660	180	54	52	27	scaffold_54:6315-7496	Gene Sense	ID=Cluster_300;DicerCall=27;MIRNA=N;
scaffold_14:437921-438626	Cluster_102	706	12762	44.068	112	0.094	-	UAUCUGUUUAGUUGCUCUUUCG	593	0.058	22	N5	-1	0	0	26	152	327	1207	6324	3642	628	234	144	58	14	6	0	scaffold_54:39919-43026	Gene Sense	ID=Cluster_301;DicerCall=25;MIRNA=N;
scaffold_15:48396-49528	Cluster_103	1133	5354	18.488	5337	0.97	+	UCCAUGAUCUAUCUGCUUUGAAUU	460	0.04	24	N5	-1	0	0	160	76	87	694	437	693	960	261	636	435	596	262	57	scaffold_54:90896-90926	Gene Sense	ID=Cluster_302;DicerCall=29;MIRNA=N;
scaffold_15:54868-55034	Cluster_104	167	7190	24.828	7190	0.997	+	AACAAAUCGGAGGACAGUAACAGUGC	1655	0.005	26	N11	-1	0	0	193	275	107	22	153	10	751	637	1664	937	757	1010	674	scaffold_55:28444-28926	Gene Sense	ID=Cluster_304;DicerCall=30;MIRNA=N;
scaffold_16:52854-56306	Cluster_105	3453	13291	45.895	13291	0.073	-	UGUGUGCUGAAAUUCUUGGAUU	3011	0.028	22	N5	-1	0	0	20	378	134	628	6231	4573	556	256	234	177	75	0	29	scaffold_55:94434-95067	Gene Sense	ID=Cluster_306;DicerCall=18;MIRNA=N;
scaffold_16:56399-60566	Cluster_106	4168	23675	81.752	23675	0.086	-	UAUAUGAUCAAUCGAGACGCCCG	1740	0.04	22	N5	-1	0	0	114	246	799	1605	10221	8158	1419	481	370	80	5	71	106	scaffold_56:110795-111647	Gene Sense	ID=Cluster_309;DicerCall=25;MIRNA=N;
scaffold_16:60881-61322	Cluster_107	442	17698	61.113	17698	0.014	-	GUAUAGCGGACAUGGAGGAUAUG	2143	0.003	23	N5	-1	0	0	1670	1218	1450	1421	925	2346	1218	1349	1854	1329	1560	431	927	scaffold_56:120352-120515	Gene Sense	ID=Cluster_310;DicerCall=20;MIRNA=N;
scaffold_16:92835-93191	Cluster_108	357	3816	13.177	94	0.905	+	UCACGUGGAAGUGCUCUAGGCUU	2768	0.02	23	N5	-1	0	0	1	11	43	317	247	2983	45	65	8	9	5	81	1	scaffold_57:87440-87640	Gene Sense	ID=Cluster_311;DicerCall=22;MIRNA=N;
scaffold_17:10434-12161	Cluster_109	1728	6634	22.908	6634	0.973	+	GGAUGAGGACGACGAUUUUACAAAGAAC	1487	0.014	28	N5	-1	0	0	63	398	293	733	80	625	110	371	501	539	1554	766	601	scaffold_58:82168-82563	Gene Sense	ID=Cluster_314;DicerCall=20;MIRNA=N;
scaffold_17:21129-22387	Cluster_110	1259	4502	15.546	4502	0.052	-	UCGGUGCGACAACUAUCUGGAA	235	0.047	22	N5	-1	0	0	202	319	472	385	736	473	317	204	497	226	110	258	303	scaffold_59:8663-10162	Gene Sense	ID=Cluster_315;DicerCall=19;MIRNA=N;
scaffold_17:53724-54273	Cluster_111	550	4534	15.656	4534	0.981	+	GUAAGGAAGAGGAACAUAUU	883	0.009	20	N5	-1	0	0	254	753	921	847	107	76	135	518	77	123	176	451	96	scaffold_59:114209-114238	Gene Sense	ID=Cluster_317;DicerCall=27;MIRNA=N;
scaffold_17:55286-55663	Cluster_112	378	4420	15.263	4420	0.957	+	GAGGUGCGAAGAGCUGAACUGG	542	0.012	22	N5	-1	0	0	340	728	274	596	836	281	473	233	396	175	9	47	32	scaffold_60:102952-104443	Gene Sense	ID=Cluster_320;DicerCall=21;MIRNA=N;
scaffold_17:131828-131968	Cluster_113	141	3594	12.41	66	0.009	-	GCUUCUGUGGUCCAAUGGUUAGGAUUCC	399	0.033	24	N11	-1	0	0	341	210	433	393	353	339	468	73	209	14	407	131	223	scaffold_60:129628-130254	Gene Sense	ID=Cluster_321;DicerCall=22;MIRNA=N;
scaffold_17:263852-266871	Cluster_114	3020	3876	13.384	3876	0.163	-	UGUGCGAUGAUGUUAGGACAAUA	619	0.065	22	N5	-1	0	0	0	65	31	111	1700	1594	199	15	102	59	0	0	0	scaffold_60:165568-165641	Gene Sense	ID=Cluster_323;DicerCall=21;MIRNA=N;
scaffold_18:19388-19675	Cluster_115	288	4449	15.363	4449	0.649	.	UCAACGUGUGCACUCUGUCCUG	1404	0.019	22	N6	-1	0	0	317	123	232	289	1637	169	144	204	136	723	127	253	95	scaffold_60:266431-266923	Gene Sense	ID=Cluster_325;DicerCall=25;MIRNA=N;
scaffold_18:46460-47230	Cluster_116	771	4027	13.906	4027	0.988	+	CCAAGCGCAGACCUAACC	513	0.028	22	N5	-1	0	0	542	93	296	462	762	479	465	24	30	189	309	136	240	scaffold_64:86154-86939	Gene Sense	ID=Cluster_330;DicerCall=23;MIRNA=N;
scaffold_18:47330-47570	Cluster_117	241	3634	12.549	3634	0.983	+	AAGGUUGAGAGGGAAUUCAAGG	1015	0.02	22	N14	-1	0	0	11	208	195	263	1098	796	408	65	85	116	68	102	219	scaffold_67:277676-278558	Gene Sense	ID=Cluster_341;DicerCall=25;MIRNA=N;
scaffold_18:92929-93360	Cluster_118	432	12569	43.402	4305	0.984	+	GCGAAUCCCCACUGUUGUAUGU	1272	0.035	22	N5	-1	0	0	584	636	453	1096	2021	1631	1679	1059	566	984	571	709	580	scaffold_68:20379-20754	Gene Sense	ID=Cluster_343;DicerCall=20;MIRNA=N;
scaffold_18:181798-182585	Cluster_119	788	4422	15.27	4422	0.055	-	AAGCGUCGCAAGACUCGUGCC	213	0.063	27	N5	-1	0	0	120	191	229	380	420	560	327	452	353	571	463	174	182	scaffold_68:41204-42498	Gene Sense	ID=Cluster_345;DicerCall=22;MIRNA=N;
scaffold_18:261700-261999	Cluster_120	300	4861	16.786	4675	0.98	+	UUGUUUAAUUGUCUGGCUUUUU	991	0.021	22	N13	-1	0	0	246	306	612	647	1411	774	241	35	441	100	1	5	42	scaffold_68:42624-43319	Gene Sense	ID=Cluster_346;DicerCall=26;MIRNA=N;
scaffold_18:263081-264246	Cluster_121	1166	8081	27.904	1500	0.919	+	UCAGGGCAGCUAAGAUCUUUCUU	1839	0.045	23	N5	-1	0	0	10	93	479	520	2575	3499	529	208	134	16	4	1	13	scaffold_71:84406-86023	Gene Sense	ID=Cluster_354;DicerCall=28;MIRNA=N;
scaffold_18:267383-267631	Cluster_122	249	70657	243.985	19281	0.06	-	GCGAAUCCCUACUGUUGUAUGU	16862	0.005	22	N11	-1	0	0	1432	2131	1266	6739	20653	19193	8945	2229	1569	3603	1429	713	755	scaffold_71:99437-99846	Gene Sense	ID=Cluster_355;DicerCall=22;MIRNA=N;
scaffold_18:267841-268124	Cluster_123	284	4026	13.902	3028	0.732	.	UGUACUUCAGUCUGGCGCUCUCC	596	0.03	23	N6	-1	0	0	403	538	171	263	730	1329	440	71	62	5	3	2	9	scaffold_74:53495-54083	Gene Sense	ID=Cluster_362;DicerCall=22;MIRNA=N;
scaffold_18:340274-340406	Cluster_124	133	4057	14.009	4057	1	+	AUGGAAUCACGGAAAUGGCACGA	1357	0.005	23	N11	-1	0	0	278	234	49	1	554	1359	121	658	494	115	109	85	0	scaffold_74:164987-165088	Gene Sense	ID=Cluster_366;DicerCall=23;MIRNA=N;
scaffold_18:385003-388052	Cluster_125	3050	6517	22.504	6517	0.338	.	UACUGAUCUGCGAGGUAUGCUCU	732	0.051	23	N5	-1	0	0	183	268	253	514	1466	2501	736	70	154	136	53	173	10	scaffold_74:173592-176403	Gene Sense	ID=Cluster_367;DicerCall=23;MIRNA=N;
scaffold_18:461707-462618	Cluster_126	912	3713	12.821	3713	0.314	.	UUGUGCUCGACGGACCUUGC	314	0.045	23	N5	-1	0	0	142	46	560	369	650	902	488	239	73	30	9	102	103	scaffold_74:187928-189076	Gene Sense	ID=Cluster_368;DicerCall=23;MIRNA=N;
scaffold_18:592228-592740	Cluster_127	513	3822	13.198	3822	0.012	-	GGUGGAGGAUACUCGGGGCA	583	0.01	20	N5	-1	0	0	207	519	613	323	292	265	284	101	117	120	182	515	284	scaffold_75:133644-133746	Gene Sense	ID=Cluster_372;DicerCall=24;MIRNA=N;
scaffold_18:669610-669938	Cluster_128	329	3346	11.554	3346	0.985	+	UGCGCAGGCCACGGGUUCGAUU	1390	0.014	22	N5	-1	0	0	33	131	161	93	1442	1104	329	30	3	0	0	17	3	scaffold_75:181828-181916	Gene Sense	ID=Cluster_373;DicerCall=22;MIRNA=N;
scaffold_18:671694-671877	Cluster_129	184	16566	57.204	112	0.991	+	UCCGGCAUGGUGUAGUGGCUAGCAUU	7805	0.005	26	N11	-1	0	0	37	840	127	328	90	460	151	111	7843	542	3571	2458	8	scaffold_76:69143-71198	Gene Sense	ID=Cluster_377;DicerCall=22;MIRNA=N;
scaffold_18:673067-673266	Cluster_130	200	57378	198.132	56	0.019	-	GCGAAUCCCUACUGUUGUAUGU	14311	0.007	23	N11	-1	0	0	1125	2100	1429	5305	15583	16978	9542	1249	749	421	2022	449	426	scaffold_78:93255-93412	Gene Sense	ID=Cluster_380;DicerCall=27;MIRNA=N;
scaffold_18:704763-705033	Cluster_131	271	12159	41.986	12159	0.988	+	GUGGAGGCGGUGGACGUGGUGG	3117	0.005	22	N11	-1	0	0	879	623	123	1217	3174	1732	1776	1104	213	42	380	407	489	scaffold_79:2137-2875	Gene Sense	ID=Cluster_381;DicerCall=23;MIRNA=N;
scaffold_18:781099-785454	Cluster_132	4356	36253	125.185	36253	0.947	+	UGACUGUGCGAUCGACGUUUCG	7692	0.022	22	N5	-1	0	0	202	165	1229	4030	20671	6808	1770	553	129	97	138	321	140	scaffold_79:2137-2875	Gene Sense	ID=Cluster_381;DicerCall=23;MIRNA=N;
scaffold_18:785536-786807	Cluster_133	1272	3011	10.397	3011	0.656	.	UGAAAAGAUUCGCGACGUGUGUA	794	0.034	23	N5	-1	0	0	71	9	351	361	554	1186	199	6	192	0	0	82	0	scaffold_80:19590-20172	Gene Sense	ID=Cluster_383;DicerCall=23;MIRNA=N;
scaffold_18:803717-803747	Cluster_134	31	4713	16.274	4713	1	+	AGUGACGACGAGUGGAGGA	1875	0.004	19	N11	-1	0	0	429	1876	375	489	226	247	139	205	125	0	164	338	100	scaffold_80:82876-84237	Gene Sense	ID=Cluster_384;DicerCall=18;MIRNA=N;
scaffold_18:808478-809502	Cluster_135	1025	8158	28.17	353	0.062	-	UGUAGUAGUGAUGGCUGAGAUG	928	0.07	22	N5	-1	0	0	25	134	333	745	3549	2551	546	176	38	43	13	2	3	scaffold_80:108812-108997	Gene Sense	ID=Cluster_386;DicerCall=25;MIRNA=N;
scaffold_18:809699-811650	Cluster_136	1952	41103	141.933	4107	0.018	-	UGAUCCAAGAUCCGGGAGGACU	3843	0.033	22	N5	-1	0	0	90	417	1166	4969	17805	12979	2017	865	558	149	55	23	10	scaffold_81:20250-20621	Gene Sense	ID=Cluster_388;DicerCall=26;MIRNA=N;
scaffold_19:6247-6613	Cluster_137	367	7104	24.531	2853	0.926	+	GGUUGUAUGGUGUAAUGGUCAGCACGUCGG	568	0.041	30	N5	-1	0	0	300	148	417	145	454	678	359	514	334	587	1062	904	1202	scaffold_81:42816-42856	Gene Sense	ID=Cluster_389;DicerCall=25;MIRNA=N;
scaffold_19:318239-320240	Cluster_138	2002	13780	47.584	13780	0.967	+	CCAACGGCUGCUGUCACUGACUUC	728	0.042	24	N5	-1	0	0	687	687	574	1653	1736	1060	1906	982	1069	1053	855	815	703	scaffold_82:57500-57784	Gene Sense	ID=Cluster_393;DicerCall=25;MIRNA=N;
scaffold_19:391548-392183	Cluster_139	636	22783	78.672	22783	0.004	-	CUUCCUUGGAUGUCUGAUU	3085	0.006	19	N5	-1	0	0	2320	3200	3055	2253	2865	923	1866	441	927	290	1627	987	2029	scaffold_84:14923-15114	Gene Sense	ID=Cluster_397;DicerCall=22;MIRNA=N;
scaffold_19:393185-393216	Cluster_140	32	3551	12.262	3551	1	+	CAGACUGGCCGAUGUUCUAUCUUUU	938	0.008	25	N11	-1	0	0	4	0	62	144	388	553	562	986	656	150	37	1	8	scaffold_92:134505-135918	Gene Sense	ID=Cluster_413;DicerCall=23;MIRNA=N;
scaffold_19:564722-565039	Cluster_141	318	11862	40.961	3777	0.002	-	UCAUGUGUGAUCUCUGAUUGAAG	4873	0.009	23	N5	-1	0	0	87	162	2899	2277	580	5624	216	3	13	0	0	1	0	scaffold_94:9368-9500	Gene Sense	ID=Cluster_418;DicerCall=20;MIRNA=N;
scaffold_20:83186-83329	Cluster_142	144	4003	13.823	4003	0.077	-	AUAUAUCGUAACUGCGAG	771	0.006	18	N11	-1	0	0	774	670	713	441	423	417	238	167	22	12	27	99	0	scaffold_94:88739-89031	Gene Sense	ID=Cluster_420;DicerCall=24;MIRNA=N;
scaffold_20:192177-192294	Cluster_143	118	28604	98.772	28604	1	+	UGCGGUGAUGACUCAAUUCGAUG	7378	0.004	23	N11	-1	0	0	3106	661	1641	565	1078	7779	837	1766	1897	1933	3460	3154	727	scaffold_95:76015-76178	Gene Sense	ID=Cluster_422;DicerCall=25;MIRNA=N;
scaffold_21:11779-12030	Cluster_144	252	7968	27.514	5192	0.844	+	UCUGCGAUCUCGAGCCAACUCG	2252	0.026	22	N11	-1	0	0	616	625	380	439	2639	2313	274	182	92	53	73	72	210	scaffold_96:72577-72643	Gene Sense	ID=Cluster_423;DicerCall=23;MIRNA=N;
scaffold_21:167619-167943	Cluster_145	325	17973	62.063	3516	0.009	-	GGCCUGAUAGUUCAGUGGUAGAAUUCUU	9556	0.013	28	N5	-1	0	0	220	483	572	1130	574	550	273	1120	1519	1324	9728	401	79	scaffold_97:32518-32908	Gene Sense	ID=Cluster_426;DicerCall=26;MIRNA=N;
scaffold_21:176921-177111	Cluster_146	191	16642	57.466	74	0.996	+	UCCGGCAUGGUGUAGUGGCUAGCAUU	7917	0.004	26	N11	-1	0	0	44	776	153	296	75	372	136	118	7925	590	3669	2480	8	scaffold_97:63882-65279	Gene Sense	ID=Cluster_427;DicerCall=30;MIRNA=N;
scaffold_21:189190-190481	Cluster_147	1292	3060	10.566	3060	0.321	.	UUUAACGACUUCAAGAAUGUGA	279	0.048	22	N5	-1	0	0	300	52	170	379	1188	539	144	8	192	85	3	0	0	scaffold_97:163306-165402	Gene Sense	ID=Cluster_429;DicerCall=23;MIRNA=N;
scaffold_21:240556-242063	Cluster_148	1508	392125	1354.05	18114	0.11	-	UACCGCUCUUGUACAUUCGUAGA	49963	0.007	22	N5	-1	0	0	1048	4158	17880	44928	150830	147385	12644	8168	3585	1007	220	198	74	scaffold_99:24215-24572	Gene Sense	ID=Cluster_434;DicerCall=25;MIRNA=N;
scaffold_22:65104-65223	Cluster_149	120	13716	47.363	339	0.988	+	GGGCUUGUGGUUUAGUGGUAUAAUGUU	6655	0.01	27	N12	-1	0	0	245	252	403	684	1462	239	246	816	271	6930	1253	768	147	scaffold_99:39622-39763	Gene Sense	ID=Cluster_435;DicerCall=25;MIRNA=N;
scaffold_22:138585-138960	Cluster_150	376	23977	82.795	23977	0.99	+	AGGACGCCAUUGAAGGAACUUAAUA	5926	0.002	25	N5	-1	0	0	1526	967	82	1142	2092	679	346	5930	2981	1583	2257	1356	3036	scaffold_100:17761-19012	Gene Sense	ID=Cluster_437;DicerCall=18;MIRNA=N;
scaffold_22:139352-139681	Cluster_151	330	5181	17.89	5181	0.003	-	AACAGGCGUAAGUAGAGCAACGAGUAA	854	0.005	27	N5	-1	0	0	272	149	297	438	315	18	823	661	726	855	175	289	163	scaffold_100:95665-96240	Gene Sense	ID=Cluster_439;DicerCall=21;MIRNA=N;
scaffold_22:172472-173653	Cluster_152	1182	45600	157.461	45600	0.995	+	CAACGACUUGUAUGAUUCCGUAA	7866	0.004	22	N5	-1	0	0	140	402	6039	7256	8238	8169	4100	4752	3251	2630	70	326	227	scaffold_100:112101-112171	Gene Sense	ID=Cluster_440;DicerCall=23;MIRNA=N;
scaffold_23:1-355	Cluster_153	355	11724	40.484	1	0.007	-	UCACUGGCUCUUGAUCACUCUC	5516	0.013	22	N5	-1	0	0	15	259	1845	1509	5715	2109	151	51	15	27	18	1	9	scaffold_103:121859-122010	Gene Sense	ID=Cluster_452;DicerCall=21;MIRNA=N;
scaffold_23:49703-49987	Cluster_154	285	8549	29.521	3777	0.066	-	GCGAAUCCCCACUGUAGUAUGU	1058	0.045	23	N12	-1	0	0	538	467	349	656	1665	1892	1180	342	334	265	482	203	176	scaffold_104:10043-10271	Gene Sense	ID=Cluster_453;DicerCall=21;MIRNA=N;
scaffold_23:59930-60073	Cluster_155	144	5642	19.482	5642	0.001	-	UUUCAUGAUGUAUACAAAUAGCUCUAGA	2944	0.008	28	N11	-1	0	0	58	83	133	57	52	46	31	1347	125	630	2957	73	50	scaffold_105:27571-27986	Gene Sense	ID=Cluster_454;DicerCall=21;MIRNA=N;
scaffold_23:102571-106436	Cluster_156	3866	63579	219.544	63579	0.148	-	UGUGUGCCUUGACUGAGACUUG	4284	0.024	22	N5	-1	0	0	233	883	2659	8669	25239	16729	5855	1796	760	544	181	12	19	scaffold_105:34159-34339	Gene Sense	ID=Cluster_455;DicerCall=26;MIRNA=N;
scaffold_23:134719-135197	Cluster_157	479	3509	12.117	3509	0.011	-	ACACCAAGAUCUCUGACU	812	0.014	18	N5	-1	0	0	813	363	196	202	62	109	192	87	126	195	412	192	560	scaffold_105:193091-193218	Gene Sense	ID=Cluster_457;DicerCall=23;MIRNA=N;
scaffold_24:45271-50427	Cluster_158	5157	6165	21.288	6164	0.757	.	UACGUGUUCUGUUUGUCUAAAUC	360	0.077	22	N5	-1	0	0	31	112	174	408	2416	1855	566	131	67	19	6	185	195	scaffold_107:20098-23326	Gene Sense	ID=Cluster_462;DicerCall=23;MIRNA=N;
scaffold_24:62234-62432	Cluster_159	199	486295	1679.22	484665	0.998	+	UUCCGAUAUCUGAAUCAGCUUUU	181221	0	23	N11	-1	0	0	623	1616	2272	24038	113438	219967	120051	1254	500	675	642	222	997	scaffold_110:19122-19161	Gene Sense	ID=Cluster_466;DicerCall=21;MIRNA=N;
scaffold_24:162484-163193	Cluster_160	710	2920	10.083	1451	0.055	-	UGAUGAUCUCUUGCUUCGACAAU	218	0.08	22	N5	-1	0	0	130	23	26	160	1080	873	506	80	16	10	16	0	0	scaffold_110:48393-51742	Gene Sense	ID=Cluster_469;DicerCall=22;MIRNA=N;
scaffold_24:163517-164465	Cluster_161	949	3420	11.81	159	0.053	-	UCGUGGGCGGGCUUCUGAAAUGA	1248	0.058	23	N5	-1	0	0	0	17	62	215	650	2077	236	31	44	47	1	39	1	scaffold_110:91047-91282	Gene Sense	ID=Cluster_471;DicerCall=18;MIRNA=N;
scaffold_24:250021-250271	Cluster_162	251	4804	16.589	4804	0.008	-	GUGGACGUUAGUAGAGUCGGAG	1015	0.004	22	N11	-1	0	0	17	15	1	541	1054	809	118	486	320	167	649	334	293	scaffold_110:101974-102006	Gene Sense	ID=Cluster_472;DicerCall=25;MIRNA=N;
scaffold_24:254516-254738	Cluster_163	223	9108	31.451	9108	0.006	-	ACGUAGACUUUUCAUCUUUCACCUGAGGCA	4883	0.012	30	N11	-1	0	0	61	14	118	72	325	212	43	219	250	260	599	1467	5468	scaffold_113:28467-29829	Gene Sense	ID=Cluster_474;DicerCall=22;MIRNA=N;
scaffold_24:254832-255302	Cluster_164	471	35545	122.74	35545	0	-	UGUCUUAACCAAACGGACUUUCUGAUA	4831	0.003	27	N5	-1	0	0	1058	1680	2077	2165	2301	3465	2808	2302	2302	5844	3767	1915	3861	scaffold_113:30277-31747	Gene Sense	ID=Cluster_475;DicerCall=23;MIRNA=N;
scaffold_24:292248-293265	Cluster_165	1018	55008	189.948	1176	0.988	+	UCCGAAUUAGUGUAGGGGUUAACAUA	23352	0.003	26	N5	-1	0	0	144	106	178	129	524	862	880	2096	23424	407	351	19972	5935	scaffold_114:71111-71536	Gene Sense	ID=Cluster_479;DicerCall=20;MIRNA=N;
scaffold_24:293343-297596	Cluster_166	4254	7999	27.621	7999	0.875	+	UCUCGGUCUUUGACGCAUGUCUU	1148	0.046	23	N5	-1	0	0	16	111	216	467	3084	3190	443	209	54	12	39	158	0	scaffold_117:48598-48949	Gene Sense	ID=Cluster_482;DicerCall=30;MIRNA=N;
scaffold_24:312197-312379	Cluster_167	183	15249	52.656	57	0.996	+	UAGGCGUGGGUUCGAAUCC	1362	0.006	19	N11	-1	0	0	1977	2932	2127	2364	2465	1328	1258	598	180	9	11	0	0	scaffold_119:19540-19847	Gene Sense	ID=Cluster_485;DicerCall=18;MIRNA=N;
scaffold_24:325064-325358	Cluster_168	295	5876	20.29	5876	0.994	+	UUGUAUGACUAUGGAUCCAAAU	1493	0.003	22	N11	-1	0	0	142	73	140	259	1522	616	656	264	248	210	245	1210	291	scaffold_119:105562-105788	Gene Sense	ID=Cluster_486;DicerCall=29;MIRNA=N;
scaffold_24:328175-328839	Cluster_169	665	7210	24.897	7210	0.014	-	ACGUACUGAUAGAAAUUGGAGAUGUGGAGC	1498	0.006	29	N5	-1	0	0	458	305	353	172	482	511	74	79	188	325	1199	1551	1513	scaffold_120:19703-19953	Gene Sense	ID=Cluster_488;DicerCall=27;MIRNA=N;
scaffold_25:9-478	Cluster_170	470	187020	645.798	39574	0.854	+	UACGAACUCAGCUCAAAGAAUG	20653	0.006	22	N5	-1	0	0	1086	1736	4409	13024	90740	58423	10743	3906	1412	925	198	52	366	scaffold_121:1951-2194	Gene Sense	ID=Cluster_490;DicerCall=18;MIRNA=N;
scaffold_25:16103-16193	Cluster_171	91	5316	18.357	4199	0.901	+	GCUUCAAUAGUCCAAUGGUUAGGAUU	901	0.019	26	N11	-1	0	0	393	282	327	862	829	305	78	136	915	45	95	611	438	scaffold_122:13613-13989	Gene Sense	ID=Cluster_492;DicerCall=27;MIRNA=N;
scaffold_25:197034-197272	Cluster_172	239	5116	17.666	0	0.038	-	UAGAUCUCGAAUAUAAAUUAAG	1968	0.04	22	N11	-1	0	0	35	69	551	398	3124	679	95	139	12	5	5	4	0	scaffold_122:79949-80300	Gene Sense	ID=Cluster_493;DicerCall=18;MIRNA=N;
scaffold_26:83098-85248	Cluster_173	2151	37397	129.135	37387	0.967	+	GGUAAGGUCGUUGGUACCGUUGCUGUUGGA	3353	0.026	30	N5	-1	0	0	1625	1711	2318	3241	3705	3222	2279	1949	2038	2349	3457	4541	4962	scaffold_123:55992-56166	Gene Sense	ID=Cluster_495;DicerCall=26;MIRNA=N;
scaffold_28:28662-29754	Cluster_174	1093	26363	91.034	26363	0.008	-	AUAGCGGAUGAUGUGUAUAAUUCC	2545	0.009	24	N5	-1	0	0	257	71	1737	2676	2435	2071	3149	2991	2034	2273	2221	2616	1832	scaffold_124:84750-85893	Gene Sense	ID=Cluster_498;DicerCall=23;MIRNA=N;
scaffold_28:42352-43447	Cluster_175	1096	2902	10.021	2902	0.873	+	AAGGAUUGGCGUGGAGGACGU	191	0.064	28	N5	-1	0	0	24	162	138	261	368	345	195	292	121	113	458	304	121	scaffold_125:12219-12722	Gene Sense	ID=Cluster_499;DicerCall=28;MIRNA=N;
scaffold_28:97858-99498	Cluster_176	1641	23838	82.315	23838	0.015	-	AACGACUCCGAGGACCCAAUUUUGAACC	3695	0.005	28	N5	-1	0	0	1216	1625	2899	1783	669	1787	1442	393	1818	3142	3801	1290	1973	scaffold_126:64439-64662	Gene Sense	ID=Cluster_502;DicerCall=22;MIRNA=N;
scaffold_28:121897-122252	Cluster_177	356	8952	30.912	2978	0.013	-	GCUUCUGUGGUCCAAUGGUUAGGAUUCC	730	0.021	22	N5	-1	0	0	719	745	1244	1215	1333	767	883	138	386	73	772	285	392	scaffold_130:48244-50644	Gene Sense	ID=Cluster_509;DicerCall=22;MIRNA=N;
scaffold_28:129619-132877	Cluster_178	3259	5636	19.462	5636	0.047	-	UACAUGCACGUGCUCUGAGGU	2142	0.04	21	N5	-1	0	0	18	14	227	2674	1470	640	432	99	26	4	0	0	32	scaffold_133:8613-8708	Gene Sense	ID=Cluster_511;DicerCall=27;MIRNA=N;
scaffold_28:134016-134153	Cluster_179	138	7195	24.845	3600	0.377	.	UCGAUGGGCUCCGGGUUCGAUUCC	996	0.023	22	N6	-1	0	0	395	293	156	336	2049	1625	1257	233	42	170	371	172	96	scaffold_133:134252-136114	Gene Sense	ID=Cluster_513;DicerCall=26;MIRNA=N;
scaffold_28:180860-183013	Cluster_180	2154	7050	24.344	7050	0.74	.	UUUCGGAUGCGGUGCUCUUAACG	2273	0.05	23	N5	-1	0	0	33	203	273	419	1464	3111	716	124	111	27	47	326	196	scaffold_134:89991-90100	Gene Sense	ID=Cluster_516;DicerCall=22;MIRNA=N;
scaffold_28:296245-297340	Cluster_181	1096	4636	16.009	4636	0.009	-	GUGUGCUGAUUUGUGUCCUGACAG	438	0.041	27	N5	-1	0	0	155	106	229	155	502	258	619	337	458	841	510	335	131	scaffold_136:49693-50361	Gene Sense	ID=Cluster_520;DicerCall=26;MIRNA=N;
scaffold_28:429069-430931	Cluster_182	1863	95396	329.412	4362	0.925	+	UAUGAUCUUGGGUUGGUAUAAUC	16258	0.018	22	N5	-1	0	0	291	743	2724	9353	33878	33835	10531	2218	1024	430	319	43	7	scaffold_144:96478-96750	Gene Sense	ID=Cluster_535;DicerCall=26;MIRNA=N;
scaffold_29:44665-44850	Cluster_183	186	10201	35.225	15	0.999	+	GGCGUCGUGACGGAGUGGUUAACGU	4437	0.012	25	N15	-1	0	0	601	78	154	310	259	202	3614	4554	110	83	94	79	63	scaffold_145:15034-16065	Gene Sense	ID=Cluster_536;DicerCall=18;MIRNA=N;
scaffold_29:47880-48089	Cluster_184	210	8423	29.085	1	0.075	-	GCGAAUCCCCACUGUUGUAUGU	1013	0.043	22	N11	-1	0	0	386	537	401	753	1683	1429	1559	345	274	216	515	163	162	scaffold_145:16445-17965	Gene Sense	ID=Cluster_537;DicerCall=26;MIRNA=N;
scaffold_29:91590-92035	Cluster_185	446	5425	18.733	5425	0.786	.	AACAUGGGCAUGUGGACCA	579	0.015	22	N5	-1	0	0	94	612	589	665	867	663	287	25	338	120	494	247	424	scaffold_145:103759-104364	Gene Sense	ID=Cluster_538;DicerCall=23;MIRNA=N;
scaffold_29:92116-94156	Cluster_186	2041	4115	14.209	4115	0.269	.	UUGUGUGCGUGCUCUUGAUCAUA	561	0.052	23	N5	-1	0	0	88	26	92	267	983	1519	386	169	111	8	285	58	123	scaffold_146:52619-52825	Gene Sense	ID=Cluster_539;DicerCall=25;MIRNA=N;
scaffold_29:143784-145727	Cluster_187	1944	3780	13.053	3780	0.239	.	UGCCGAUCUCUGACUUUGGACG	506	0.04	22	N5	-1	0	0	8	236	249	486	1503	430	213	183	26	64	251	0	131	scaffold_147:51916-52142	Gene Sense	ID=Cluster_541;DicerCall=24;MIRNA=N;
scaffold_29:180091-180614	Cluster_188	524	5942	20.518	3190	0.133	-	UCACUAGCUCUUGAUCUCUCUC	1470	0.027	22	N5	-1	0	0	9	169	196	247	3761	1348	102	72	31	1	4	2	0	scaffold_148:40053-40123	Gene Sense	ID=Cluster_542;DicerCall=27;MIRNA=N;
scaffold_30:36541-36573	Cluster_189	33	6432	22.21	5424	1	+	CCGAUUUUGUGGAAUUACC	1278	0.003	19	N11	-1	0	0	1008	1278	866	513	478	665	369	235	441	186	210	109	74	scaffold_150:139391-140103	Gene Sense	ID=Cluster_548;DicerCall=22;MIRNA=N;
scaffold_30:87967-89155	Cluster_190	1189	4259	14.707	3602	0.992	+	CGGCUUGUACUCUAGGUUAGACA	362	0.036	23	N5	-1	0	0	141	151	258	313	527	991	457	334	346	208	265	187	81	scaffold_153:47714-50461	Gene Sense	ID=Cluster_559;DicerCall=24;MIRNA=N;
scaffold_30:95939-96161	Cluster_191	223	8526	29.441	20	0.07	-	GCGAAUCCCCACUGUUGUAUGU	961	0.045	22	N11	-1	0	0	340	513	424	822	1621	1551	1582	376	306	171	486	170	164	scaffold_154:50309-50924	Gene Sense	ID=Cluster_560;DicerCall=25;MIRNA=N;
scaffold_30:98981-99011	Cluster_192	31	4319	14.914	4319	1	+	CCGGACGGCUGUGGUUCUACUUGU	887	0.003	24	N11	-1	0	0	0	132	714	48	610	342	887	64	0	134	0	767	621	scaffold_156:127408-127776	Gene Sense	ID=Cluster_565;DicerCall=24;MIRNA=N;
scaffold_30:104478-105874	Cluster_193	1397	3400	11.741	3400	0.134	-	UGCCGACUGUCUUCGUCUUGAUGC	282	0.051	23	N5	-1	0	0	12	39	383	336	859	1086	475	28	69	87	0	0	26	scaffold_156:131366-133136	Gene Sense	ID=Cluster_566;DicerCall=26;MIRNA=N;
scaffold_31:102119-104004	Cluster_194	1886	2935	10.135	2935	0.193	-	UGUUGACGGUGCCACUUCUCGA	687	0.049	22	N5	-1	0	0	0	86	132	364	1594	487	63	149	13	46	0	1	0	scaffold_157:23786-24128	Gene Sense	ID=Cluster_567;DicerCall=28;MIRNA=N;
scaffold_31:196181-196313	Cluster_195	133	7805	26.951	7805	0	-	ACGGAUGGGAAGAAGAGG	1411	0.002	18	N11	-1	0	0	1420	832	769	1285	340	566	533	281	105	465	526	196	487	scaffold_157:34199-34636	Gene Sense	ID=Cluster_568;DicerCall=26;MIRNA=N;
scaffold_32:79189-79863	Cluster_196	675	15151	52.318	148	0.982	+	UCACUGGCUCUUGAUCACUCUC	5819	0.026	22	N5	-1	0	0	40	370	2059	2026	7408	2625	346	172	39	28	20	7	11	scaffold_157:76537-77153	Gene Sense	ID=Cluster_570;DicerCall=18;MIRNA=N;
scaffold_32:93435-93678	Cluster_197	244	2948	10.18	2948	0.066	-	AAGGACUUACAGAAGACAUUGAAGA	531	0.014	25	N11	-1	0	0	1	0	0	137	246	42	218	648	301	411	366	306	272	scaffold_159:29776-30075	Gene Sense	ID=Cluster_571;DicerCall=23;MIRNA=N;
scaffold_32:94526-94787	Cluster_198	262	23374	80.713	23374	0	-	GCAAGGCUGUUGACACCGGUGAUG	1867	0.002	24	N11	-1	0	0	108	5	221	1139	1470	1904	3616	2677	2095	3073	2118	1893	3055	scaffold_159:68121-68697	Gene Sense	ID=Cluster_573;DicerCall=28;MIRNA=N;
scaffold_32:97222-97619	Cluster_199	398	14067	48.575	14067	0.997	+	UACUAUGAUUAAGAAAAAUGCACU	4110	0.008	24	N5	-1	0	0	690	513	618	503	450	406	4646	477	1224	839	1221	286	2194	scaffold_160:14640-15600	Gene Sense	ID=Cluster_576;DicerCall=22;MIRNA=N;
scaffold_33:14955-16653	Cluster_200	1699	13548	46.783	13548	0.249	.	AUUCAAGAAUGUAGAUGAGCU	1324	0.028	22	N5	-1	0	0	423	418	553	1831	2980	1480	498	757	369	876	1118	1011	1234	scaffold_162:13227-13600	Gene Sense	ID=Cluster_577;DicerCall=18;MIRNA=N;
scaffold_33:81240-81465	Cluster_201	226	6284	21.699	449	0.039	-	CGCGAUGAUUAGACACGAGUUU	2625	0.008	22	N11	-1	0	0	80	32	1287	884	2972	483	162	46	239	40	6	36	17	scaffold_162:79352-80748	Gene Sense	ID=Cluster_578;DicerCall=26;MIRNA=N;
scaffold_33:81548-81733	Cluster_202	186	9394	32.438	9394	0	-	UUACGCAUGCGAGCCUCUCUGAUU	1500	0.003	24	N11	-1	0	0	174	494	297	1206	851	966	1654	456	1183	928	578	247	360	scaffold_162:198148-199413	Gene Sense	ID=Cluster_579;DicerCall=22;MIRNA=N;
scaffold_33:86901-87243	Cluster_203	343	6785	23.429	6785	0	-	AAUGAACUCACGACACAUCUGAUU	757	0.009	24	N5	-1	0	0	426	316	366	542	528	677	762	727	554	722	458	108	599	scaffold_162:233019-234250	Gene Sense	ID=Cluster_580;DicerCall=21;MIRNA=N;
scaffold_34:71295-71411	Cluster_204	117	10535	36.378	232	0.999	+	GGCGUCGUGACGGAGUGGUUAACGU	4641	0.013	25	N11	-1	0	0	668	74	153	327	282	267	3492	4750	134	105	106	86	91	scaffold_163:2144-2856	Gene Sense	ID=Cluster_581;DicerCall=27;MIRNA=N;
scaffold_34:140485-140869	Cluster_205	385	4932	17.031	4932	0.992	+	UGGAUGCUGUUAGGAUAUUAUGAUA	1297	0.008	25	N5	-1	0	0	113	8	352	209	127	964	478	1312	116	203	111	815	124	scaffold_164:92029-92443	Gene Sense	ID=Cluster_583;DicerCall=26;MIRNA=N;
scaffold_35:80993-82183	Cluster_206	1191	14614	50.464	14614	0.992	+	CACGGUUGGGGUAUGGGAAAU	2204	0.009	21	N5	-1	0	0	168	1668	1852	2417	2290	1765	693	605	963	388	1193	426	186	scaffold_166:5070-6577	Gene Sense	ID=Cluster_584;DicerCall=22;MIRNA=N;
scaffold_35:82288-84827	Cluster_207	2540	20152	69.587	20152	0.965	+	UGAGCGUCCUCACAGAACACAUGCAGA	3196	0.018	27	N5	-1	0	0	527	1868	1159	365	1048	2315	854	1354	1484	4105	838	1866	2369	scaffold_173:11599-11760	Gene Sense	ID=Cluster_598;DicerCall=23;MIRNA=N;
scaffold_35:102661-104274	Cluster_208	1614	3494	12.065	3494	0.049	-	UGUGCAGAUCUGGACGUAUGUUC	353	0.058	25	N5	-1	0	0	139	27	89	316	418	463	128	554	368	79	535	289	89	scaffold_173:49482-51726	Gene Sense	ID=Cluster_599;DicerCall=21;MIRNA=N;
scaffold_35:105293-105517	Cluster_209	225	4258	14.703	120	0.981	+	UCUUUGAUGGUCUAGUGGUCAUGAUUUCC	1393	0.017	29	N11	-1	0	0	117	36	68	85	124	97	150	274	367	40	211	1746	943	scaffold_183:23297-23849	Gene Sense	ID=Cluster_607;DicerCall=29;MIRNA=N;
scaffold_35:126512-128304	Cluster_210	1793	7342	25.353	7342	0.095	-	UGUUUGGCCUGCCGAUCUGUUCA	2693	0.024	23	N5	-1	0	0	110	31	33	128	2579	3835	237	20	13	36	86	15	219	scaffold_186:22006-22272	Gene Sense	ID=Cluster_609;DicerCall=24;MIRNA=N;
scaffold_35:138188-138313	Cluster_211	126	12854	44.386	67	0.005	-	GGGCUUGUGGUUUAGUGGUAUAAUGUU	6439	0.009	27	N11	-1	0	0	220	231	421	575	1385	209	221	799	212	6584	1143	721	133	scaffold_192:27506-27534	Gene Sense	ID=Cluster_620;DicerCall=22;MIRNA=N;
scaffold_35:141609-142078	Cluster_212	470	67112	231.744	6363	0.004	-	CUCUCGGUCGUCUAGUUGG	51216	0.005	19	N5	-1	0	0	2031	51585	922	849	1361	1014	599	1645	4164	1798	423	232	489	scaffold_193:44087-44342	Gene Sense	ID=Cluster_621;DicerCall=24;MIRNA=N;
scaffold_35:160768-161403	Cluster_213	636	10272	35.47	2425	0.338	.	UGUGCGGUAGAAGGAUCUUUUAGC	1361	0.037	22	N5	-1	0	0	13	73	488	1634	2755	2558	1796	398	376	94	39	44	4	scaffold_194:103704-103831	Gene Sense	ID=Cluster_624;DicerCall=21;MIRNA=N;
scaffold_36:12862-14757	Cluster_214	1896	46103	159.198	46103	0.981	+	AUUCGGUGGGUAUGGCUGUG	8269	0.003	20	N5	-1	0	0	4858	6143	8382	4534	5129	4258	1776	2860	2952	1571	2227	325	1088	scaffold_196:34787-35251	Gene Sense	ID=Cluster_627;DicerCall=26;MIRNA=N;
scaffold_36:45016-49353	Cluster_215	4338	14602	50.422	14602	0.08	-	UCGAGGCCUGCAUGGAACGUGC	1197	0.039	22	N5	-1	0	0	13	222	594	1379	6462	4318	961	204	209	44	32	16	148	scaffold_196:37889-40291	Gene Sense	ID=Cluster_628;DicerCall=22;MIRNA=N;
scaffold_36:70644-72594	Cluster_216	1951	7835	27.055	7835	0.366	.	UCGAUGCUGUGGUCUUUUCAUA	965	0.051	22	N5	-1	0	0	71	281	497	762	2190	1274	658	481	240	477	308	418	178	scaffold_197:38514-41266	Gene Sense	ID=Cluster_630;DicerCall=21;MIRNA=N;
scaffold_36:91957-92242	Cluster_217	286	7537	26.026	7537	0.021	-	GUUGACACCGGCUAUCAAAUUUUUU	408	0.023	22	N11	-1	0	0	742	896	351	748	939	622	547	605	675	682	254	283	193	scaffold_198:102911-104006	Gene Sense	ID=Cluster_633;DicerCall=24;MIRNA=N;
scaffold_36:198233-200165	Cluster_218	1933	2916	10.069	2916	0.764	.	UGACGAGUCUUGGGAACGAAAACC	271	0.077	24	N5	1.6	0	0	32	112	183	381	322	373	479	127	63	116	47	381	300	scaffold_201:21670-25672	Gene Sense	ID=Cluster_635;DicerCall=24;MIRNA=N;
scaffold_36:229208-229325	Cluster_219	118	523610	1808.08	523610	0	-	UCAGUGUGACUGAGAAUGA	99754	0	19	N12	-1	0	0	67209	99775	45438	61905	60983	15679	11430	13449	17395	15323	46840	36397	31787	scaffold_203:7365-7404	Gene Sense	ID=Cluster_637;DicerCall=19;MIRNA=N;
scaffold_36:237413-237709	Cluster_220	297	4458	15.394	4458	0.002	-	GAUGGCUCGCAGAUUCUCGUGAUCAGA	649	0.009	27	N11	-1	0	0	55	156	41	186	58	86	462	690	549	704	659	448	364	scaffold_209:33877-34156	Gene Sense	ID=Cluster_644;DicerCall=22;MIRNA=N;
scaffold_37:131484-131724	Cluster_221	241	4219	14.569	4219	0.004	-	AAGGUACUGGAGCAGAAGUGGA	781	0.005	22	N11	-1	0	0	0	49	20	296	796	742	758	637	347	16	511	22	25	scaffold_221:20669-21076	Gene Sense	ID=Cluster_660;DicerCall=26;MIRNA=N;
scaffold_37:178451-180064	Cluster_222	1614	14373	49.631	14373	0.015	-	GAAAGCGUUUCACUGAGCAGGUUA	1632	0.009	24	N5	-1	0	0	871	265	217	1431	1775	1667	1970	986	1299	1322	1478	709	383	scaffold_223:2459-3501	Gene Sense	ID=Cluster_663;DicerCall=22;MIRNA=N;
scaffold_37:259768-260021	Cluster_223	254	4167	14.389	2776	0.499	.	UGAUCUAGUGGACGAGGAUGACU	1135	0.025	23	N6	-1	0	0	616	638	177	148	927	1439	90	57	74	0	1	0	0	scaffold_228:8110-8303	Gene Sense	ID=Cluster_669;DicerCall=27;MIRNA=N;
scaffold_37:260419-261567	Cluster_224	1149	4026	13.902	1668	0.975	+	UCGACUCUCUGAUUUCCCAGG	1454	0.05	21	N5	-1	0	0	44	39	220	1917	999	326	397	68	13	3	0	0	0	scaffold_228:15983-16075	Gene Sense	ID=Cluster_670;DicerCall=21;MIRNA=N;
scaffold_37:261671-265183	Cluster_225	3513	175259	605.186	17122	0.958	+	UAUGAUCUUGGGUUGGUAUAAUC	16138	0.02	22	N5	-1	0	0	1282	7852	7819	24874	61483	53333	11296	3673	2132	1254	148	87	26	scaffold_228:17234-17492	Gene Sense	ID=Cluster_671;DicerCall=20;MIRNA=N;
scaffold_38:15903-19041	Cluster_226	3139	4026	13.902	4026	0.111	-	UAGGCGUAAUCUGAUCCUCUUC	386	0.079	22	N5	-1	0	0	104	47	79	501	2151	525	332	12	66	79	6	123	1	scaffold_231:80680-80884	Gene Sense	ID=Cluster_680;DicerCall=28;MIRNA=N;
scaffold_38:72230-73380	Cluster_227	1151	3557	12.283	3557	0.854	+	UGCAGAGGCAGAAAAGGACAACGGCAAAG	454	0.021	22	N5	-1	0	0	113	328	48	65	783	229	265	358	149	276	263	454	226	scaffold_233:3770-5211	Gene Sense	ID=Cluster_682;DicerCall=23;MIRNA=N;
scaffold_38:79767-80961	Cluster_228	1195	3581	12.366	3488	0.036	-	CUCCUCCGACGGUGCUUACGCUCU	447	0.063	24	N5	-1	0	0	210	420	177	172	224	428	695	140	319	213	379	109	95	scaffold_238:14311-15077	Gene Sense	ID=Cluster_688;DicerCall=19;MIRNA=N;
scaffold_38:88821-89214	Cluster_229	394	7605	26.261	7605	1	+	GUAGGCUUGACUCGGAAAAA	1949	0.004	20	N5	-1	0	0	405	475	1951	678	256	451	32	171	649	882	220	734	701	scaffold_259:1-807	Gene Sense	ID=Cluster_738;DicerCall=23;MIRNA=N;
scaffold_38:175881-176168	Cluster_230	288	18393	63.513	18393	0.998	+	UUGUGAAGGUAACUCAGUAGUAG	9479	0.002	23	N11	-1	0	0	338	20	124	47	1457	9482	1633	476	925	1418	1130	826	517	scaffold_260:14454-15194	Gene Sense	ID=Cluster_739;DicerCall=21;MIRNA=N;
scaffold_40:61090-61352	Cluster_231	263	9429	32.559	9424	0.003	-	UUUGCGGAGCUUUUAUGACAUUU	1641	0.009	23	N11	-1	0	0	4	353	1433	1061	1508	1728	1642	172	542	150	184	231	421	scaffold_269:43173-43276	Gene Sense	ID=Cluster_748;DicerCall=29;MIRNA=N;
scaffold_40:61826-62145	Cluster_232	320	4623	15.964	4623	1	+	AACCACAUAUUGCCUACCUCCUGCGCCUCU	637	0.021	30	N5	-1	0	0	215	108	52	114	94	282	548	295	180	354	255	605	1521	scaffold_274:7386-7941	Gene Sense	ID=Cluster_754;DicerCall=20;MIRNA=N;
scaffold_40:94578-95083	Cluster_233	506	3976	13.73	3936	0.988	+	CAUACUGAGAGAUAAAACCCGUUCUGAA	1014	0.018	29	N5	-1	0	0	24	85	155	90	158	361	132	64	48	153	1067	1120	519	scaffold_275:6413-6527	Gene Sense	ID=Cluster_755;DicerCall=23;MIRNA=N;
scaffold_40:133556-134071	Cluster_234	516	3600	12.431	3600	0.979	+	GCGUGUUGGAGAACUAUGAAGUUGUGCGCA	842	0.017	24	N5	-1	0	0	1	207	38	258	275	116	861	169	345	177	22	282	849	scaffold_276:10338-10659	Gene Sense	ID=Cluster_757;DicerCall=27;MIRNA=N;
scaffold_41:100084-101892	Cluster_235	1809	143002	493.8	797	0.959	+	UGGCGUGGAAGGCUUUGAAGUCU	32098	0.01	23	N5	-1	0	0	608	2336	5968	18638	40996	65829	4309	1918	1569	569	161	60	41	scaffold_284:13123-13254	Gene Sense	ID=Cluster_763;DicerCall=21;MIRNA=N;
scaffold_41:253319-254666	Cluster_236	1348	4197	14.493	4197	0.105	-	UAGCGAUUCGUAGUGCUCUCCA	726	0.032	22	N5	-1	0	0	114	286	97	843	1778	580	229	106	24	30	1	45	64	scaffold_287:20149-20834	Gene Sense	ID=Cluster_766;DicerCall=23;MIRNA=N;
scaffold_41:342932-343593	Cluster_237	662	3227	11.143	3227	0.938	+	AACGUGGAGCUCGUGGAUCUUACCCAGU	175	0.033	28	N5	-1	0	0	20	45	252	118	190	391	352	124	283	419	524	140	369	scaffold_291:3311-3372	Gene Sense	ID=Cluster_771;DicerCall=24;MIRNA=N;
scaffold_41:400106-400283	Cluster_238	178	3710	12.811	3710	0.953	+	UCCGACGCUGUAACAAAUGGUUC	2948	0.005	23	N11	-1	0	0	0	0	4	58	344	3086	148	44	26	0	0	0	0	scaffold_294:16724-17099	Gene Sense	ID=Cluster_773;DicerCall=18;MIRNA=N;
scaffold_41:421763-421941	Cluster_239	179	3785	13.07	3785	0.004	-	UCUCUGGCAAGCGAUAUGGACA	648	0.007	22	N11	-1	0	0	23	106	608	449	649	378	96	65	20	490	211	401	289	scaffold_297:44564-45000	Gene Sense	ID=Cluster_779;DicerCall=20;MIRNA=N;
scaffold_41:473315-474256	Cluster_240	942	2935	10.135	2935	0.085	-	CGAGUGCUCUGUUGAUAUUA	319	0.043	30	N5	-1	0	0	51	41	343	55	403	247	193	410	243	171	180	119	479	scaffold_298:14962-15429	Gene Sense	ID=Cluster_781;DicerCall=24;MIRNA=N;
scaffold_41:552330-553026	Cluster_241	697	5787	19.983	5787	0.005	-	AAGGGUGCUGGAGCUUAUGG	643	0.017	25	N5	-1	0	0	106	688	699	325	233	481	191	727	115	700	635	724	163	scaffold_302:33729-36517	Gene Sense	ID=Cluster_785;DicerCall=30;MIRNA=N;
scaffold_41:557384-558182	Cluster_242	799	4205	14.52	4205	0.984	+	AAUUCGCACGAUCUCAUGACACG	354	0.039	23	N5	-1	0	0	109	128	224	245	775	916	426	426	353	193	187	164	59	scaffold_341:8507-9518	Gene Sense	ID=Cluster_806;DicerCall=19;MIRNA=N;
scaffold_43:33495-34651	Cluster_243	1157	10577	36.523	5446	0.019	-	UUCCGUUGCCUUCCUUCUGAUU	1119	0.012	24	N5	-1	0	0	345	273	443	890	1574	1232	1890	1390	798	571	607	433	131	scaffold_342:7151-7463	Gene Sense	ID=Cluster_808;DicerCall=22;MIRNA=N;
scaffold_43:51820-52970	Cluster_244	1151	5262	18.17	5262	0.026	-	GGACGGUGUCGACAAUGAGGAU	273	0.033	26	N5	-1	0	0	122	18	182	423	716	695	308	423	761	546	416	249	403	scaffold_391:1-630	Gene Sense	ID=Cluster_845;DicerCall=23;MIRNA=N;
scaffold_43:63694-64074	Cluster_245	381	12099	41.779	12026	0.048	-	UCCGGCCUGCAGUGAAAUUGU	8165	0.013	21	N5	-1	0	0	11	51	176	8372	2518	401	242	138	81	14	27	49	19	scaffold_1:279388-280572	Gene Antisense	ID=Cluster_19;DicerCall=22;MIRNA=N;
scaffold_43:94908-95619	Cluster_246	712	10818	37.356	10818	0.005	-	UUAUAUUGGGCUUAGUUGUAACUAA	3550	0.005	25	N5	-1	0	0	35	73	733	906	1466	596	3095	3667	140	75	16	9	7	scaffold_1:297039-297385	Gene Antisense	ID=Cluster_20;DicerCall=26;MIRNA=N;
scaffold_43:98173-101039	Cluster_247	2867	3272	11.299	3272	0.174	-	CGACGACCCGGACUGCACCUAUGU	299	0.065	22	N5	-1	0	0	38	145	102	312	727	482	509	298	179	123	79	229	49	scaffold_1:305710-307523	Gene Antisense	ID=Cluster_21;DicerCall=22;MIRNA=N;
scaffold_43:112102-112266	Cluster_248	165	207500	716.518	205209	1	+	CCCUCGGGAGCGUGUGUUC	17334	0.001	20	N11	-1	0	0	4489	22319	26242	22333	17147	19740	21344	16960	22655	15195	10367	8167	542	scaffold_1:468300-468605	Gene Antisense	ID=Cluster_24;DicerCall=29;MIRNA=N;
scaffold_43:143343-143650	Cluster_249	308	7122	24.593	1	0.031	-	UAGGUGUCUAGGAGCUGGGUAACU	2595	0.028	24	N5	-1	0	0	104	235	317	566	1462	1435	2874	43	35	45	4	2	0	scaffold_4:30672-31645	Gene Antisense	ID=Cluster_50;DicerCall=21;MIRNA=N;
scaffold_44:108229-108937	Cluster_250	709	50398	174.029	46584	0.992	+	UGGGUGUUGAUGGUUGUCUGAUCGGU	5666	0.011	26	N5	-1	0	0	1606	2866	3616	3770	3819	4867	4025	3645	6759	5571	3215	3707	2932	scaffold_4:170421-172428	Gene Antisense	ID=Cluster_54;DicerCall=22;MIRNA=N;
scaffold_44:150811-151269	Cluster_251	459	7784	26.879	7784	0.005	-	UUGUAUGAUGACAAAACCUUCCAUUA	3153	0.011	26	N5	-1	0	0	203	323	208	167	321	468	459	735	3610	487	151	477	175	scaffold_5:213226-221370	Gene Antisense	ID=Cluster_61;DicerCall=22;MIRNA=N;
scaffold_44:192372-192578	Cluster_252	207	10451	36.088	152	0.994	+	GGCGUCGUGACGGAGUGGUUAACGU	4555	0.012	25	N11	-1	0	0	568	135	146	339	358	210	3602	4676	96	94	104	75	48	scaffold_7:208080-210865	Gene Antisense	ID=Cluster_72;DicerCall=22;MIRNA=N;
scaffold_45:42600-45833	Cluster_253	3234	18223	62.926	18223	0.882	+	UUUAAAUCUAGUAGCUCCUUCU	1184	0.049	22	N5	-1	0	0	60	279	666	1476	8798	4493	1254	588	157	244	83	54	71	scaffold_8:159584-163426	Gene Antisense	ID=Cluster_74;DicerCall=22;MIRNA=N;
scaffold_45:88388-89484	Cluster_254	1097	5547	19.154	5547	0.006	-	CGUGGGCUUGUACUUCUUGGUAGCA	498	0.023	24	N5	-1	0	0	22	56	225	176	298	601	872	643	395	489	709	297	764	scaffold_10:351879-353547	Gene Antisense	ID=Cluster_85;DicerCall=22;MIRNA=N;
scaffold_46:1-2224	Cluster_255	2224	156094	539.008	2404	0.142	-	UUUCGAUCGACGUCUGGCAGAUU	30708	0.011	23	N5	-1	0	0	801	1372	2408	6888	62882	70462	8060	1483	569	486	203	253	227	scaffold_11:33035-34176	Gene Antisense	ID=Cluster_86;DicerCall=23;MIRNA=N;
scaffold_46:104757-104891	Cluster_256	135	3637	12.559	3637	1	+	UAUAGCAAUGUCUUUCGCUCCUAUCUGACU	508	0.011	30	N11	-1	0	0	335	235	161	23	174	143	272	332	235	313	444	415	555	scaffold_11:34316-35830	Gene Antisense	ID=Cluster_87;DicerCall=22;MIRNA=N;
scaffold_46:109582-109896	Cluster_257	315	57123	197.251	49142	0.995	+	UCCGAUCGCAGAAUUAGUUUUU	9108	0.003	22	N5	-1	0	0	1142	4152	2237	5624	13773	10013	6434	1643	1956	2582	2828	3404	1335	scaffold_14:205510-207895	Gene Antisense	ID=Cluster_99;DicerCall=22;MIRNA=N;
scaffold_46:111852-116955	Cluster_258	5104	13394	46.251	13388	0.832	+	GAAAAAUCGAUCUCCGACUAAGG	854	0.044	22	N5	-1	0	0	5	30	618	631	5983	4653	727	584	38	36	54	23	12	scaffold_14:383254-387077	Gene Antisense	ID=Cluster_100;DicerCall=22;MIRNA=N;
scaffold_47:2-253	Cluster_259	252	18619	64.293	47	0.559	.	UUGAAACGUUCUAUCUAACCACU	1858	0.032	22	N6	-1	0	0	165	279	870	1927	6582	5489	1384	708	341	389	274	131	80	scaffold_15:48396-49528	Gene Antisense	ID=Cluster_103;DicerCall=24;MIRNA=N;
scaffold_47:65887-66356	Cluster_260	470	18000	62.156	4202	0.002	-	GGCGUCGUGACGGAGUGGUUAACGU	6163	0.015	25	N5	-1	0	0	1086	639	500	847	835	641	5057	6636	577	245	193	123	621	scaffold_16:52854-56306	Gene Antisense	ID=Cluster_105;DicerCall=22;MIRNA=N;
scaffold_47:115956-116587	Cluster_261	632	3348	11.561	3348	0.023	-	ACCGGCUGUGACUUCUAGAGCAGAUAGU	641	0.009	28	N5	-1	0	0	65	49	250	394	512	290	107	0	277	520	641	62	181	scaffold_16:56399-60566	Gene Antisense	ID=Cluster_106;DicerCall=22;MIRNA=N;
scaffold_47:196271-196922	Cluster_262	652	5661	19.548	1746	0.105	-	ACAUACGACCAUAGACUGAAGAGA	674	0.06	24	N5	-1	0	0	274	361	227	480	778	889	1242	257	283	156	394	207	113	scaffold_17:263852-266871	Gene Antisense	ID=Cluster_114;DicerCall=22;MIRNA=N;
scaffold_47:241024-250423	Cluster_263	9400	61938	213.878	61809	0.271	.	UAAGUUGUGCUAUCGGAUCGUUC	6957	0.043	22	N5	-1	0	0	321	1451	2487	9058	22197	18180	4480	917	1075	489	475	434	374	scaffold_18:781099-785454	Gene Antisense	ID=Cluster_132;DicerCall=22;MIRNA=N;
scaffold_48:13110-13200	Cluster_264	91	8885	30.681	8885	1	+	UGGGGAUGUAACCGAGGAGAU	3081	0.002	21	N11	-1	0	0	85	324	266	3081	1597	1147	1500	587	186	0	6	52	54	scaffold_23:102571-106436	Gene Antisense	ID=Cluster_156;DicerCall=22;MIRNA=N;
scaffold_48:88434-91662	Cluster_265	3229	4983	17.207	4983	0.453	.	AUCCACGUCGUCCGAUCGC	914	0.046	22	N5	-1	0	0	710	978	312	186	1195	1006	288	51	25	106	103	13	10	scaffold_24:292248-293265	Gene Antisense	ID=Cluster_165;DicerCall=26;MIRNA=N;
scaffold_49:2-902	Cluster_266	901	14731	50.868	140	0.94	+	UCAUCUCCGUUCGACUGAUAGUC	2633	0.036	23	N5	-1	0	0	395	1960	1895	850	4098	4619	496	140	191	39	18	24	6	scaffold_24:293343-297596	Gene Antisense	ID=Cluster_166;DicerCall=23;MIRNA=N;
scaffold_49:107793-108998	Cluster_267	1206	3475	12	3475	0.842	+	UUCAGACUUUAGAACAGCAUCUC	498	0.021	23	N5	-1	0	0	1	0	37	163	286	765	471	105	326	433	161	297	430	scaffold_28:129619-132877	Gene Antisense	ID=Cluster_178;DicerCall=21;MIRNA=N;
scaffold_49:112137-115302	Cluster_268	3166	6244	21.561	6244	0.366	.	AAGGCGGUUGUAUGAUGAACAGAAAAGAAU	474	0.051	22	N5	-1	0	0	260	490	423	513	1274	817	542	213	383	162	210	337	620	scaffold_30:87967-89155	Gene Antisense	ID=Cluster_190;DicerCall=23;MIRNA=N;
scaffold_49:240182-241770	Cluster_269	1589	11573	39.963	11573	0.024	-	AGGGCCGACCUUGAACGUAAAGCAA	3981	0.007	25	N5	-1	0	0	121	12	55	157	150	488	891	4072	2336	1285	848	527	631	scaffold_30:104478-105874	Gene Antisense	ID=Cluster_193;DicerCall=23;MIRNA=N;
scaffold_49:267970-268214	Cluster_270	245	19350	66.817	19350	0.997	+	GUUUCGAUUCUGUGAAGAGAACUCUCAGUU	2358	0.002	30	N13	-1	0	0	386	1994	871	2095	812	1513	1181	1145	999	2160	2086	1749	2359	scaffold_31:102119-104004	Gene Antisense	ID=Cluster_194;DicerCall=22;MIRNA=N;
scaffold_49:322428-322770	Cluster_271	343	6297	21.744	4	0.085	-	UUGUGGGUGUACUUGUGUGAGU	924	0.059	22	N5	-1	0	0	26	179	319	959	2484	1357	539	98	188	101	39	7	1	scaffold_35:126512-128304	Gene Antisense	ID=Cluster_210;DicerCall=23;MIRNA=N;
scaffold_50:53111-53541	Cluster_272	431	3781	13.056	3781	0.183	-	UAUGAUCAGGCAAGAGUUGUUGCUAAAG	513	0.013	22	N5	-1	0	0	250	61	58	117	753	219	128	379	190	261	525	538	302	scaffold_36:45016-49353	Gene Antisense	ID=Cluster_215;DicerCall=22;MIRNA=N;
scaffold_50:76295-76612	Cluster_273	318	84170	290.647	37	0.946	+	UCACUGGCUCUUGAUCUCUCU	23066	0.005	21	N5	-1	0	0	439	2031	15393	27215	25732	6769	3185	2201	829	306	24	15	31	scaffold_37:178451-180064	Gene Antisense	ID=Cluster_222;DicerCall=24;MIRNA=N;
scaffold_50:76961-77811	Cluster_274	851	19006	65.63	1579	0.559	.	UUGAAACGUUCUAUCUAACCACU	1496	0.044	22	N5	-1	0	0	154	506	851	2323	6338	5448	1605	675	321	366	221	135	63	scaffold_38:15903-19041	Gene Antisense	ID=Cluster_226;DicerCall=22;MIRNA=N;
scaffold_50:108632-108927	Cluster_275	296	9565	33.029	9565	0.998	+	GAGGACCUAGAAGAAGAUGGC	1992	0.003	21	N11	-1	0	0	0	3	1011	1996	746	495	649	44	1243	1287	763	774	554	scaffold_41:253319-254666	Gene Antisense	ID=Cluster_236;DicerCall=22;MIRNA=N;
scaffold_50:142715-143735	Cluster_276	1021	3087	10.66	3087	0.971	+	AUGCAGACUUAUUUGAAUACAUUA	574	0.045	24	N5	-1	0	0	61	92	161	361	433	449	673	114	148	70	204	145	176	scaffold_45:42600-45833	Gene Antisense	ID=Cluster_253;DicerCall=22;MIRNA=N;
scaffold_50:162995-163330	Cluster_277	336	4356	15.042	4356	0.966	+	ACAGGCUGAGCGAGGAAGGUAGAUGAA	637	0.006	27	N5	-1	0	0	206	184	213	23	430	271	438	610	476	637	263	408	197	scaffold_46:111852-116955	Gene Antisense	ID=Cluster_258;DicerCall=22;MIRNA=N;
scaffold_50:221600-221727	Cluster_278	128	8259	28.519	4	0.072	-	GCGAAUCCCCACUGUUGUAUGU	940	0.046	22	N11	-1	0	0	336	538	388	750	1581	1443	1521	354	304	207	508	163	166	scaffold_51:94871-98675	Gene Antisense	ID=Cluster_285;DicerCall=22;MIRNA=N;
scaffold_50:312835-314114	Cluster_279	1280	4222	14.579	4222	0.959	+	CGAGCUCGCCGAUCAGUA	194	0.047	24	N5	-1	0	0	240	349	108	323	309	466	641	343	315	370	355	182	221	scaffold_52:110315-110677	Gene Antisense	ID=Cluster_290;DicerCall=30;MIRNA=N;
scaffold_50:335426-335642	Cluster_280	217	19724	68.109	211	0.004	-	GGGGCUGUAACUCAGUGGUAGAGU	9266	0.004	24	N11	-1	0	0	2299	579	855	1468	3105	1552	9272	9	491	34	9	47	4	scaffold_55:91639-94033	Gene Antisense	ID=Cluster_305;DicerCall=22;MIRNA=N;
scaffold_51:2028-2168	Cluster_281	141	9001	31.081	8927	0.998	+	UCGGAUCUUGAUGUAACGAUUA	8280	0.002	22	N11	-1	0	0	26	2	56	360	8509	48	0	0	0	0	0	0	0	scaffold_56:103997-106004	Gene Antisense	ID=Cluster_308;DicerCall=22;MIRNA=N;
scaffold_51:2687-3309	Cluster_282	623	10323	35.646	8301	0.989	+	UCUUCGAUGCUGUUUGCAAUGA	4575	0.021	22	N5	-1	0	0	13	214	185	412	6803	856	434	156	1098	143	1	8	0	scaffold_60:254033-256391	Gene Antisense	ID=Cluster_324;DicerCall=22;MIRNA=N;
scaffold_51:3401-4308	Cluster_283	908	67168	231.938	1462	0.995	+	UAUCGAUCUGGUCUGAGUUUGCU	38405	0.007	23	N5	-1	0	0	136	182	713	4136	20976	39733	946	220	89	33	0	2	2	scaffold_67:182207-182364	Gene Antisense	ID=Cluster_340;DicerCall=18;MIRNA=N;
scaffold_51:43395-43958	Cluster_284	564	33879	116.987	33879	0.999	+	UGACGGUGCUUUGAGUGUGGGGUUCUGAAG	14972	0.002	30	N5	-1	0	0	194	185	238	98	649	195	460	203	412	1095	1729	13245	15176	scaffold_68:64531-67254	Gene Antisense	ID=Cluster_349;DicerCall=22;MIRNA=N;
scaffold_51:94871-98675	Cluster_285	3805	13244	45.733	13244	0.882	+	UAGAUUCCGAGGACUGUGCGCC	2087	0.043	22	N5	-1	0	0	161	119	436	1224	5770	3196	1346	460	214	87	178	2	51	scaffold_68:64531-67254	Gene Antisense	ID=Cluster_349;DicerCall=22;MIRNA=N;
scaffold_51:141233-141458	Cluster_286	226	4845	16.73	3348	0.013	-	UAAUCUUGAGGCUGUAGGUUCG	2526	0.014	22	N11	-1	0	0	215	501	168	877	2729	211	11	73	9	9	32	10	0	scaffold_74:105728-108446	Gene Antisense	ID=Cluster_364;DicerCall=22;MIRNA=N;
scaffold_52:1-279	Cluster_287	279	143755	496.4	675	0.085	-	UCACUGGCUCUUGAUCUCUCU	27184	0.007	22	N11	-1	0	0	651	2901	19348	33950	46583	27575	6498	3595	1621	656	160	76	141	scaffold_74:108658-111446	Gene Antisense	ID=Cluster_365;DicerCall=22;MIRNA=N;
scaffold_52:7193-7719	Cluster_288	527	18988	65.567	55	0.724	.	UGGAACUGAGACACCGCGGGAUC	2065	0.037	23	N5	-1	0	0	120	304	1381	2766	4216	5968	2228	538	547	418	249	173	80	scaffold_74:321887-326945	Gene Antisense	ID=Cluster_370;DicerCall=22;MIRNA=N;
scaffold_52:70812-71429	Cluster_289	618	4746	16.388	4746	0.987	+	GAGGAUCAAAGAUUAGAGUCAUCUGGGGCA	2361	0.02	30	N5	-1	0	0	339	119	399	287	141	138	22	213	127	122	79	323	2437	scaffold_76:48053-50579	Gene Antisense	ID=Cluster_375;DicerCall=23;MIRNA=N;
scaffold_52:110315-110677	Cluster_290	363	7996	27.611	7996	0.953	+	UUUGAUCGAUCUUGGGUGCGGCGCUUCCUU	1512	0.015	30	N5	-1	0	0	38	215	42	116	257	647	318	458	1072	956	689	996	2192	scaffold_76:64466-69064	Gene Antisense	ID=Cluster_376;DicerCall=22;MIRNA=N;
scaffold_52:154885-156038	Cluster_291	1154	3008	10.387	3008	0.785	.	ACUCUGGAUACUAUGGAUAGGAUAGAUAUU	1394	0.026	30	N5	-1	0	0	226	88	340	89	442	87	120	2	0	19	30	170	1395	scaffold_76:69143-71198	Gene Antisense	ID=Cluster_377;DicerCall=22;MIRNA=N;
scaffold_52:165909-166425	Cluster_292	517	5799	20.025	5799	0.014	-	AGGAUGGAGAGGGUUCGGACAUUC	629	0.023	22	N5	-1	0	0	392	293	624	510	799	241	656	552	341	247	294	629	221	scaffold_83:67-4206	Gene Antisense	ID=Cluster_395;DicerCall=22;MIRNA=N;
scaffold_52:195404-198209	Cluster_293	2806	4608	15.912	4608	0.398	.	UAAGACGAUUGCCUCCGAGAAU	460	0.057	22	N5	-1	0	0	127	96	75	377	1615	745	640	107	153	40	52	179	402	scaffold_85:9901-13523	Gene Antisense	ID=Cluster_401;DicerCall=22;MIRNA=N;
scaffold_52:202986-203963	Cluster_294	978	4632	15.995	4632	0.832	+	AUGCCAGAACUCUUUGAUG	429	0.035	21	N5	-1	0	0	133	538	476	839	604	469	295	100	324	176	178	300	200	scaffold_88:80966-82298	Gene Antisense	ID=Cluster_405;DicerCall=22;MIRNA=N;
scaffold_52:204483-206208	Cluster_295	1726	9740	33.633	9740	0.754	.	UUGUUGACACCGCUACUGAUAGU	513	0.045	22	N5	-1	0	0	498	338	1052	676	2047	1670	1245	516	498	496	169	409	126	scaffold_101:48037-48602	Gene Antisense	ID=Cluster_444;DicerCall=23;MIRNA=N;
scaffold_52:210072-210357	Cluster_296	286	129439	446.965	0	0.908	+	UCACUGGCUCUUGAUCUCUCU	23379	0.007	22	N11	-1	0	0	698	2915	16723	30011	45781	22184	5666	3147	1493	525	132	70	94	scaffold_107:15848-17117	Gene Antisense	ID=Cluster_461;DicerCall=22;MIRNA=N;
scaffold_53:73626-73960	Cluster_297	335	4463	15.411	4463	0.013	-	ACAGAAACUGGGAAUUGACACGA	949	0.006	23	N5	-1	0	0	123	604	240	401	800	1005	322	139	384	72	356	0	17	scaffold_107:20098-23326	Gene Antisense	ID=Cluster_462;DicerCall=23;MIRNA=N;
scaffold_53:81488-81758	Cluster_298	271	8188	28.274	6	0.928	+	GCGAAUCCCCACUGUUGUAUGU	922	0.045	22	N13	-1	0	0	359	508	423	783	1539	1495	1469	316	285	184	482	168	177	scaffold_110:40944-42602	Gene Antisense	ID=Cluster_467;DicerCall=22;MIRNA=N;
scaffold_53:145033-146697	Cluster_299	1665	8992	31.05	8992	0.94	+	AUGAUGAGAUUGCGGCAGU	1153	0.01	22	N5	-1	0	0	28	1155	688	102	1393	741	686	814	1085	442	597	896	365	scaffold_110:42677-48148	Gene Antisense	ID=Cluster_468;DicerCall=22;MIRNA=N;
scaffold_54:6315-7496	Cluster_300	1182	6782	23.419	6782	0.927	+	AGGACAAGCGACUUGAAGCUGAACAAA	1358	0.02	27	N5	-1	0	0	36	31	142	503	224	366	154	657	1413	1494	876	677	209	scaffold_113:90818-94087	Gene Antisense	ID=Cluster_478;DicerCall=23;MIRNA=N;
scaffold_54:39919-43026	Cluster_301	3108	4155	14.348	4155	0.982	+	AUUGUCGACGUACGACUUGGGG	222	0.046	25	N5	-1	0	0	104	196	115	335	528	383	245	617	418	212	241	459	302	scaffold_119:127452-128143	Gene Antisense	ID=Cluster_487;DicerCall=24;MIRNA=N;
scaffold_54:90896-90926	Cluster_302	31	2954	10.2	2954	0	-	GUGGGUUUGUACAAAGUGCAAUGAUGAAA	988	0.005	29	N11	-1	0	0	111	263	154	125	108	212	29	468	24	34	388	988	50	scaffold_125:21727-22174	Gene Antisense	ID=Cluster_500;DicerCall=22;MIRNA=N;
scaffold_54:173942-174313	Cluster_303	372	6171	21.309	0	0.041	-	UUGUGGGUGUACUUGUGUGAGU	1120	0.067	22	N5	-1	0	0	86	268	422	1117	2674	935	372	87	124	60	20	2	4	scaffold_133:1-5246	Gene Antisense	ID=Cluster_510;DicerCall=22;MIRNA=N;
scaffold_55:28444-28926	Cluster_304	483	3085	10.653	3085	0.025	-	AGGUACCUGGGACUCACUUCAAGAGCAAAA	687	0.009	30	N5	-1	0	0	0	0	0	11	96	205	583	461	241	432	366	1	689	scaffold_140:50725-54742	Gene Antisense	ID=Cluster_526;DicerCall=23;MIRNA=N;
scaffold_55:91639-94033	Cluster_305	2395	12663	43.727	12663	0.075	-	UCAUAAACUGUGUCACCUUCCG	1967	0.037	22	N5	-1	0	0	20	229	276	705	6618	2994	1131	408	209	0	1	72	0	scaffold_149:1-2604	Gene Antisense	ID=Cluster_543;DicerCall=23;MIRNA=N;
scaffold_55:94434-95067	Cluster_306	634	15279	52.76	15279	0.984	+	AAAGAUGGAUUGGAUUUG	2832	0.002	18	N5	-1	0	0	2832	2336	1576	2023	1573	1000	893	898	179	601	744	306	318	scaffold_150:35374-40481	Gene Antisense	ID=Cluster_545;DicerCall=22;MIRNA=N;
scaffold_56:6901-7022	Cluster_307	122	6048	20.884	4151	0.19	-	ACAUACGACCAUAGACUGAAGAGA	640	0.03	24	N11	-1	0	0	260	284	323	717	898	916	1040	297	220	263	495	104	231	scaffold_150:54869-55978	Gene Antisense	ID=Cluster_546;DicerCall=22;MIRNA=N;
scaffold_56:103997-106004	Cluster_308	2008	3063	10.577	3063	0.145	-	UGACAGCCGGCUCUAUGUGGAAU	334	0.057	22	N5	-1	0	0	24	4	240	391	881	819	454	78	66	14	0	88	4	scaffold_150:62674-65823	Gene Antisense	ID=Cluster_547;DicerCall=22;MIRNA=N;
scaffold_56:110795-111647	Cluster_309	853	7185	24.811	7185	0.01	-	AUGGAAGGAGUUGGAGCUUGGUUUGUAC	1257	0.012	25	N5	-1	0	0	499	65	267	62	857	467	305	1520	521	576	1414	172	460	scaffold_150:199812-205033	Gene Antisense	ID=Cluster_550;DicerCall=22;MIRNA=N;
scaffold_56:120352-120515	Cluster_310	164	4759	16.433	4759	0	-	AGCAGGGCUGUAGGGAAGUU	934	0.004	20	N11	-1	0	0	51	558	939	847	296	582	595	241	230	229	166	0	25	scaffold_170:74530-77391	Gene Antisense	ID=Cluster_594;DicerCall=23;MIRNA=N;
scaffold_57:87440-87640	Cluster_311	201	7403	25.563	7403	1	+	AUCGAUGCGUGGGUGGAGAGGU	1185	0.005	22	N11	-1	0	0	698	510	304	480	1310	388	169	780	536	927	539	248	514	scaffold_175:72753-76220	Gene Antisense	ID=Cluster_601;DicerCall=23;MIRNA=N;
scaffold_57:108788-109393	Cluster_312	606	20880	72.101	9	0.424	.	UUGAAACGUUCUAUCUAACCACU	1532	0.035	22	N5	-1	0	0	160	277	1043	2362	6882	6095	1870	816	384	511	284	148	48	scaffold_197:38514-41266	Gene Antisense	ID=Cluster_630;DicerCall=21;MIRNA=N;
scaffold_58:18659-18781	Cluster_313	123	57067	197.058	0	0.02	-	GCGAAUCCCUACUGUUGUAUGU	14234	0.007	23	N11	-1	0	0	1103	2051	1448	5321	15509	16782	9574	1272	750	422	2025	379	431	scaffold_207:24491-28911	Gene Antisense	ID=Cluster_643;DicerCall=22;MIRNA=N;
scaffold_58:82168-82563	Cluster_314	396	4856	16.768	4856	0.001	-	GAGGAUGAGAGCGAAGAGGA	551	0.011	20	N5	-1	0	0	102	239	559	498	430	252	396	373	269	508	390	464	376	scaffold_211:1674-5477	Gene Antisense	ID=Cluster_646;DicerCall=23;MIRNA=N;
scaffold_59:8663-10162	Cluster_315	1500	61312	211.716	61312	0.995	+	CAGAAAGGACAAAGAGUUA	15035	0.001	19	N5	-1	0	0	6961	15065	7684	10929	6524	6663	3704	940	1719	349	409	188	177	scaffold_212:28824-48376	Gene Antisense	ID=Cluster_648;DicerCall=22;MIRNA=N;
scaffold_59:106969-109928	Cluster_316	2960	7324	25.29	7324	0.633	.	UAAAGAUCUGACAGGUAGUUGCU	582	0.046	22	N5	-1	0	0	30	141	215	716	2577	1857	836	149	194	221	155	180	53	scaffold_234:14545-16798	Gene Antisense	ID=Cluster_685;DicerCall=22;MIRNA=N;
scaffold_59:114209-114238	Cluster_317	30	4310	14.883	4310	1	+	GAGAGGUUGAAACUGUAUGAAAACAUU	637	0.003	27	N11	-1	0	0	598	272	197	573	0	94	221	614	479	637	306	127	192	scaffold_234:14545-16798	Gene Antisense	ID=Cluster_685;DicerCall=22;MIRNA=N;
scaffold_59:153960-154270	Cluster_318	311	7584	26.188	21	0.147	-	UGGAACUGAGACACCGCGGGAUC	1277	0.043	23	N5	-1	0	0	50	327	410	1098	1019	3139	841	207	171	85	161	40	36	scaffold_250:5415-8050	Gene Antisense	ID=Cluster_727;DicerCall=23;MIRNA=N;
scaffold_60:27443-28474	Cluster_319	1032	13824	47.736	201	0.05	-	UAUUUCGAUUAAGUCUAGGACU	651	0.053	22	N5	-1	0	0	30	102	557	1124	6272	4311	973	308	87	29	18	12	1	scaffold_252:24464-25263	Gene Antisense	ID=Cluster_731;DicerCall=23;MIRNA=N;
scaffold_60:102952-104443	Cluster_320	1492	5044	17.417	5044	0.015	-	UCGAAGCUAAGGCUGAGGACA	721	0.023	21	N5	-1	0	0	848	749	430	1194	673	137	146	188	262	107	95	198	17	scaffold_252:25384-27142	Gene Antisense	ID=Cluster_732;DicerCall=22;MIRNA=N;
scaffold_60:129628-130254	Cluster_321	627	3246	11.209	3246	0.043	-	ACUGGUAAGGAACUCGCAAAAG	686	0.014	22	N5	-1	0	0	241	162	274	312	803	76	261	429	140	329	68	44	107	scaffold_252:25384-27142	Gene Antisense	ID=Cluster_732;DicerCall=22;MIRNA=N;
scaffold_60:147648-148099	Cluster_322	452	4643	16.033	4643	0.996	+	AAGAUUGUGUGUGCUGAGGC	280	0.04	22	N5	-1	0	0	91	422	398	459	683	389	331	441	371	132	439	208	279	scaffold_258:27509-29763	Gene Antisense	ID=Cluster_737;DicerCall=22;MIRNA=N;
scaffold_60:165568-165641	Cluster_323	74	5235	18.077	5235	0.998	+	AAGAAACUGGAAGAGGCAAAG	1156	0.005	21	N11	-1	0	0	173	522	296	1159	533	605	373	508	319	436	22	231	58	scaffold_266:32018-33485	Gene Antisense	ID=Cluster_745;DicerCall=22;MIRNA=N;
scaffold_60:254033-256391	Cluster_324	2359	5911	20.411	5911	0.953	+	UACUCCGAUUCUGAUACUCUUC	2872	0.046	22	N5	-1	0	0	13	41	87	209	3905	901	325	290	102	2	13	23	0	scaffold_271:1149-1923	Gene Antisense	ID=Cluster_750;DicerCall=22;MIRNA=N;
scaffold_60:266431-266923	Cluster_325	493	5124	17.694	5124	0.954	+	UGGGCAGAAGAAUUCCAGAAACGUA	1054	0.008	25	N5	-1	0	0	136	200	293	277	318	107	156	1086	679	235	845	403	389	scaffold_280:18475-21840	Gene Antisense	ID=Cluster_760;DicerCall=23;MIRNA=N;
scaffold_61:109-764	Cluster_326	656	3269	11.288	2816	0.497	.	UUAGAUCUUCCUGUUGGUACGA	421	0.063	23	N5	-1	0	0	4	31	227	360	1118	1223	148	74	15	33	21	15	0	scaffold_305:546-1365	Gene Antisense	ID=Cluster_788;DicerCall=22;MIRNA=N;
scaffold_62:74258-74432	Cluster_327	175	8418	29.068	59	0.929	+	GCGAAUCCCCACUGUUGUAUGU	939	0.044	22	N11	-1	0	0	327	522	424	784	1569	1526	1562	316	286	186	556	184	176	scaffold_326:6497-11401	Gene Antisense	ID=Cluster_797;DicerCall=22;MIRNA=N;
scaffold_63:2354-2657	Cluster_328	304	20838	71.956	135	0.932	+	GCGAAUCCCCACUGUUGUAUGU	1751	0.023	22	N5	-1	0	0	1158	1459	1378	2114	4192	2766	2866	894	752	1154	784	493	828	scaffold_361:286-5802	Gene Antisense	ID=Cluster_822;DicerCall=23;MIRNA=N;
scaffold_63:91688-91863	Cluster_329	176	12446	42.977	12338	1	+	CAACUUACCGCCGGCUGCUACAUAC	3957	0.006	25	N11	-1	0	0	246	450	638	1306	1643	1289	1959	4041	82	377	254	140	21	scaffold_362:133-5913	Gene Antisense	ID=Cluster_823;DicerCall=22;MIRNA=N;
scaffold_64:86154-86939	Cluster_330	786	3943	13.616	3943	0.916	+	CUCAAGGCUGCUGGCACUAAGUACA	803	0.017	23	N5	-1	0	0	80	98	38	386	177	887	584	838	290	345	51	126	43	scaffold_391:959-3718	Gene Antisense	ID=Cluster_846;DicerCall=23;MIRNA=N;
scaffold_66:9191-9312	Cluster_331	122	3080	10.636	3059	0.961	+	UCUUUGAUGGUCUAAUGGUCAUGAUUUCC	1011	0.023	29	N11	-1	0	0	158	8	22	64	47	44	264	86	560	38	192	1114	483	scaffold_391:959-3718	Gene Antisense	ID=Cluster_846;DicerCall=23;MIRNA=N;
scaffold_66:23780-24348	Cluster_332	569	3670	12.673	3670	0.74	.	CCAGAGUCGAGAGUGGAAGACCAAU	502	0.021	22	N5	-1	0	0	86	164	16	234	653	343	223	575	368	291	433	219	65	scaffold_397:1-4082	Gene Antisense	ID=Cluster_850;DicerCall=22;MIRNA=N;
scaffold_66:112645-114423	Cluster_333	1779	3644	12.583	3644	0.268	.	UGUGUCUUGUCUUCUAGUAACU	420	0.056	22	N5	-1	0	0	60	353	63	367	1586	849	223	13	16	90	3	21	0	scaffold_398:779-3345	Gene Antisense	ID=Cluster_851;DicerCall=23;MIRNA=N;
scaffold_66:178069-180168	Cluster_334	2100	24959	86.186	3206	0.023	-	UAGGGUCGAUCUAAAUGCAGAGU	4096	0.036	22	N5	-1	0	0	65	160	743	1943	10769	10170	532	382	100	63	15	6	11	scaffold_403:5-3128	Gene Antisense	ID=Cluster_855;DicerCall=22;MIRNA=N;
scaffold_66:180355-181729	Cluster_335	1375	19615	67.732	3521	0.21	.	UAGGAAAAGAAGAAGCUGCGAUA	2403	0.047	23	N5	-1	0	0	36	176	398	1663	7794	8022	996	344	127	47	7	4	1	scaffold_463:8-1732	Gene Antisense	ID=Cluster_887;DicerCall=23;MIRNA=N;
scaffold_67:63176-65167	Cluster_336	1992	9976	34.448	9976	0.674	.	AGACUACGGCUCUGAUCUUUGC	442	0.048	22	N5	-1	0	0	24	126	275	1290	3397	2437	918	302	315	226	214	235	217	scaffold_464:1-1574	Gene Antisense	ID=Cluster_888;DicerCall=24;MIRNA=N;
scaffold_67:100386-100898	Cluster_337	513	5717	19.741	5102	0.989	+	UACCAAGCACUUUGUGCAUCUCUGAUU	794	0.016	27	N5	-1	0	0	167	396	106	76	239	492	279	789	258	1166	600	625	524	scaffold_0:231813-233753	RepeatSense	ID=Cluster_5;DicerCall=22;MIRNA=N;
scaffold_67:127264-128285	Cluster_338	1022	27348	94.435	27348	1	+	AGUGCUUGUUGAGAACUCGUCAGCUGAUC	4969	0.01	28	N5	-1	0	0	413	631	803	1049	978	944	767	935	1269	804	7038	6060	5657	scaffold_0:231813-233753	RepeatSense	ID=Cluster_5;DicerCall=22;MIRNA=N;
scaffold_67:128358-128841	Cluster_339	484	53047	183.176	53047	1	+	UGCUCUGAUGAACCCAAAU	19562	0.003	19	N5	-1	0	0	15485	20362	5298	640	2652	1567	1069	810	1389	1628	329	1527	291	scaffold_0:344765-345073	RepeatSense	ID=Cluster_6;DicerCall=23;MIRNA=N;
scaffold_67:182207-182364	Cluster_340	158	6059	20.922	6059	0.994	+	UCCUCACCUGUAGUUCCC	1549	0.005	18	N11	-1	0	0	1554	714	40	2	127	1169	964	434	192	366	205	137	155	scaffold_0:616576-618196	RepeatSense	ID=Cluster_11;DicerCall=21;MIRNA=N;
scaffold_67:277676-278558	Cluster_341	883	8193	28.291	8193	0.986	+	AGAGAGCAAGAAGAAAAGGAACGCA	1321	0.01	25	N5	-1	0	0	724	798	191	154	167	642	497	1343	460	1176	540	769	732	scaffold_0:616576-618196	RepeatSense	ID=Cluster_11;DicerCall=21;MIRNA=N;
scaffold_68:1-1547	Cluster_342	1547	33003	113.963	289	0.074	-	UGCGGCUUCUAUUUCCAUUGGUU	1477	0.043	22	N5	-1	0	0	100	360	990	3861	15170	9917	1635	478	342	101	17	15	17	scaffold_1:164620-164936	RepeatSense	ID=Cluster_17;DicerCall=23;MIRNA=N;
scaffold_68:20379-20754	Cluster_343	376	5958	20.574	5958	0.086	-	AAAGGACAGAGAGAAGUGAG	658	0.008	20	N5	-1	0	0	503	705	1109	671	263	815	551	105	227	34	310	326	339	scaffold_1:279388-280572	RepeatSense	ID=Cluster_19;DicerCall=22;MIRNA=N;
scaffold_68:26606-26868	Cluster_344	263	17760	61.327	727	0.986	+	UCCGGCAUGGUGUAGUGGCUAGCAUU	8109	0.007	26	N11	-1	0	0	70	847	323	424	80	450	159	202	8153	565	3798	2660	29	scaffold_3:100285-101501	RepeatSense	ID=Cluster_36;DicerCall=22;MIRNA=N;
scaffold_68:41204-42498	Cluster_345	1295	8882	30.67	8882	0.097	-	GAAGGUGGACGUGGUAGCAUC	212	0.056	22	N5	-1	0	0	503	533	967	964	1277	1090	847	482	635	533	406	356	289	scaffold_3:240118-240252	RepeatSense	ID=Cluster_41;DicerCall=22;MIRNA=N;
scaffold_68:42624-43319	Cluster_346	696	4783	16.516	4783	0.095	-	CUCGUGCUUCUGAACCCAGA	480	0.053	26	N5	-1	0	0	185	261	667	178	493	284	354	311	841	282	465	90	372	scaffold_3:531676-532059	RepeatSense	ID=Cluster_44;DicerCall=28;MIRNA=N;
scaffold_68:43566-44554	Cluster_347	989	11966	41.32	11965	0.507	.	UUCGACGUGAGUCUCGGUGAUA	1045	0.037	22	N5	-1	0	0	290	1082	1448	1661	4205	1395	327	310	365	405	315	104	59	scaffold_3:531676-532059	RepeatSense	ID=Cluster_44;DicerCall=28;MIRNA=N;
scaffold_68:63996-64391	Cluster_348	396	20183	69.694	19979	0.994	+	UGUACUGCAAUGACCUCUUUAAG	8756	0.007	23	N5	-1	0	0	4	27	56	545	6167	9214	4052	40	64	6	6	2	0	scaffold_4:315036-315162	RepeatSense	ID=Cluster_56;DicerCall=23;MIRNA=N;
scaffold_68:64531-67254	Cluster_349	2724	390828	1349.57	6739	0.993	+	UUUCUCCGGAUCUAUGCUCAUU	177156	0.003	22	N5	-1	0	0	1678	2281	5498	50675	273382	49393	3988	1302	1652	867	53	13	46	scaffold_6:174970-175737	RepeatSense	ID=Cluster_66;DicerCall=28;MIRNA=N;
scaffold_70:38080-39095	Cluster_350	1016	3213	11.095	1503	0.066	-	UUAUGGCGUGUGACUCAAGC	373	0.061	22	N5	-1	0	0	193	352	498	248	550	394	119	96	49	197	44	67	406	scaffold_6:174970-175737	RepeatSense	ID=Cluster_66;DicerCall=28;MIRNA=N;
scaffold_71:2-96	Cluster_351	95	3973	13.719	0	0.981	+	UACCAGCUGUGCCGAUCCUUAC	862	0.023	22	N13	-1	0	0	81	22	109	366	1378	1129	764	22	40	39	18	5	0	scaffold_6:174970-175737	RepeatSense	ID=Cluster_66;DicerCall=28;MIRNA=N;
scaffold_71:745-1551	Cluster_352	807	14251	49.21	407	0.954	+	UAGAGGCUUUCUGAAUGUAGGA	1577	0.043	22	N5	-1	0	0	199	614	988	2448	6225	2806	564	199	141	53	2	11	1	scaffold_7:8506-9983	RepeatSense	ID=Cluster_70;DicerCall=27;MIRNA=N;
scaffold_71:45424-45598	Cluster_353	175	55643	192.141	7229	0.016	-	GCGAAUCCCUACUGUUGUAUGU	14967	0.008	22	N11	-1	0	0	1609	1829	1228	5427	16134	16072	6884	1655	1208	1060	978	440	1119	scaffold_7:208080-210865	RepeatSense	ID=Cluster_72;DicerCall=22;MIRNA=N;
scaffold_71:84406-86023	Cluster_354	1618	8265	28.54	8265	0.949	+	AGAAGUGGGAAUGUAAAGCGUUUGGGAA	1144	0.01	28	N5	-1	0	0	48	25	25	954	1083	412	471	1149	231	943	1199	911	814	scaffold_8:159584-163426	RepeatSense	ID=Cluster_74;DicerCall=22;MIRNA=N;
scaffold_71:99437-99846	Cluster_355	410	5192	17.928	5192	0.034	-	UUCGGUGUUUGGAACUAUUGGA	1021	0.007	22	N5	-1	0	0	177	52	436	816	1115	121	95	345	222	427	704	314	368	scaffold_9:9892-10027	RepeatSense	ID=Cluster_76;DicerCall=19;MIRNA=N;
scaffold_72:92611-94765	Cluster_356	2155	177005	611.215	63583	0.943	+	UUAAUCGUUCUGUUUGGCCAUC	17376	0.013	22	N5	-1	0	0	396	1018	2992	14254	84296	57898	9176	3572	2322	705	146	173	57	scaffold_10:351879-353547	RepeatSense	ID=Cluster_85;DicerCall=22;MIRNA=N;
scaffold_72:94988-97656	Cluster_357	2669	339707	1173.04	52137	0.974	+	UGGAAGUGGGUACCGAUCUUUGA	38959	0.007	22	N5	-1	0	0	535	998	5745	35609	151816	113251	14551	9336	6529	680	572	49	36	scaffold_11:34316-35830	RepeatSense	ID=Cluster_87;DicerCall=22;MIRNA=N;
scaffold_72:153337-154685	Cluster_358	1349	14173	48.941	2055	0.373	.	UCGAUCAGGGCCUUGACUUCCU	1794	0.032	22	N5	-1	0	0	306	162	371	1349	7191	2732	940	363	507	92	16	79	65	scaffold_12:44234-45209	RepeatSense	ID=Cluster_93;DicerCall=23;MIRNA=N;
scaffold_74:122-376	Cluster_359	255	213944	738.769	213310	0.003	-	UGAAUGGGUAGAAGCACGAAUGGAU	30849	0.001	22	Y	-1	0	0	167	800	1715	13778	65460	56422	37287	33301	3178	1102	384	287	63	scaffold_12:44234-45209	RepeatSense	ID=Cluster_93;DicerCall=23;MIRNA=N;
scaffold_74:4457-4652	Cluster_360	196	10249	35.391	39	0.001	-	GGCGUCGUGACGGAGUGGUUAACGU	4509	0.012	25	N12	-1	0	0	607	60	146	322	298	186	3516	4628	112	111	133	86	44	scaffold_12:92857-93317	RepeatSense	ID=Cluster_94;DicerCall=22;MIRNA=N;
scaffold_74:41780-41916	Cluster_361	137	3206	11.071	120	0.998	+	UGCUCUAGACUCUCGAGAUAGUU	1044	0.014	23	N12	-1	0	0	0	24	8	588	160	1559	691	44	24	70	12	0	26	scaffold_13:25119-25629	RepeatSense	ID=Cluster_95;DicerCall=22;MIRNA=N;
scaffold_74:53495-54083	Cluster_362	589	19168	66.189	19168	0.024	-	ACGUAUUGAGGAGGUUGAGAAU	3921	0.002	22	N5	-1	0	0	1382	1738	2026	2189	4306	2092	744	1401	607	407	1171	833	272	scaffold_13:25119-25629	RepeatSense	ID=Cluster_95;DicerCall=22;MIRNA=N;
scaffold_74:91971-92096	Cluster_363	126	8203	28.326	8	0.921	+	GCGAAUCCCCACUGUUGUAUGU	886	0.045	22	N11	-1	0	0	366	552	417	759	1559	1492	1450	334	270	163	513	171	157	scaffold_13:155438-155565	RepeatSense	ID=Cluster_97;DicerCall=24;MIRNA=N;
scaffold_74:105728-108446	Cluster_364	2719	8694	30.021	8694	0.074	-	UAAGACCCGAUCUUUGAGCGUU	1167	0.046	22	N5	-1	0	0	4	180	228	755	4234	2295	415	224	71	187	6	95	0	scaffold_14:383254-387077	RepeatSense	ID=Cluster_100;DicerCall=22;MIRNA=N;
scaffold_74:108658-111446	Cluster_365	2789	16608	57.349	16608	0.114	-	UCCAGCUACUUGAACUCUCAAAU	791	0.045	22	N5	-1	0	0	50	220	606	2145	5983	5663	1247	217	181	88	20	151	37	scaffold_14:436465-437744	RepeatSense	ID=Cluster_101;DicerCall=22;MIRNA=N;
scaffold_74:164987-165088	Cluster_366	102	6506	22.466	6506	0.009	-	AGCCGGCUGUACUAACUACAUAC	1695	0.004	23	N11	-1	0	0	24	525	677	516	1289	2072	1126	277	0	0	0	0	0	scaffold_14:437921-438626	RepeatSense	ID=Cluster_102;DicerCall=22;MIRNA=N;
scaffold_74:173592-176403	Cluster_367	2812	4576	15.801	4576	0.911	+	GACCUGUGCGACAAGGAGAUCUCUUCA	209	0.051	23	N5	-1	0	0	188	84	323	528	569	602	513	425	71	288	255	483	247	scaffold_17:10434-12161	RepeatSense	ID=Cluster_109;DicerCall=28;MIRNA=N;
scaffold_74:187928-189076	Cluster_368	1149	7709	26.62	7709	0.066	-	CUCCCAACCUUGUCCUUCA	400	0.04	23	N5	-1	0	0	93	574	415	540	966	1056	747	444	932	475	320	638	509	scaffold_17:131828-131968	RepeatSense	ID=Cluster_113;DicerCall=24;MIRNA=N;
scaffold_74:278494-279373	Cluster_369	880	2968	10.249	1450	0.347	.	GUACAGGACAUUCGAGCACAAGA	382	0.035	23	N5	-1	0	0	18	361	503	582	127	630	158	166	63	61	19	215	65	scaffold_18:92929-93360	RepeatSense	ID=Cluster_118;DicerCall=22;MIRNA=N;
scaffold_74:321887-326945	Cluster_370	5059	14047	48.506	14045	0.803	+	UGACUGGGAUCCUGAAUGUAGGCC	483	0.062	22	N5	-1	0	0	25	231	397	986	4893	4390	1241	1082	288	219	153	105	37	scaffold_18:261700-261999	RepeatSense	ID=Cluster_120;DicerCall=22;MIRNA=N;
scaffold_75:2-192	Cluster_371	191	3479	12.013	0	0.997	+	UAGGUGUCUAGGAGCUGGGUAACU	1728	0.024	24	N11	-1	0	0	39	89	161	283	556	499	1791	9	18	32	2	0	0	scaffold_18:267383-267631	RepeatSense	ID=Cluster_122;DicerCall=22;MIRNA=N;
scaffold_75:133644-133746	Cluster_372	103	3777	13.042	3777	0.999	+	AAGAAGACGAUCAAACCGAACACA	620	0.006	24	N11	-1	0	0	0	0	162	235	220	286	628	503	507	490	259	299	188	scaffold_18:673067-673266	RepeatSense	ID=Cluster_130;DicerCall=23;MIRNA=N;
scaffold_75:181828-181916	Cluster_373	89	5668	19.572	146	0	-	CGCGAUGAUUAGACACGAGUUU	2505	0.008	22	N11	-1	0	0	68	39	1211	849	2582	375	148	39	210	59	4	49	35	scaffold_19:318239-320240	RepeatSense	ID=Cluster_138;DicerCall=24;MIRNA=N;
scaffold_75:271667-272788	Cluster_374	1122	426248	1471.88	0	0.012	-	UACACGUAUCUCGGCUUCUGCUC	104947	0.005	23	N5	-1	0	0	526	1731	11719	15965	126165	235596	15759	6554	9630	1840	453	152	158	scaffold_21:11779-12030	RepeatSense	ID=Cluster_144;DicerCall=22;MIRNA=N;
scaffold_76:48053-50579	Cluster_375	2527	41988	144.989	41986	0.861	+	UGUGUGAUCUCGUCUUGGUGAAU	3557	0.021	23	N5	-1	0	0	698	591	1644	6287	11135	14620	3632	1093	772	519	226	408	363	scaffold_21:176921-177111	RepeatSense	ID=Cluster_146;DicerCall=26;MIRNA=N;
scaffold_76:64466-69064	Cluster_376	4599	14186	48.986	14186	0.091	-	UGCGAUCUGUGGUUCCAUCCGC	2754	0.043	22	N5	-1	0	0	173	327	591	1296	6733	3491	1024	147	271	44	67	19	3	scaffold_22:138585-138960	RepeatSense	ID=Cluster_150;DicerCall=25;MIRNA=N;
scaffold_76:69143-71198	Cluster_377	2056	4826	16.665	4826	0.11	-	UCUUUUGUCCAGGCUGUGCAUU	773	0.05	22	N5	-1	0	0	7	129	214	369	2313	1305	314	129	31	3	6	0	6	scaffold_23:1-355	RepeatSense	ID=Cluster_153;DicerCall=22;MIRNA=N;
scaffold_77:74300-77891	Cluster_378	3592	7962	27.494	7962	0.694	.	UACGAACUUGAUGACAAUGACA	419	0.048	22	N5	-1	0	0	311	85	84	398	3482	1698	486	297	132	356	323	70	240	scaffold_23:49703-49987	RepeatSense	ID=Cluster_154;DicerCall=23;MIRNA=N;
scaffold_77:128393-128601	Cluster_379	209	4388	15.152	805	0.893	+	ACAUACGACCAUAGACUGAAGAGA	689	0.07	24	N11	-1	0	0	328	385	228	412	492	537	970	176	164	127	342	138	89	scaffold_23:102571-106436	RepeatSense	ID=Cluster_156;DicerCall=22;MIRNA=N;
scaffold_78:93255-93412	Cluster_380	158	3140	10.843	3140	1	+	CGGACGACCACGAACAAAGG	256	0.012	27	N11	-1	0	0	163	142	378	94	113	447	214	451	154	558	232	61	133	scaffold_24:62234-62432	RepeatSense	ID=Cluster_159;DicerCall=23;MIRNA=N;
scaffold_79:2137-2875	Cluster_381	739	8726	30.132	8726	0.024	-	CUGGACGUGCUGCUCAAGGAAAG	835	0.029	23	N5	-1	0	0	176	266	687	730	744	1692	797	565	541	769	621	474	664	scaffold_24:292248-293265	RepeatSense	ID=Cluster_165;DicerCall=26;MIRNA=N;
scaffold_79:50002-50241	Cluster_382	240	25650	88.572	17103	0.979	+	UCAGGGUCUCUUGUUCUCAUGUUCAAU	3142	0.006	22	N11	-1	0	0	979	983	371	2884	4523	1861	3468	2450	1244	3915	892	1620	460	scaffold_24:292248-293265	RepeatSense	ID=Cluster_165;DicerCall=26;MIRNA=N;
scaffold_80:19590-20172	Cluster_383	583	5355	18.491	5355	0.001	-	GAAGGAUUGAUGAAUGAAGUGGA	795	0.011	23	N5	-1	0	0	4	14	40	530	336	865	229	660	702	729	397	321	528	scaffold_25:9-478	RepeatSense	ID=Cluster_170;DicerCall=22;MIRNA=N;
scaffold_80:82876-84237	Cluster_384	1362	6258	21.609	4153	0.977	+	CUUACGGUUUGGACAAGA	971	0.03	18	N5	-1	0	0	1070	319	455	721	990	237	276	251	425	487	452	542	33	scaffold_28:42352-43447	RepeatSense	ID=Cluster_175;DicerCall=28;MIRNA=N;
scaffold_80:88445-89064	Cluster_385	620	15043	51.945	1592	0.013	-	GGGCUUGUGGUUUAGUGGUAUAAUGUU	6843	0.014	27	N5	-1	0	0	231	258	540	1030	1658	475	255	822	310	7063	1211	952	238	scaffold_28:121897-122252	RepeatSense	ID=Cluster_177;DicerCall=22;MIRNA=N;
scaffold_80:108812-108997	Cluster_386	186	10484	36.202	10484	0.001	-	CAGCGGACCUAAAUAAGCCUGUAGC	1975	0.003	25	N11	-1	0	0	0	0	2	153	1786	1675	1730	2122	1230	1322	431	26	7	scaffold_28:121897-122252	RepeatSense	ID=Cluster_177;DicerCall=22;MIRNA=N;
scaffold_80:174073-174257	Cluster_387	185	54049	186.636	524	0.004	-	UCCGAAUUAGUGUAGGGGUUAACAUA	23343	0.002	26	N11	-1	0	0	220	104	114	85	182	647	806	2004	23412	344	310	19816	6005	scaffold_28:429069-430931	RepeatSense	ID=Cluster_182;DicerCall=22;MIRNA=N;
scaffold_81:20250-20621	Cluster_388	372	2902	10.021	2902	0.841	+	ACAGAAUCGGAGGAGGAUGAAGAGGA	853	0.012	26	N5	-1	0	0	0	0	167	33	157	307	127	776	875	260	54	39	107	scaffold_28:429069-430931	RepeatSense	ID=Cluster_182;DicerCall=22;MIRNA=N;
scaffold_81:42816-42856	Cluster_389	41	5415	18.699	5415	0.001	-	AAUGUAAGUGUAGAACAGAAGAUUG	762	0.003	25	N11	-1	0	0	296	336	394	412	505	286	597	762	291	605	335	347	249	scaffold_28:429069-430931	RepeatSense	ID=Cluster_182;DicerCall=22;MIRNA=N;
scaffold_81:62950-69282	Cluster_390	6333	8737	30.17	8737	0.483	.	UAGAACUUCGGGCAUGAAUCGA	243	0.073	22	N5	-1	0	0	210	224	346	720	2345	1649	707	479	696	358	326	473	204	scaffold_28:429069-430931	RepeatSense	ID=Cluster_182;DicerCall=22;MIRNA=N;
scaffold_81:122966-123184	Cluster_391	219	11482	39.648	10528	0.998	+	UAGCUCUGCAGACUCUCAUAAA	9824	0.006	22	N11	-1	0	0	166	65	47	530	10046	530	24	41	12	9	7	5	0	scaffold_29:44665-44850	RepeatSense	ID=Cluster_183;DicerCall=25;MIRNA=N;
scaffold_82:10828-11014	Cluster_392	187	3429	11.841	3429	0.955	+	ACCGGACAUUAAAUUGGGCUCUGAGACUG	1466	0.017	29	N11	-1	0	0	25	186	6	10	50	201	50	41	188	27	470	1503	672	scaffold_29:47880-48089	RepeatSense	ID=Cluster_184;DicerCall=22;MIRNA=N;
scaffold_82:57500-57784	Cluster_393	285	4987	17.221	4987	0.996	+	GGGACAGUUUUCUCUAUAAAGACGA	1022	0.01	25	N11	-1	0	0	1	110	131	179	149	146	252	1050	687	849	412	460	561	scaffold_30:95939-96161	RepeatSense	ID=Cluster_191;DicerCall=22;MIRNA=N;
scaffold_82:108788-108871	Cluster_394	84	3173	10.957	3173	1	+	UAUACAGAUACGGUUUUCGU	766	0.005	20	N11	-1	0	0	15	523	768	272	97	226	208	178	205	261	145	167	108	scaffold_34:71295-71411	RepeatSense	ID=Cluster_204;DicerCall=25;MIRNA=N;
scaffold_83:67-4206	Cluster_395	4140	7463	25.77	4602	0.884	+	UACCCGAACUGUGUGUCUUUAUC	309	0.078	22	N5	-1	0	0	42	98	364	892	2993	2034	545	101	115	245	22	12	0	scaffold_34:140485-140869	RepeatSense	ID=Cluster_205;DicerCall=25;MIRNA=N;
scaffold_84:12-634	Cluster_396	623	42466	146.639	282	0.094	-	UAUUCGUUUCUUGGACUGUACA	12462	0.012	22	N5	-1	0	0	18	141	267	624	19300	17334	3747	591	249	77	48	49	21	scaffold_34:140485-140869	RepeatSense	ID=Cluster_205;DicerCall=25;MIRNA=N;
scaffold_84:14923-15114	Cluster_397	192	6612	22.832	6612	0.053	-	CGCAGGGGGGCUGAAAAUGAAG	971	0.004	22	N11	-1	0	0	118	308	210	460	1166	791	823	598	479	522	555	255	327	scaffold_35:82288-84827	RepeatSense	ID=Cluster_207;DicerCall=27;MIRNA=N;
scaffold_84:53091-56549	Cluster_398	3459	17371	59.984	17371	0.755	.	UUGUCAAGUUCACUGUUG	3903	0.026	18	N5	-1	0	0	3988	3175	1307	946	2598	2153	780	745	723	727	55	98	76	scaffold_35:82288-84827	RepeatSense	ID=Cluster_207;DicerCall=27;MIRNA=N;
scaffold_84:56625-60462	Cluster_399	3838	12644	43.661	12638	0.386	.	UCAAGACGUGGAGGUGCAACCU	1389	0.06	22	N5	-1	0	0	110	407	389	1033	4577	4189	810	323	236	151	263	46	110	scaffold_35:82288-84827	RepeatSense	ID=Cluster_207;DicerCall=27;MIRNA=N;
scaffold_84:240716-241101	Cluster_400	386	46785	161.553	46785	0	-	AGAUAUGCUGAGUAAAGAGAGCACUGACGG	31471	0.001	30	N5	-1	0	0	448	281	111	265	419	86	43	5	282	550	816	6850	36629	scaffold_35:105293-105517	RepeatSense	ID=Cluster_209;DicerCall=29;MIRNA=N;
scaffold_85:9901-13523	Cluster_401	3623	9823	33.92	9823	0.121	-	UGAUGUGUCGCUCUAAUAUUGG	1025	0.06	22	N5	-1	0	0	13	70	499	1323	3532	2953	801	294	85	11	119	100	23	scaffold_35:138188-138313	RepeatSense	ID=Cluster_211;DicerCall=27;MIRNA=N;
scaffold_85:21056-22408	Cluster_402	1353	39286	135.658	1530	0.937	+	UGUGUGGGAGCCUUGGUCUAAC	9893	0.017	22	N5	-1	0	0	236	880	1386	5126	19188	10840	713	428	276	116	63	18	16	scaffold_40:61826-62145	RepeatSense	ID=Cluster_232;DicerCall=30;MIRNA=N;
scaffold_85:22547-23444	Cluster_403	898	3942	13.612	1920	0.916	+	UGAGGAUCGCAAGGGUAGAGC	474	0.072	21	N5	-1	0	0	12	125	293	1275	1008	975	161	73	8	6	3	3	0	scaffold_44:192372-192578	RepeatSense	ID=Cluster_252;DicerCall=25;MIRNA=N;
scaffold_88:12110-16958	Cluster_404	4849	387668	1338.65	288652	0.227	.	UUUCGUACUCAGCCUCGUUCUA	14931	0.012	23	N5	-1	0	0	1631	3785	12865	46206	137814	142885	30831	6052	3479	1650	237	67	166	scaffold_46:1-2224	RepeatSense	ID=Cluster_255;DicerCall=23;MIRNA=N;
scaffold_88:80966-82298	Cluster_405	1333	26698	92.191	1499	0.096	-	UCCGGGUAGGUGUAGAACGUCU	2047	0.028	22	N5	-1	0	0	148	514	1268	2476	12340	5382	2094	978	1131	108	226	16	17	scaffold_46:111852-116955	RepeatSense	ID=Cluster_258;DicerCall=22;MIRNA=N;
scaffold_89:3267-3519	Cluster_406	253	18845	65.074	4454	0.928	+	ACAUACGACCAUAGACUGAGGAGA	1253	0.026	23	N11	-1	0	0	642	1111	2076	2223	1706	2307	2160	850	1306	1465	936	1211	852	scaffold_46:111852-116955	RepeatSense	ID=Cluster_258;DicerCall=22;MIRNA=N;
scaffold_91:1-447	Cluster_407	447	13877	47.919	7	0.954	+	UCAUCUCCGUUCGACUGAUAGUC	2535	0.034	23	N5	-1	0	0	390	1874	1818	978	3858	4011	496	156	218	39	13	19	7	scaffold_47:196271-196922	RepeatSense	ID=Cluster_262;DicerCall=24;MIRNA=N;
scaffold_91:1540-2357	Cluster_408	818	9096	31.409	898	0.519	.	UACGGUCGGCCUUGUUGUGC	1665	0.033	23	N5	-1	0	0	63	114	1794	789	2231	2986	921	126	38	28	4	2	0	scaffold_49:2-902	RepeatSense	ID=Cluster_266;DicerCall=23;MIRNA=N;
scaffold_91:23424-25521	Cluster_409	2098	33994	117.385	33994	0.726	.	UAGGCUUGGAUGGAACCAUCUU	2370	0.037	22	N5	-1	0	0	1261	2934	3375	3775	7138	2720	3788	2710	1492	1405	1179	1115	1102	scaffold_50:221600-221727	RepeatSense	ID=Cluster_278;DicerCall=22;MIRNA=N;
scaffold_91:57291-57417	Cluster_410	127	19411	67.028	98	0.053	-	GCGAAUCCCCACUGUUGUAUGU	1635	0.021	24	N11	-1	0	0	621	1247	1564	1714	2971	3286	3429	964	1174	387	949	696	409	scaffold_50:312835-314114	RepeatSense	ID=Cluster_279;DicerCall=24;MIRNA=N;
scaffold_91:60352-60545	Cluster_411	194	3940	13.605	982	0.991	+	UCGAUGGGCCCCGGAUUCGAUU	735	0.026	23	N11	-1	0	0	434	421	397	595	800	952	94	54	13	11	38	86	45	scaffold_50:312835-314114	RepeatSense	ID=Cluster_279;DicerCall=24;MIRNA=N;
scaffold_91:77933-78372	Cluster_412	440	49597	171.263	1809	0.897	+	UACCAAGUAGGGUCAAGCGGAUG	4183	0.015	23	N5	-1	0	0	198	556	1110	2770	17270	18137	5205	1586	1920	505	274	51	15	scaffold_51:43395-43958	RepeatSense	ID=Cluster_284;DicerCall=30;MIRNA=N;
scaffold_92:134505-135918	Cluster_413	1414	7233	24.976	7232	0.185	-	UCUGGUCUUACUCUCUCUGGUA	318	0.081	23	N5	-1	0	0	80	633	613	426	1082	1319	597	479	551	432	222	461	338	scaffold_53:81488-81758	RepeatSense	ID=Cluster_298;DicerCall=22;MIRNA=N;
scaffold_93:872-1708	Cluster_414	837	6399	22.096	5869	0.57	.	UGACGAUAGUAGCUUAGAAACU	1252	0.04	22	N5	-1	0	0	58	127	202	194	2126	1761	302	150	35	61	333	291	759	scaffold_53:145033-146697	RepeatSense	ID=Cluster_299;DicerCall=22;MIRNA=N;
scaffold_93:6479-7000	Cluster_415	522	12626	43.599	809	0.946	+	GGCCUGAUAGUUCAGUGGUAGAAUUCUU	8165	0.015	28	N5	-1	0	0	98	170	186	159	189	417	315	369	1104	1065	8193	316	45	scaffold_54:6315-7496	RepeatSense	ID=Cluster_300;DicerCall=27;MIRNA=N;
scaffold_93:7198-7300	Cluster_416	103	16360	56.493	6	0.004	-	UCCGGCAUGGUGUAGUGGCUAGCAUU	7610	0.004	26	N11	-1	0	0	34	890	137	322	76	415	159	98	7620	562	3626	2403	18	scaffold_54:39919-43026	RepeatSense	ID=Cluster_301;DicerCall=25;MIRNA=N;
scaffold_93:102141-103083	Cluster_417	943	17054	58.889	12244	0.407	.	UGACAAAAAGAAUAGGAGCAGC	3775	0.027	22	N5	-1	0	0	281	598	626	2064	8807	3972	446	127	56	38	13	8	18	scaffold_54:39919-43026	RepeatSense	ID=Cluster_301;DicerCall=25;MIRNA=N;
scaffold_94:9368-9500	Cluster_418	133	5044	17.417	5044	0	-	UCGGAAUAGGAUUUGAGGAG	1782	0.003	20	N11	-1	0	0	120	429	1782	711	295	0	2	0	0	0	331	845	529	scaffold_54:39919-43026	RepeatSense	ID=Cluster_301;DicerCall=25;MIRNA=N;
scaffold_94:30725-31576	Cluster_419	852	50662	174.941	14768	0.151	-	UCACUGACUCUUGAUCUCUCUC	5637	0.026	22	N5	-1	0	0	320	634	1923	3898	22852	15329	3609	1094	419	338	91	76	79	scaffold_56:6901-7022	RepeatSense	ID=Cluster_307;DicerCall=24;MIRNA=N;
scaffold_94:88739-89031	Cluster_420	293	9482	32.742	9482	0.998	+	UACAACAAAGCCAAUCCUCUGAUU	1378	0.005	24	N11	-1	0	0	310	483	587	352	881	568	1392	690	1327	840	281	1051	720	scaffold_58:18659-18781	RepeatSense	ID=Cluster_313;DicerCall=23;MIRNA=N;
scaffold_95:20062-20365	Cluster_421	304	57232	197.628	10	0.019	-	GCGAAUCCCUACUGUUGUAUGU	14369	0.007	23	N5	-1	0	0	1101	2003	1440	5322	15573	16839	9714	1267	740	411	1955	445	422	scaffold_59:153960-154270	RepeatSense	ID=Cluster_318;DicerCall=23;MIRNA=N;
scaffold_95:76015-76178	Cluster_422	164	7734	26.706	7734	0	-	CUUAUGGUAUCGUUAUGGGUGGCGC	1525	0.003	25	N11	-1	0	0	105	16	10	788	896	922	723	1526	699	1272	271	406	100	scaffold_60:27443-28474	RepeatSense	ID=Cluster_319;DicerCall=22;MIRNA=N;
scaffold_96:72577-72643	Cluster_423	67	3085	10.653	3085	0.999	+	AUUGCCGGAUGGUGACGAAACUG	398	0.006	23	N11	-1	0	0	331	217	269	143	289	401	348	274	237	384	55	14	123	scaffold_60:254033-256391	RepeatSense	ID=Cluster_324;DicerCall=22;MIRNA=N;
scaffold_97:2-430	Cluster_424	429	5530	19.096	62	0.898	+	UUUCGUUUGCUCUUUGAUUUCG	769	0.062	22	N5	-1	0	0	128	164	307	587	2274	1189	402	192	170	55	16	40	6	scaffold_60:254033-256391	RepeatSense	ID=Cluster_324;DicerCall=22;MIRNA=N;
scaffold_97:25351-27987	Cluster_425	2637	4333	14.962	4333	0.662	.	ACGGACAUGAUACUCCGCAGC	439	0.052	22	N5	-1	0	0	99	286	434	844	1159	595	194	348	124	52	74	42	82	scaffold_62:74258-74432	RepeatSense	ID=Cluster_327;DicerCall=22;MIRNA=N;
scaffold_97:32518-32908	Cluster_426	391	4184	14.448	4184	0.971	+	GAAGGGUUGUCGGCGGCUGCCAAACU	850	0.006	26	N5	-1	0	0	2	12	647	514	13	497	525	258	850	442	5	227	192	scaffold_63:2354-2657	RepeatSense	ID=Cluster_328;DicerCall=22;MIRNA=N;
scaffold_97:63882-65279	Cluster_427	1398	4729	16.33	4729	0.049	-	UAUGUAGGAUGUGAAGGAAGGGAAGAAGGA	606	0.027	30	N5	-1	0	0	273	11	173	385	323	253	265	251	287	529	706	280	993	scaffold_66:9191-9312	RepeatSense	ID=Cluster_331;DicerCall=29;MIRNA=N;
scaffold_97:157427-158386	Cluster_428	960	17546	60.588	118	0.152	-	UGUAAUCGCCCACCGUCAGGAUU	2464	0.026	22	N5	-1	0	0	59	239	412	1156	7045	6838	944	477	227	69	35	17	28	scaffold_67:100386-100898	RepeatSense	ID=Cluster_337;DicerCall=27;MIRNA=N;
scaffold_97:163306-165402	Cluster_429	2097	82711	285.609	9317	0.922	+	UAUUUGAUCUUGCCUCUGAUGUA	14299	0.019	23	N5	-1	0	0	186	824	2359	5967	30616	34416	5735	1807	537	149	24	74	17	scaffold_67:277676-278558	RepeatSense	ID=Cluster_341;DicerCall=25;MIRNA=N;
scaffold_97:165574-168203	Cluster_430	2630	329210	1136.79	10001	0.955	+	UGUGGCUUCCUUAUCUGAUAGG	52290	0.006	22	N5	-1	0	0	419	934	3532	50355	136633	107183	26777	2233	465	361	173	102	43	scaffold_68:1-1547	RepeatSense	ID=Cluster_342;DicerCall=22;MIRNA=N;
scaffold_97:168279-168960	Cluster_431	682	3211	11.088	1656	0.971	+	UAUAGAUCUUGGACUCAGCGUU	1232	0.052	22	N5	-1	0	0	15	99	253	284	1862	421	196	53	14	9	3	2	0	scaffold_68:26606-26868	RepeatSense	ID=Cluster_344;DicerCall=26;MIRNA=N;
scaffold_97:211454-214058	Cluster_432	2605	10400	35.912	1921	0.342	.	UGCUCGAUCUGUUGUAACUGCUC	1285	0.048	23	N5	-1	0	0	75	145	167	527	3203	4511	1484	132	57	37	14	32	16	scaffold_68:63996-64391	RepeatSense	ID=Cluster_348;DicerCall=23;MIRNA=N;
scaffold_97:215268-215665	Cluster_433	398	36984	127.709	343	0.037	-	UCUUGGAUCUUGAAUUUCUUUCG	17400	0.013	23	N5	-1	0	0	67	215	1179	3039	12090	19623	363	234	114	37	16	7	0	scaffold_71:745-1551	RepeatSense	ID=Cluster_352;DicerCall=22;MIRNA=N;
scaffold_99:24215-24572	Cluster_434	358	6559	22.649	6559	0.995	+	AACCUGUGGGAUGGGGAAAUCCAAG	1211	0.007	25	N5	-1	0	0	63	80	825	505	153	868	779	1510	267	225	715	374	195	scaffold_71:45424-45598	RepeatSense	ID=Cluster_353;DicerCall=22;MIRNA=N;
scaffold_99:39622-39763	Cluster_435	142	7301	25.211	7301	1	+	UUCGGUGGUGGAGCUAAGAAGGAGA	922	0.005	25	N11	-1	0	0	353	102	539	303	220	354	723	1016	568	870	898	683	672	scaffold_72:94988-97656	RepeatSense	ID=Cluster_357;DicerCall=22;MIRNA=N;
scaffold_100:3-863	Cluster_436	861	104065	359.347	5388	0.057	-	UCACUGGCUCUUGAUCUCUCU	24369	0.011	22	N5	-1	0	0	524	2682	17363	29410	32838	11393	4978	2578	1477	485	128	40	169	scaffold_74:4457-4652	RepeatSense	ID=Cluster_360;DicerCall=25;MIRNA=N;
scaffold_100:17761-19012	Cluster_437	1252	8368	28.896	8368	0.881	+	UUCGACAAAACAGAACUA	1995	0.011	18	N5	-1	0	0	2008	996	1092	367	803	903	690	449	243	383	215	97	122	scaffold_74:91971-92096	RepeatSense	ID=Cluster_363;DicerCall=22;MIRNA=N;
scaffold_100:25699-26532	Cluster_438	834	3260	11.257	3260	0.61	.	UGCUAAUCUUCUCUGUAUCGUU	305	0.067	22	N5	-1	0	0	224	204	239	614	849	442	257	102	73	85	121	18	32	scaffold_76:48053-50579	RepeatSense	ID=Cluster_375;DicerCall=23;MIRNA=N;
scaffold_100:95665-96240	Cluster_439	576	10715	37	10715	0.971	+	ACUUUGGUGCUCACACCUUCA	1674	0.009	21	N5	-1	0	0	121	206	193	2026	1320	470	470	1048	383	1225	1328	1117	808	scaffold_76:48053-50579	RepeatSense	ID=Cluster_375;DicerCall=23;MIRNA=N;
scaffold_100:112101-112171	Cluster_440	71	9933	34.3	9933	1	+	CUGGAAGAGGAAUGUAAAGAGCU	1395	0.002	23	N11	-1	0	0	726	1231	572	1171	84	1396	1230	688	736	904	33	1032	130	scaffold_76:48053-50579	RepeatSense	ID=Cluster_375;DicerCall=23;MIRNA=N;
scaffold_100:178906-179100	Cluster_441	195	7085	24.465	6787	0.004	-	UCCUCUCUUCGGAGAUAGAUGCUGGC	2875	0.011	26	N11	-1	0	0	318	193	2491	305	212	138	269	168	2890	72	3	16	10	scaffold_77:128393-128601	RepeatSense	ID=Cluster_379;DicerCall=24;MIRNA=N;
scaffold_100:200862-201085	Cluster_442	224	8317	28.719	9	0.925	+	GCGAAUCCCCACUGUUGUAUGU	919	0.044	22	N13	-1	0	0	343	530	457	789	1582	1439	1504	338	264	204	526	177	164	scaffold_80:82876-84237	RepeatSense	ID=Cluster_384;DicerCall=18;MIRNA=N;
scaffold_100:212505-214977	Cluster_443	2473	7294107	25187.3	215070	0.011	-	UGUGGGCCGCGAUCUGAAACGA	3090015	0.001	22	N5	-1	0	0	4721	38015	134124	845947	4862170	759376	156810	441191	42179	7057	974	1048	495	scaffold_80:88445-89064	RepeatSense	ID=Cluster_385;DicerCall=27;MIRNA=N;
scaffold_101:48037-48602	Cluster_444	566	6008	20.746	6008	0.972	+	UGACGUGGAUUCAAUUUCUGAUU	3880	0.018	23	N5	-1	0	0	2	9	115	425	624	4195	442	123	36	34	0	3	0	scaffold_80:88445-89064	RepeatSense	ID=Cluster_385;DicerCall=27;MIRNA=N;
scaffold_101:48684-53463	Cluster_445	4780	15775	54.473	15775	0.793	.	UGACUGACGACUCGUUCUUAUCG	2336	0.046	22	N5	-1	0	0	244	225	419	1095	6429	4850	738	687	396	179	211	139	163	scaffold_81:20250-20621	RepeatSense	ID=Cluster_388;DicerCall=26;MIRNA=N;
scaffold_101:57946-63773	Cluster_446	5828	12178	42.052	12126	0.37	.	UAUCAAGAGCUCGAAGAUCACCA	1923	0.047	23	N5	-1	0	0	225	444	592	808	2591	4477	870	901	325	463	127	115	240	scaffold_89:3267-3519	RepeatSense	ID=Cluster_406;DicerCall=23;MIRNA=N;
scaffold_102:28339-28834	Cluster_447	496	34948	120.679	34948	0.023	-	UGACUAGGCUUUGAUCUGAAA	9469	0.002	21	N5	-1	0	0	431	1029	7920	9528	4974	5462	3354	1796	59	140	81	150	24	scaffold_91:57291-57417	RepeatSense	ID=Cluster_410;DicerCall=24;MIRNA=N;
scaffold_102:28946-29958	Cluster_448	1013	42644	147.254	42644	0.003	-	UGACGAGCCUAUCUUAACUGAAU	5267	0.007	23	N5	-1	0	0	815	2572	1958	2782	7280	9652	2892	2173	2692	1657	2667	2421	3083	scaffold_93:7198-7300	RepeatSense	ID=Cluster_416;DicerCall=26;MIRNA=N;
scaffold_102:30050-30136	Cluster_449	87	12444	42.97	12444	0	-	UGUAACACGUCAGUCUGAUA	1450	0.006	20	N11	-1	0	0	375	610	1560	1086	1372	1059	1503	1253	1186	734	266	585	855	scaffold_94:30725-31576	RepeatSense	ID=Cluster_419;DicerCall=22;MIRNA=N;
scaffold_102:69120-71359	Cluster_450	2240	3897	13.457	3897	0.675	.	CAGAAGACGUGAACGACCUAGCAG	244	0.047	23	N5	-1	0	0	141	196	243	306	595	621	329	265	255	61	437	446	2	scaffold_95:20062-20365	RepeatSense	ID=Cluster_421;DicerCall=23;MIRNA=N;
scaffold_103:29358-29591	Cluster_451	234	13624	47.045	423	0.988	+	GGGCUUGUGGUUUAGUGGUAUAAUGUU	6597	0.01	27	N11	-1	0	0	228	240	469	657	1571	251	251	764	242	6858	1191	763	139	scaffold_97:157427-158386	RepeatSense	ID=Cluster_428;DicerCall=22;MIRNA=N;
scaffold_103:121859-122010	Cluster_452	152	2970	10.256	2970	1	+	AAAAGUCGUGGAUCAGGACAU	944	0.004	21	N11	-1	0	0	71	36	336	944	697	518	222	93	0	4	0	49	0	scaffold_97:157427-158386	RepeatSense	ID=Cluster_428;DicerCall=22;MIRNA=N;
scaffold_104:10043-10271	Cluster_453	229	5956	20.567	5956	0.006	-	CACUUCAUCCCAAAAUACGCC	1526	0.007	21	N11	-1	0	0	163	609	631	1535	727	518	208	292	373	141	258	286	215	scaffold_97:157427-158386	RepeatSense	ID=Cluster_428;DicerCall=22;MIRNA=N;
scaffold_105:27571-27986	Cluster_454	416	9123	31.503	9123	0.004	-	AUGAGUAGAGCUGGAAUGGCA	1494	0.004	21	N5	-1	0	0	300	665	461	1533	1512	591	676	1032	451	1324	400	23	155	scaffold_97:163306-165402	RepeatSense	ID=Cluster_429;DicerCall=23;MIRNA=N;
scaffold_105:34159-34339	Cluster_455	181	10399	35.909	591	1	+	UUUUCCGUUGCCUUCCUUCUGAUU	1485	0.005	26	N11	-1	0	0	168	386	523	753	1478	1106	1495	1073	1589	416	1228	61	123	scaffold_97:165574-168203	RepeatSense	ID=Cluster_430;DicerCall=22;MIRNA=N;
scaffold_105:174217-174381	Cluster_456	165	7455	25.743	4379	0.927	+	UGAGAUCAGAGGGUUGCUUUU	1257	0.04	21	N12	-1	0	0	95	198	616	1479	1318	683	560	394	273	345	542	482	470	scaffold_100:178906-179100	RepeatSense	ID=Cluster_441;DicerCall=26;MIRNA=N;
scaffold_105:193091-193218	Cluster_457	128	3895	13.45	3895	1	+	GCUUGUUGAGAGUGGCUUAUUGA	680	0.006	23	N11	-1	0	0	140	59	58	489	454	681	452	217	405	503	138	142	157	scaffold_100:200862-201085	RepeatSense	ID=Cluster_442;DicerCall=22;MIRNA=N;
scaffold_106:505-6230	Cluster_458	5726	1173123	4050.91	543387	0.035	-	UCAAAUGCUCUGAGGACUAAUUC	74285	0.007	22	N5	-1	0	0	4684	14206	27997	115782	475710	410285	87304	25218	7589	2992	876	303	177	scaffold_100:212505-214977	RepeatSense	ID=Cluster_443;DicerCall=22;MIRNA=N;
scaffold_106:97456-97620	Cluster_459	165	16779	57.94	231	0.014	-	UCCGGCAUGGUGUAGUGGCUAGCAUU	7860	0.005	26	N11	-1	0	0	91	796	186	339	126	499	158	101	7867	595	3560	2452	9	scaffold_105:174217-174381	RepeatSense	ID=Cluster_456;DicerCall=21;MIRNA=N;
scaffold_107:13083-13444	Cluster_460	362	83420	288.057	53	0.973	+	AGCGAAUCCCUACUGUUGUAUGU	17039	0.006	22	N5	-1	0	0	2705	3892	3408	8502	22070	20082	11429	2340	1361	2725	2024	942	1940	scaffold_106:505-6230	RepeatSense	ID=Cluster_458;DicerCall=22;MIRNA=N;
scaffold_107:15848-17117	Cluster_461	1270	7422	25.629	7422	0.083	-	UACGUGCUGAACUCCAUCGAUA	1090	0.029	22	N5	-1	0	0	24	176	115	1578	2570	1722	601	283	35	218	42	36	22	scaffold_106:97456-97620	RepeatSense	ID=Cluster_459;DicerCall=26;MIRNA=N;
scaffold_107:20098-23326	Cluster_462	3229	8203	28.326	8203	0.1	-	UAGUAGAUCUCCCUUUGCAAAAG	530	0.058	23	N5	-1	0	0	78	102	387	460	2160	2960	885	807	202	83	2	0	77	scaffold_107:13083-13444	RepeatSense	ID=Cluster_460;DicerCall=22;MIRNA=N;
scaffold_107:87450-87679	Cluster_463	230	10182	35.159	3520	0.046	-	UCUUUGAUGGUCUAGUGGUCAUGAUUUCC	2263	0.012	29	N12	-1	0	0	1929	181	136	230	576	629	327	544	680	144	353	2829	1624	scaffold_107:87450-87679	RepeatSense	ID=Cluster_463;DicerCall=29;MIRNA=N;
scaffold_108:1-377	Cluster_464	377	91603	316.314	10	0.064	-	UCACUGGCUCUUGAUCUCUCU	23918	0.007	22	N5	-1	0	0	486	2200	15914	27850	28772	8129	4406	2394	977	360	41	43	31	scaffold_110:10086-10288	RepeatSense	ID=Cluster_465;DicerCall=21;MIRNA=N;
scaffold_110:10086-10288	Cluster_465	203	37255	128.645	1705	0.993	+	GAGGAACCGCUGAUUCAGAUA	1005	0.013	21	N11	-1	0	0	1963	2691	3584	4433	4040	4305	4226	3077	2553	2303	1560	1159	1361	scaffold_110:48393-51742	RepeatSense	ID=Cluster_469;DicerCall=22;MIRNA=N;
scaffold_110:19122-19161	Cluster_466	40	3214	11.098	3214	0	-	AUAAGACAAUGGAACAAUUAC	590	0.004	21	N11	-1	0	0	85	19	511	590	56	163	475	13	5	29	515	344	409	scaffold_110:65794-65998	RepeatSense	ID=Cluster_470;DicerCall=19;MIRNA=N;
scaffold_110:40944-42602	Cluster_467	1659	3455	11.93	3455	0.035	-	UAAGCCGGCCUUGUCAAAAACA	1138	0.044	22	N5	-1	0	0	44	11	341	249	1713	558	311	157	51	18	2	0	0	scaffold_113:39550-39832	RepeatSense	ID=Cluster_476;DicerCall=23;MIRNA=N;
scaffold_110:42677-48148	Cluster_468	5472	38267	132.14	38253	0.047	-	UGUGUGCUCUCUGUCAAUUUCU	6670	0.03	22	N5	-1	0	0	52	484	526	2538	21540	9373	2466	836	249	169	23	4	7	scaffold_114:181355-181588	RepeatSense	ID=Cluster_480;DicerCall=22;MIRNA=N;
scaffold_110:48393-51742	Cluster_469	3350	21836	75.402	21835	0.914	+	UAUCUUCCGUAUCUUCGCUGCUGU	472	0.036	22	N5	-1	0	0	276	778	380	1507	2650	2028	2371	1418	2005	2427	2090	1948	1958	scaffold_115:62548-62771	RepeatSense	ID=Cluster_481;DicerCall=29;MIRNA=N;
scaffold_110:65794-65998	Cluster_470	205	17104	59.062	893	0.997	+	UAAUAGGCGUGGGUUCGAAUCC	1454	0.008	19	N11	-1	0	0	2212	3095	2397	2641	2815	1528	1436	701	239	25	3	10	2	scaffold_117:48598-48949	RepeatSense	ID=Cluster_482;DicerCall=30;MIRNA=N;
scaffold_110:91047-91282	Cluster_471	236	3977	13.733	3977	0.033	-	UGGACUGAGCUUUGUGGA	570	0.007	18	N11	-1	0	0	584	450	467	496	155	419	217	238	124	229	297	183	118	scaffold_117:53539-53965	RepeatSense	ID=Cluster_483;DicerCall=23;MIRNA=N;
scaffold_110:101974-102006	Cluster_472	33	6237	21.537	6237	0.995	+	CAACCAUCCGAGGAACAGUUAGCAC	1192	0.002	25	N11	-1	0	0	381	454	350	359	195	164	814	1192	923	241	474	643	47	scaffold_119:19540-19847	RepeatSense	ID=Cluster_485;DicerCall=18;MIRNA=N;
scaffold_111:74323-75007	Cluster_473	685	33349	115.157	24685	0.078	-	UCACUGGCUCCUGAUCUCUCUC	14435	0.017	22	N5	-1	0	0	84	431	2071	2595	19930	5958	1778	294	119	60	9	17	3	scaffold_119:127452-128143	RepeatSense	ID=Cluster_487;DicerCall=24;MIRNA=N;
scaffold_113:28467-29829	Cluster_474	1363	6424	22.183	6424	0.048	-	UUGUUGGUGACUGGAACUACGGUGAAGGA	569	0.03	22	N5	-1	0	0	40	93	450	103	1093	1006	611	552	681	570	202	702	321	scaffold_120:22356-22598	RepeatSense	ID=Cluster_489;DicerCall=19;MIRNA=N;
scaffold_113:30277-31747	Cluster_475	1471	3696	12.763	3696	0.038	-	UACAUACGCCAAGGAACUUAGGGA	180	0.045	23	N5	-1	0	0	85	129	291	64	253	750	326	369	611	107	243	281	187	scaffold_123:95683-96573	RepeatSense	ID=Cluster_496;DicerCall=22;MIRNA=N;
scaffold_113:39550-39832	Cluster_476	283	29802	102.909	29802	0.907	+	GGAGUGGGACAAGCUAGCUCAGA	10147	0.01	23	N11	-1	0	0	2049	3953	2641	2013	2560	11532	1244	566	1115	808	201	149	971	scaffold_125:12219-12722	RepeatSense	ID=Cluster_499;DicerCall=28;MIRNA=N;
scaffold_113:83809-84703	Cluster_477	895	166927	576.415	32802	0.901	+	UCACUGGCUCUUGAUCUCUCU	21744	0.011	22	N5	-1	0	0	760	12966	16826	34849	46747	41839	6915	3639	1432	537	209	121	87	scaffold_125:12219-12722	RepeatSense	ID=Cluster_499;DicerCall=28;MIRNA=N;
scaffold_113:90818-94087	Cluster_478	3270	10759	37.152	10759	0.877	+	UGAACCCUUCAAGACGUAGACGU	1407	0.051	23	N5	-1	0	0	1	41	326	999	4147	4362	486	173	156	30	35	3	0	scaffold_125:12219-12722	RepeatSense	ID=Cluster_499;DicerCall=28;MIRNA=N;
scaffold_114:71111-71536	Cluster_479	426	7587	26.199	7587	0.999	+	AUAUUGGUAAUUUGGAUCUG	1834	0.004	20	N5	-1	0	0	1249	636	1835	1282	540	351	589	766	262	6	25	30	16	scaffold_126:114718-115198	RepeatSense	ID=Cluster_503;DicerCall=22;MIRNA=N;
scaffold_114:181355-181588	Cluster_480	234	8254	28.502	5	0.929	+	GCGAAUCCCCACUGUUGUAUGU	982	0.045	22	N13	-1	0	0	338	510	377	756	1603	1438	1576	344	272	180	529	171	160	scaffold_130:48244-50644	RepeatSense	ID=Cluster_509;DicerCall=22;MIRNA=N;
scaffold_115:62548-62771	Cluster_481	224	49483	170.87	730	0.013	-	UCUUUGAUGGUCUAACGGUCAUGAUUUCC	18512	0.003	29	N11	-1	0	0	234	122	469	249	305	439	811	1651	2422	1261	6934	23859	10727	scaffold_130:48244-50644	RepeatSense	ID=Cluster_509;DicerCall=22;MIRNA=N;
scaffold_117:48598-48949	Cluster_482	352	4358	15.049	4358	0.988	+	AAUUUGCGGGCGAGAUAUUGAGCAUGGGAU	2228	0.006	30	N5	-1	0	0	1	0	2	1	54	52	15	68	504	368	543	491	2259	scaffold_134:71722-71903	RepeatSense	ID=Cluster_515;DicerCall=23;MIRNA=N;
scaffold_117:53539-53965	Cluster_483	427	81051	279.877	224	0.016	-	GCGAAUCCCUACUGUUGUAUGU	16701	0.005	23	N5	-1	0	0	1286	3197	4186	7220	18911	21827	13407	2393	2752	842	2678	1554	798	scaffold_139:35387-35851	RepeatSense	ID=Cluster_524;DicerCall=21;MIRNA=N;
scaffold_118:121434-122196	Cluster_484	763	3239	11.185	3239	0.375	.	UGACAGUGUGCGGGAAAUAGAUC	604	0.038	23	N5	-1	0	0	62	70	285	665	118	882	329	396	72	110	59	124	67	scaffold_140:2800-3188	RepeatSense	ID=Cluster_525;DicerCall=23;MIRNA=N;
scaffold_119:19540-19847	Cluster_485	308	5562	19.206	5562	0.995	+	CAGAAGAUGUUGCGGACA	1401	0.006	18	N5	-1	0	0	1418	1231	34	92	433	266	140	11	100	238	958	197	444	scaffold_142:46226-46426	RepeatSense	ID=Cluster_528;DicerCall=27;MIRNA=N;
scaffold_119:105562-105788	Cluster_486	227	5406	18.667	5406	0.007	-	AAGAUUGUACACUUCAGCGACAUUCACGU	1202	0.004	29	N11	-1	0	0	75	33	276	141	63	101	162	661	733	48	723	1202	1188	scaffold_142:46226-46426	RepeatSense	ID=Cluster_528;DicerCall=27;MIRNA=N;
scaffold_119:127452-128143	Cluster_487	692	6090	21.029	1889	0.89	+	ACAUACGACCAUAGACUGAAGAGA	762	0.058	24	N5	-1	0	0	385	486	578	639	794	848	1032	228	231	159	432	146	132	scaffold_143:99607-100142	RepeatSense	ID=Cluster_533;DicerCall=22;MIRNA=N;
scaffold_120:19703-19953	Cluster_488	251	3052	10.539	3052	1	+	UUUCUGGGCUAAUUCUGUGAAACUUGG	895	0.005	27	N11	-1	0	0	826	312	30	117	2	82	228	188	48	895	129	48	147	scaffold_143:100866-105200	RepeatSense	ID=Cluster_534;DicerCall=22;MIRNA=N;
scaffold_120:22356-22598	Cluster_489	243	15748	54.379	374	0.994	+	UAGGCGUGGGUUCGAAUCC	1338	0.007	19	N11	-1	0	0	2159	2831	2289	2388	2377	1553	1265	612	183	17	26	42	6	scaffold_145:15034-16065	RepeatSense	ID=Cluster_536;DicerCall=18;MIRNA=N;
scaffold_121:1951-2194	Cluster_490	244	10085	34.824	10085	0.001	-	UAUGAGUCGACUUGGAUU	3955	0.002	18	N11	-1	0	0	3956	1085	1482	614	601	1091	329	279	262	144	106	119	17	scaffold_145:15034-16065	RepeatSense	ID=Cluster_536;DicerCall=18;MIRNA=N;
scaffold_122:116-4457	Cluster_491	4342	6395	22.083	6205	0.494	.	UGCUCUACGGUCUAUCGUCCUU	324	0.08	22	N5	-1	0	0	58	89	265	1036	2614	1365	726	130	28	9	66	6	3	scaffold_150:189163-189365	RepeatSense	ID=Cluster_549;DicerCall=22;MIRNA=N;
scaffold_122:13613-13989	Cluster_492	377	3124	10.787	3124	0.008	-	GGAGAAUAUGUGGAUCACGAAGC	338	0.014	27	N5	-1	0	0	28	66	17	286	406	461	234	443	470	491	157	61	4	scaffold_152:50605-50956	RepeatSense	ID=Cluster_555;DicerCall=27;MIRNA=N;
scaffold_122:79949-80300	Cluster_493	352	5021	17.338	5021	0.008	-	GUGGACUAUUUAGUUUCU	2185	0.004	18	N5	-1	0	0	2185	662	411	337	216	154	213	140	380	30	141	20	132	scaffold_155:82756-83273	RepeatSense	ID=Cluster_562;DicerCall=22;MIRNA=N;
scaffold_122:89837-90072	Cluster_494	236	2963	10.232	0	0.141	-	UACCUACCUAGGCUCUGAGGAAG	279	0.089	23	N8	-1	0	0	11	49	118	450	888	923	334	38	86	49	8	5	4	scaffold_162:198148-199413	RepeatSense	ID=Cluster_579;DicerCall=22;MIRNA=N;
scaffold_123:55992-56166	Cluster_495	175	11704	40.415	11704	0.001	-	AUGUCGUUACUGCUUAUAAUAUUUUG	4171	0.002	26	N12	-1	0	0	76	0	0	0	14	180	6	182	4203	1995	1307	2829	912	scaffold_166:60049-62175	RepeatSense	ID=Cluster_585;DicerCall=23;MIRNA=N;
scaffold_123:95683-96573	Cluster_496	891	48115	166.146	6149	0.842	+	UAAGUUUCGUCAUCAGCUCAGGU	3410	0.029	22	N5	-1	0	0	277	1021	2058	4626	19268	15177	3044	1339	776	285	98	76	70	scaffold_167:40533-40901	RepeatSense	ID=Cluster_586;DicerCall=25;MIRNA=N;
scaffold_124:11003-13626	Cluster_497	2624	3894	13.446	3894	0.796	.	UUUUGGACUAUGUUGGCGCAU	298	0.07	23	N5	-1	0	0	18	86	102	671	1137	1385	271	70	58	12	17	16	51	scaffold_167:40533-40901	RepeatSense	ID=Cluster_586;DicerCall=25;MIRNA=N;
scaffold_124:84750-85893	Cluster_498	1144	2932	10.124	2903	0.926	+	AUCCGUCUUGGUUUGGCCCUCA	315	0.06	23	N5	-1	0	0	97	225	126	159	455	496	203	159	72	287	98	118	437	scaffold_168:24805-25010	RepeatSense	ID=Cluster_587;DicerCall=22;MIRNA=N;
scaffold_125:12219-12722	Cluster_499	504	4562	15.753	4562	0.996	+	GAGUAGAACUAGGAGCAGAACUAGAAGC	595	0.012	28	N5	-1	0	0	544	197	321	189	192	551	314	285	99	359	610	307	594	scaffold_169:5793-11711	RepeatSense	ID=Cluster_588;DicerCall=22;MIRNA=N;
scaffold_125:21727-22174	Cluster_500	448	3053	10.542	3053	0.034	-	UACGAUCUUCGCUGUUAUUCUU	2133	0.015	22	N5	-1	0	0	26	0	5	44	2595	285	75	19	0	4	0	0	0	scaffold_169:5793-11711	RepeatSense	ID=Cluster_588;DicerCall=22;MIRNA=N;
scaffold_125:65169-66350	Cluster_501	1182	183821	634.752	17578	0.97	+	UGCUUAUUGGUCGUGUGCGAGU	31612	0.009	22	N5	-1	0	0	515	1040	2335	10173	95248	53803	11988	5930	1225	642	876	20	26	scaffold_169:52405-52621	RepeatSense	ID=Cluster_590;DicerCall=22;MIRNA=N;
scaffold_126:64439-64662	Cluster_502	224	2955	10.204	2955	0.013	-	AGAGUCGCAGAGAAGAAGAAUA	547	0.007	22	N11	-1	0	0	8	0	54	180	572	239	268	296	161	525	49	392	211	scaffold_169:53231-53593	RepeatSense	ID=Cluster_591;DicerCall=22;MIRNA=N;
scaffold_126:114718-115198	Cluster_503	481	8153	28.153	32	0.921	+	GCGAAUCCCCACUGUUGUAUGU	944	0.046	22	N5	-1	0	0	331	507	385	755	1585	1482	1462	328	303	171	497	189	158	scaffold_169:53231-53593	RepeatSense	ID=Cluster_591;DicerCall=22;MIRNA=N;
scaffold_127:2-565	Cluster_504	564	5151	17.787	1880	0.313	.	UCGAAUUUGGACUAGUUUUUACC	1218	0.058	23	N5	-1	0	0	1	10	67	274	1659	2783	270	46	28	9	4	0	0	scaffold_171:42956-43327	RepeatSense	ID=Cluster_595;DicerCall=25;MIRNA=N;
scaffold_127:63512-65988	Cluster_505	2477	5961	20.584	5945	0.253	.	UCGGUGUGUGAUUUCGACGAUA	903	0.062	22	N5	-1	0	0	19	65	221	1080	2635	1370	440	23	88	9	10	1	0	scaffold_171:42956-43327	RepeatSense	ID=Cluster_595;DicerCall=25;MIRNA=N;
scaffold_128:49361-50480	Cluster_506	1120	4080	14.089	4080	0.872	+	UACGAUCUCGGUGGUGGAACUU	299	0.033	22	N5	-1	0	0	66	98	313	349	856	321	671	183	300	303	212	194	214	scaffold_173:4-3626	RepeatSense	ID=Cluster_597;DicerCall=22;MIRNA=N;
scaffold_128:50639-51421	Cluster_507	783	3822	13.198	3822	0.75	.	AAGAGCGUCUGUAGAACAAGGGUU	209	0.059	22	N5	-1	0	0	37	71	421	257	653	439	518	124	263	354	191	231	263	scaffold_173:4-3626	RepeatSense	ID=Cluster_597;DicerCall=22;MIRNA=N;
scaffold_129:10-1208	Cluster_508	1199	43746	151.059	1584	0.085	-	UAUUCGUUUCUUGGACUGUACA	12473	0.012	22	N5	-1	0	0	25	135	173	1435	20009	17408	3649	533	208	60	43	50	18	scaffold_173:49482-51726	RepeatSense	ID=Cluster_599;DicerCall=21;MIRNA=N;
scaffold_130:48244-50644	Cluster_509	2401	12115	41.834	12115	0.936	+	AGGAGACUGAGACUGAAGUUCC	500	0.035	22	N5	-1	0	0	326	647	971	1070	1740	1420	535	1278	1142	925	265	589	1207	scaffold_174:16989-17806	RepeatSense	ID=Cluster_600;DicerCall=22;MIRNA=N;
scaffold_133:1-5246	Cluster_510	5246	4891146	16889.6	1341681	0.043	-	UAGGAUAUCCGACUCUUGUUUG	503434	0.002	22	N5	-1	0	0	32240	42352	111397	292963	2028990	1484670	559998	223238	88275	19656	4377	1875	1115	scaffold_182:29760-30013	RepeatSense	ID=Cluster_606;DicerCall=26;MIRNA=N;
scaffold_133:8613-8708	Cluster_511	96	5400	18.647	5400	0	-	AUGGGAUUGUGGUGGGUGAAAAUCCAA	1502	0.004	27	N11	-1	0	0	1	80	0	33	79	127	20	789	1002	1503	613	349	804	scaffold_186:22006-22272	RepeatSense	ID=Cluster_609;DicerCall=24;MIRNA=N;
scaffold_133:111928-114806	Cluster_512	2879	8691	30.011	8691	0.258	.	UCAGGACGGUGUGCAUCUCGGG	415	0.061	22	N5	-1	0	0	155	58	508	1058	3535	1720	694	381	73	85	71	278	75	scaffold_186:22006-22272	RepeatSense	ID=Cluster_609;DicerCall=24;MIRNA=N;
scaffold_133:134252-136114	Cluster_513	1863	4436	15.318	4436	0.986	+	CAAGACUGUUAUCUUCAUGGGUAUGA	342	0.06	26	N5	-1	0	0	136	270	125	435	459	360	518	207	630	340	118	252	586	scaffold_187:66825-71297	RepeatSense	ID=Cluster_614;DicerCall=22;MIRNA=N;
scaffold_133:168434-169437	Cluster_514	1004	3230	11.154	3230	0.208	.	CAUAUUUCAUCUCAACUCUUUUAGCG	203	0.035	26	N5	-1	0	0	38	102	258	453	362	356	237	90	665	123	357	22	167	scaffold_187:66825-71297	RepeatSense	ID=Cluster_614;DicerCall=22;MIRNA=N;
scaffold_134:71722-71903	Cluster_515	182	60251	208.053	18	0.958	+	GCGAAUCCCUACUGUUGUAUGU	13826	0.007	23	N13	-1	0	0	1177	1999	1626	4987	16430	16922	9884	1676	1240	744	2109	758	699	scaffold_188:10737-10860	RepeatSense	ID=Cluster_616;DicerCall=23;MIRNA=N;
scaffold_134:89991-90100	Cluster_516	110	5271	18.201	5271	1	+	UUUCGGGCAAUUCGCAAAGAAU	1685	0.003	22	N11	-1	0	0	0	173	769	457	1685	280	134	206	507	77	654	232	97	scaffold_189:7-314	RepeatSense	ID=Cluster_617;DicerCall=22;MIRNA=N;
scaffold_134:108248-112892	Cluster_517	4645	16201	55.944	16201	0.466	.	AUGGGAGACGGAGAAUGGAAACG	1254	0.034	23	N5	-1	0	0	331	807	1133	1694	3691	4313	638	879	350	479	632	773	481	scaffold_190:3083-3391	RepeatSense	ID=Cluster_618;DicerCall=21;MIRNA=N;
scaffold_136:14-520	Cluster_518	507	179922	621.288	0	0.978	+	UGGCGUGGAAGGCUUUGAAGUCU	42329	0.006	23	N5	-1	0	0	624	2112	6192	26903	55389	76823	6332	2445	2104	825	96	53	24	scaffold_190:3083-3391	RepeatSense	ID=Cluster_618;DicerCall=21;MIRNA=N;
scaffold_136:876-3658	Cluster_519	2783	8745	30.197	8745	0.302	.	UAGUUGGUGGUGUGACACCUGGGA	373	0.06	22	N5	-1	0	0	12	322	114	840	2954	2452	780	568	137	62	53	137	314	scaffold_191:44153-44422	RepeatSense	ID=Cluster_619;DicerCall=23;MIRNA=N;
scaffold_136:49693-50361	Cluster_520	669	4625	15.971	4625	0.007	-	AUGGACUCGUCUCAUCGUUCACUGCA	476	0.019	26	N5	-1	0	0	203	249	379	322	434	273	137	321	513	464	434	485	411	scaffold_194:32789-33099	RepeatSense	ID=Cluster_622;DicerCall=23;MIRNA=N;
scaffold_137:30540-30850	Cluster_521	311	3683	12.718	3683	0.998	+	ACGGAUAUUUCUCGAAUU	904	0.005	18	N5	-1	0	0	904	742	401	568	395	537	22	100	1	0	11	0	2	scaffold_194:103704-103831	RepeatSense	ID=Cluster_624;DicerCall=21;MIRNA=N;
scaffold_139:1-250	Cluster_522	250	59938	206.972	111	0.847	+	UAAGUUUCGUCAUCAGCUCAGGU	3873	0.015	23	N11	-1	0	0	188	836	2491	6277	20644	22478	3715	1928	869	264	82	102	64	scaffold_194:103704-103831	RepeatSense	ID=Cluster_624;DicerCall=21;MIRNA=N;
scaffold_139:1523-2652	Cluster_523	1130	4683	16.171	4683	0.497	.	UCUUCGAACUCGUCGCACUAGCCG	462	0.04	23	N5	-1	0	0	37	170	450	573	599	845	838	286	251	357	137	36	104	scaffold_200:9316-10274	RepeatSense	ID=Cluster_634;DicerCall=22;MIRNA=N;
scaffold_139:35387-35851	Cluster_524	465	9965	34.41	8933	0.969	+	GUUGAUGGAUGUCUGACCAGU	1971	0.019	21	N5	-1	0	0	69	511	1444	2141	1242	2079	678	330	536	544	132	110	149	scaffold_203:1-307	RepeatSense	ID=Cluster_636;DicerCall=22;MIRNA=N;
scaffold_140:2800-3188	Cluster_525	389	76787	265.153	61	0.962	+	GCGAAUCCCUACUGUUGUAUGU	17328	0.008	23	N5	-1	0	0	1284	1582	2568	7182	19826	20200	10236	2685	1649	3160	2110	2615	1690	scaffold_206:1154-1476	RepeatSense	ID=Cluster_642;DicerCall=22;MIRNA=N;
scaffold_140:50725-54742	Cluster_526	4018	9828	33.937	9828	0.135	-	UUUCCGUCCCUGAAACAACGCUG	1178	0.057	23	N5	-1	0	0	51	188	150	849	3443	3800	847	134	67	106	30	139	24	scaffold_209:33877-34156	RepeatSense	ID=Cluster_644;DicerCall=22;MIRNA=N;
scaffold_141:1-2964	Cluster_527	2964	84411	291.479	73622	0.587	.	UGUUCUGGAUCUGGCCUUUUGCU	4382	0.03	23	N5	-1	0	0	962	2883	4069	13407	24497	25561	7421	1951	1975	847	326	396	116	scaffold_210:17092-17149	RepeatSense	ID=Cluster_645;DicerCall=23;MIRNA=N;
scaffold_142:46226-46426	Cluster_528	201	14120	48.758	765	0.993	+	GGGCUUGUGGUUUAGUGGUAUAAUGUU	6689	0.013	27	N11	-1	0	0	456	321	499	701	1484	292	334	811	239	6890	1201	753	139	scaffold_211:1674-5477	RepeatSense	ID=Cluster_646;DicerCall=23;MIRNA=N;
scaffold_142:113996-114683	Cluster_529	688	72390	249.97	72390	0.023	-	UAUGGUGGAUGAUCUUUGCAGA	18110	0.007	22	N5	-1	0	0	421	1034	5954	6636	37156	15108	1977	3516	193	313	71	9	2	scaffold_212:28824-48376	RepeatSense	ID=Cluster_648;DicerCall=22;MIRNA=N;
scaffold_142:130724-131188	Cluster_530	465	330725	1142.03	330725	0.837	+	UAUUUCAAUUGUGAUAUCCGACU	43798	0.004	22	N5	-1	0	0	2381	4998	10350	42084	126257	118019	14486	6709	4192	754	71	255	169	scaffold_212:49788-50031	RepeatSense	ID=Cluster_649;DicerCall=22;MIRNA=N;
scaffold_143:58877-61631	Cluster_531	2755	3945	13.622	3945	0.531	.	ACGGGAAUUCGGGACGGAACGCAAGCGAGU	269	0.074	22	N5	-1	0	0	73	350	499	354	624	468	354	113	194	142	71	236	467	scaffold_219:15325-15665	RepeatSense	ID=Cluster_654;DicerCall=20;MIRNA=N;
scaffold_143:74016-74225	Cluster_532	210	3234	11.167	753	0.847	+	CUUCGGGAGCGAGUGUUCGA	434	0.031	20	N11	-1	0	0	169	398	615	227	396	275	424	276	94	186	99	64	11	scaffold_220:1332-1622	RepeatSense	ID=Cluster_658;DicerCall=27;MIRNA=N;
scaffold_143:99607-100142	Cluster_533	536	6660	22.998	2620	0.96	+	UUUUGGGGUUGUAAUUGUGA	1557	0.032	22	N5	-1	0	0	22	153	1671	475	1745	1647	485	108	351	1	1	1	0	scaffold_220:3995-4374	RepeatSense	ID=Cluster_659;DicerCall=27;MIRNA=N;
scaffold_143:100866-105200	Cluster_534	4335	139957	483.285	29435	0.973	+	UAUGAUCUUGGGUUGGUAUAAUC	12489	0.017	22	N5	-1	0	0	728	2087	6535	14176	48527	46509	15798	2665	1468	1155	266	35	8	scaffold_220:3995-4374	RepeatSense	ID=Cluster_659;DicerCall=27;MIRNA=N;
scaffold_144:96478-96750	Cluster_535	273	3307	11.419	3307	0	-	GAUGUUGGGAAGGUGUACUUGGUGAG	624	0.007	26	N11	-1	0	0	0	80	173	8	139	160	540	573	624	117	392	308	193	scaffold_226:2244-2358	RepeatSense	ID=Cluster_665;DicerCall=25;MIRNA=N;
scaffold_145:15034-16065	Cluster_536	1032	11065	38.209	6862	0.997	+	CUUACGGUUUGGACAAGA	1789	0.02	18	N5	-1	0	0	2003	670	680	1181	1145	796	984	721	529	234	774	565	783	scaffold_229:31-157	RepeatSense	ID=Cluster_674;DicerCall=23;MIRNA=N;
scaffold_145:16445-17965	Cluster_537	1521	12224	42.211	12224	0.967	+	GUGCUCUCCGUCGUCUCCGAACUGC	518	0.029	26	N5	-1	0	0	284	826	811	1246	954	1305	1391	932	1603	1082	385	736	669	scaffold_230:1-8562	RepeatSense	ID=Cluster_676;DicerCall=22;MIRNA=N;
scaffold_145:103759-104364	Cluster_538	606	3186	11.002	3186	0.938	+	AAGGAUAUUGGGUACUUUAUGAA	691	0.029	23	N5	-1	0	0	41	32	126	294	434	762	245	238	203	225	378	170	38	scaffold_230:1-8562	RepeatSense	ID=Cluster_676;DicerCall=22;MIRNA=N;
scaffold_146:52619-52825	Cluster_539	207	6884	23.771	6884	0	-	GAGGACUUGGGUCUUUCUGAUAUGA	2322	0.003	25	N11	-1	0	0	0	1	2	3	16	49	1074	2322	629	1106	715	607	360	scaffold_230:1-8562	RepeatSense	ID=Cluster_676;DicerCall=22;MIRNA=N;
scaffold_147:13670-17076	Cluster_540	3407	10378	35.836	10378	0.575	.	AUGGAUUAGAAUAAUCAGUUAAAU	341	0.048	22	N5	-1	0	0	359	420	632	1163	2237	1748	850	559	505	659	396	491	359	scaffold_230:1-8562	RepeatSense	ID=Cluster_676;DicerCall=22;MIRNA=N;
scaffold_147:51916-52142	Cluster_541	227	58979	203.66	58979	0	-	GAGGGCGAGGAUGAACGUGCUGGA	9709	0.001	24	N11	-1	0	0	6146	4515	6437	3946	1002	7707	9717	3539	4217	4023	2102	2534	3094	scaffold_230:1-8562	RepeatSense	ID=Cluster_676;DicerCall=22;MIRNA=N;
scaffold_148:40053-40123	Cluster_542	71	11968	41.327	11968	0	-	GAUGUUGGAAGAGGGUAGAAGGGAAGA	1982	0.002	27	N11	-1	0	0	54	219	710	317	1428	1433	333	440	1410	2049	935	1643	997	scaffold_230:1-8562	RepeatSense	ID=Cluster_676;DicerCall=22;MIRNA=N;
scaffold_149:1-2604	Cluster_543	2604	169039	583.708	16766	0.938	+	UACCGCUCUUGUACAUUCGUAGA	44600	0.016	23	N5	-1	0	0	776	3039	11597	13202	54092	75169	4893	3857	1698	511	141	46	18	scaffold_230:1-8562	RepeatSense	ID=Cluster_676;DicerCall=22;MIRNA=N;
scaffold_149:58050-58688	Cluster_544	639	42201	145.724	2610	0.588	.	UGGAACUGAGACACCGCGGGAUC	2762	0.026	23	N5	-1	0	0	264	952	2220	4765	11565	13302	4444	1545	1357	711	599	255	222	scaffold_242:20950-21417	RepeatSense	ID=Cluster_696;DicerCall=22;MIRNA=N;
scaffold_150:35374-40481	Cluster_545	5108	13058	45.091	13058	0.177	-	UUAACGUCUGCACCACUCUGC	603	0.051	22	N5	-1	0	0	4	193	113	1571	5555	4350	720	158	248	127	3	15	1	scaffold_242:27898-32690	RepeatSense	ID=Cluster_700;DicerCall=23;MIRNA=N;
scaffold_150:54869-55978	Cluster_546	1110	3638	12.562	3638	0.103	-	UGACGGUACUAGCAGAUGCU	379	0.05	22	N5	-1	0	0	125	13	463	160	1562	855	310	64	56	4	0	0	26	scaffold_242:27898-32690	RepeatSense	ID=Cluster_700;DicerCall=23;MIRNA=N;
scaffold_150:62674-65823	Cluster_547	3150	6377	22.02	6377	0.862	+	UUCGACUGUGAUCUCCUCAUA	397	0.062	22	N5	-1	0	0	40	132	346	1010	2368	1684	478	89	75	50	77	17	11	scaffold_242:27898-32690	RepeatSense	ID=Cluster_700;DicerCall=23;MIRNA=N;
scaffold_150:139391-140103	Cluster_548	713	4003	13.823	4003	0.016	-	AAGUGUGGUUCCGUCUCUGUCAGA	308	0.036	22	N5	-1	0	0	44	95	615	111	656	328	644	335	193	302	226	104	350	scaffold_242:27898-32690	RepeatSense	ID=Cluster_700;DicerCall=23;MIRNA=N;
scaffold_150:189163-189365	Cluster_549	203	18906	65.284	14325	0.056	-	ACAUACGACCAUAGACUU	1524	0.019	22	N11	-1	0	0	2425	1339	807	2739	2895	2255	1612	700	457	1492	618	1016	551	scaffold_242:41909-45047	RepeatSense	ID=Cluster_705;DicerCall=22;MIRNA=N;
scaffold_150:199812-205033	Cluster_550	5222	21967035	75854.3	11319065	0.073	-	UGUGGGCCGCGAUCUGAAACGA	3169526	0.001	22	N5	-1	0	0	61281	165989	584750	1998942	11504023	5387338	1238855	739140	193614	55372	19661	9493	8577	scaffold_242:41909-45047	RepeatSense	ID=Cluster_705;DicerCall=22;MIRNA=N;
scaffold_151:5372-5562	Cluster_551	191	56896	196.467	317	0.002	-	CUCUCGGUCGUCUAGUUGG	46840	0.004	19	N13	-1	0	0	1794	46923	645	393	995	650	419	1007	3005	801	75	20	169	scaffold_242:67460-77507	RepeatSense	ID=Cluster_715;DicerCall=22;MIRNA=N;
scaffold_151:88006-88554	Cluster_552	549	8707	30.066	1231	0.016	-	UAUAUUCCUGUGGAUUGAUGCC	1382	0.041	23	N5	-1	0	0	73	187	507	662	2689	3623	649	151	117	23	10	11	5	scaffold_242:67460-77507	RepeatSense	ID=Cluster_715;DicerCall=22;MIRNA=N;
scaffold_151:88715-88962	Cluster_553	248	10127	34.97	172	0.106	-	UGCAUAUCCGAAUCUGCUCUGU	1867	0.019	22	N11	-1	0	0	76	90	464	1353	4458	1779	1304	334	178	89	0	1	1	scaffold_242:67460-77507	RepeatSense	ID=Cluster_715;DicerCall=22;MIRNA=N;
scaffold_151:89368-90480	Cluster_554	1113	17068	58.937	1563	0.021	-	UGUGUGGGAGCCUUGGUCUAAC	11213	0.016	22	N5	-1	0	0	39	89	411	1125	13206	1966	110	80	34	7	0	0	1	scaffold_242:67460-77507	RepeatSense	ID=Cluster_715;DicerCall=22;MIRNA=N;
scaffold_152:50605-50956	Cluster_555	352	9527	32.898	9527	0.976	+	GGCCCGAUGGUCUAGUAGAAUGAUUGU	4410	0.014	27	N5	-1	0	0	92	437	330	227	647	568	363	619	106	4567	1127	120	324	scaffold_242:67460-77507	RepeatSense	ID=Cluster_715;DicerCall=22;MIRNA=N;
scaffold_152:81488-82370	Cluster_556	883	3124	10.787	3093	0.019	-	UCGUGGUUGGGGAUGUGAUGGAAACAGAGC	799	0.015	30	N5	-1	0	0	33	6	8	348	688	102	61	521	3	94	337	121	802	scaffold_242:67460-77507	RepeatSense	ID=Cluster_715;DicerCall=22;MIRNA=N;
scaffold_152:103049-104709	Cluster_557	1661	20010	69.096	10669	0.696	.	UGACGGUGGGCGAUUACAGUAU	3451	0.036	22	N5	-1	0	0	46	143	617	1294	10610	5194	822	592	374	187	39	63	29	scaffold_242:67460-77507	RepeatSense	ID=Cluster_715;DicerCall=22;MIRNA=N;
scaffold_153:33135-33367	Cluster_558	233	3834	13.239	890	0.023	-	UCGAUGGGCCCCGGAUUCGAUU	769	0.031	23	N11	-1	0	0	379	351	319	412	947	996	95	86	8	8	94	97	42	scaffold_242:67460-77507	RepeatSense	ID=Cluster_715;DicerCall=22;MIRNA=N;
scaffold_153:47714-50461	Cluster_559	2748	32856	113.455	32856	0.967	+	AGACUGUUGAGUCUGCUAUUCAAA	4620	0.011	24	N5	-1	0	0	161	72	373	420	1013	1756	5177	4707	4398	4887	3564	3048	3280	scaffold_242:67460-77507	RepeatSense	ID=Cluster_715;DicerCall=22;MIRNA=N;
scaffold_154:50309-50924	Cluster_560	616	3270	11.292	3270	0.957	+	UGUGGAUGACCAGGGCAACGGAUAU	416	0.014	25	N5	-1	0	0	142	261	177	456	263	316	388	652	85	94	141	66	229	scaffold_242:67460-77507	RepeatSense	ID=Cluster_715;DicerCall=22;MIRNA=N;
scaffold_155:35036-37134	Cluster_561	2099	4899	16.917	4899	0.735	.	AACGAAGGUUAACACGGCU	426	0.047	19	N5	-1	0	0	490	957	460	567	625	719	217	131	97	190	254	100	92	scaffold_242:67460-77507	RepeatSense	ID=Cluster_715;DicerCall=22;MIRNA=N;
scaffold_155:82756-83273	Cluster_562	518	15466	53.406	204	0.098	-	UCAUCUCCGUUCGACUGAUAGUC	2511	0.035	22	N5	-1	0	0	417	2035	1925	1072	4618	4337	570	156	242	34	20	25	15	scaffold_242:85165-90821	RepeatSense	ID=Cluster_719;DicerCall=22;MIRNA=N;
scaffold_156:73168-76830	Cluster_563	3663	5182	17.894	5043	0.252	.	UUCCAUCAUCGAGAACUCUGUUAAUG	263	0.067	22	N5	-1	0	0	134	156	417	289	989	972	198	316	342	291	203	384	491	scaffold_242:85165-90821	RepeatSense	ID=Cluster_719;DicerCall=22;MIRNA=N;
scaffold_156:115315-116273	Cluster_564	959	20827	71.918	2082	0.928	+	UCGACUCUCUGAUUUCCCAGG	4490	0.028	22	N5	-1	0	0	32	172	984	5584	6273	4666	987	351	1604	126	17	27	4	scaffold_242:85165-90821	RepeatSense	ID=Cluster_719;DicerCall=22;MIRNA=N;
scaffold_156:127408-127776	Cluster_565	369	3358	11.595	3358	0.913	+	UGGACAGAUGAGAGAAGUAUUCGC	1015	0.008	24	N5	-1	0	0	1	18	5	95	111	325	1019	383	568	240	470	110	13	scaffold_245:646-883	RepeatSense	ID=Cluster_721;DicerCall=23;MIRNA=N;
scaffold_156:131366-133136	Cluster_566	1771	4391	15.163	4391	0.946	+	GAAGUCGGCACCACAUUUGCUCAGGA	526	0.04	26	N5	-1	0	0	26	184	72	429	392	264	231	407	716	656	321	336	357	scaffold_250:1-2163	RepeatSense	ID=Cluster_725;DicerCall=22;MIRNA=N;
scaffold_157:23786-24128	Cluster_567	343	5091	17.58	5091	0.004	-	CAAUGAUUGGGGAUGACGUAGACAUGGG	839	0.007	28	N5	-1	0	0	253	368	276	525	386	637	238	483	111	261	844	225	484	scaffold_250:2846-4478	RepeatSense	ID=Cluster_726;DicerCall=22;MIRNA=N;
scaffold_157:34199-34636	Cluster_568	438	11118	38.392	11118	0.002	-	GAGCGUCGUUAUGCUGGUAGGAUAUU	2485	0.004	26	N5	-1	0	0	91	368	9	41	4	405	207	201	2504	2355	2223	1881	829	scaffold_250:5415-8050	RepeatSense	ID=Cluster_727;DicerCall=23;MIRNA=N;
scaffold_157:74276-76461	Cluster_569	2186	5615	19.389	5615	0.305	.	UGAAGAUCUUUGGCCCUGACAA	258	0.053	22	N5	-1	0	0	135	232	544	455	1385	952	536	393	176	177	275	124	231	scaffold_250:5415-8050	RepeatSense	ID=Cluster_727;DicerCall=23;MIRNA=N;
scaffold_157:76537-77153	Cluster_570	617	30497	105.309	30497	0.004	-	UUUAAGUUUGGAGUUUUU	2447	0.003	18	N5	-1	0	0	4094	3277	2708	2774	1547	2746	3282	1748	1847	1538	1760	1803	1373	scaffold_250:28548-29870	RepeatSense	ID=Cluster_729;DicerCall=22;MIRNA=N;
scaffold_159:29776-30075	Cluster_571	300	3162	10.919	3162	0.976	+	UGCGGUAGAACUAGAAACUUUGG	498	0.009	23	N11	-1	0	0	92	125	250	346	474	522	245	495	354	163	55	28	13	scaffold_250:30053-30455	RepeatSense	ID=Cluster_730;DicerCall=22;MIRNA=N;
scaffold_159:61341-61482	Cluster_572	142	3364	11.616	3364	0.015	-	AUUCUGAUUUCGAUUGUACCCG	441	0.05	22	N11	-1	0	0	165	99	245	459	598	317	152	159	103	167	452	268	180	scaffold_260:31123-31240	RepeatSense	ID=Cluster_740;DicerCall=23;MIRNA=N;
scaffold_159:68121-68697	Cluster_573	577	5151	17.787	5151	0.997	+	CAGACGGCUGUGGCGUUGGCGGAGUAUG	845	0.012	28	N5	-1	0	0	67	2	0	168	397	252	758	227	42	631	1270	587	750	scaffold_260:62602-62796	RepeatSense	ID=Cluster_741;DicerCall=29;MIRNA=N;
scaffold_159:126963-127174	Cluster_574	212	117605	406.101	0	0.917	+	UCACUGGCUCUUGAUCUCUCU	23695	0.008	22	N11	-1	0	0	543	2376	16354	29029	39140	19437	5396	3036	1385	558	166	77	108	scaffold_271:3857-4397	RepeatSense	ID=Cluster_751;DicerCall=23;MIRNA=N;
scaffold_160:2484-2651	Cluster_575	168	21153	73.043	21153	0.003	-	AAAGCCGGAGUGUGUAGAUUUCUUCG	3935	0.002	26	N11	-1	0	0	267	482	179	1387	2360	1695	1103	1505	3944	2599	2738	1032	1862	scaffold_271:34971-35489	RepeatSense	ID=Cluster_753;DicerCall=25;MIRNA=N;
scaffold_160:14640-15600	Cluster_576	961	7048	24.337	7048	0.19	-	CAUGUCAUGGAAAACAAGAGCAAGUAC	873	0.011	22	N5	-1	0	0	1	166	191	615	1142	738	226	509	814	905	826	518	397	scaffold_271:34971-35489	RepeatSense	ID=Cluster_753;DicerCall=25;MIRNA=N;
scaffold_162:13227-13600	Cluster_577	374	4336	14.973	4336	0.979	+	UAUAAUGAUGACCUGAGUGCAUUUGGCU	453	0.02	18	N5	-1	0	0	681	546	389	186	104	78	175	311	471	477	608	254	56	scaffold_277:1-336	RepeatSense	ID=Cluster_758;DicerCall=23;MIRNA=N;
scaffold_162:79352-80748	Cluster_578	1397	11895	41.075	11895	0.018	-	UCGGCAUGAUAACUAGAUAAUGAUCU	3026	0.014	26	N5	-1	0	0	71	133	324	155	334	134	227	191	3253	2166	2144	2053	710	scaffold_280:18475-21840	RepeatSense	ID=Cluster_760;DicerCall=23;MIRNA=N;
scaffold_162:198148-199413	Cluster_579	1266	3175	10.964	3175	0.077	-	GAUAAGUGGUCUGCGCUUGG	225	0.034	22	N5	-1	0	0	198	284	300	72	590	341	249	208	92	305	80	136	320	scaffold_287:2738-3135	RepeatSense	ID=Cluster_765;DicerCall=29;MIRNA=N;
scaffold_162:233019-234250	Cluster_580	1232	17406	60.105	17406	0.97	+	CAUCUUUCGGGUCUGACA	1705	0.018	21	N5	-1	0	0	2053	1484	1436	2188	2112	2086	1299	1175	1273	710	694	513	383	scaffold_287:2738-3135	RepeatSense	ID=Cluster_765;DicerCall=29;MIRNA=N;
scaffold_163:2144-2856	Cluster_581	713	329476	1137.71	329476	1	+	GACUAGAUGGCGGACUGGAACCUUAGA	101323	0.001	27	N5	-1	0	0	8534	4917	12201	6214	18586	1451	15722	24543	21563	102187	35114	50505	27939	scaffold_288:2-795	RepeatSense	ID=Cluster_767;DicerCall=23;MIRNA=N;
scaffold_164:91404-91558	Cluster_582	155	3255	11.24	1	0.969	+	UCACGUGGAAGUGCUCUAGGCUU	2868	0.012	23	N11	-1	0	0	2	4	11	229	22	2904	78	2	2	1	0	0	0	scaffold_288:8719-8973	RepeatSense	ID=Cluster_770;DicerCall=23;MIRNA=N;
scaffold_164:92029-92443	Cluster_583	415	10579	36.53	10579	0	-	CCGGAGCAAUUGAGGACUUGGAUUGA	1981	0.005	26	N5	-1	0	0	265	175	296	577	741	497	1026	1124	2287	1698	734	702	457	scaffold_288:8719-8973	RepeatSense	ID=Cluster_770;DicerCall=23;MIRNA=N;
scaffold_166:5070-6577	Cluster_584	1508	7483	25.84	7483	0.033	-	AUUUGUAUUAUUGUCAUCGGGU	542	0.034	22	N5	-1	0	0	704	506	752	753	900	588	439	821	348	302	659	370	341	scaffold_296:2-423	RepeatSense	ID=Cluster_775;DicerCall=22;MIRNA=N;
scaffold_166:60049-62175	Cluster_585	2127	235767	814.126	22190	0.036	-	UAUCGAUCUGGUCUGAGUUUGCU	52498	0.012	23	N5	-1	0	0	1015	3254	8628	21523	86080	94410	13133	3411	2816	1200	207	41	49	scaffold_302:18534-18664	RepeatSense	ID=Cluster_784;DicerCall=22;MIRNA=N;
scaffold_167:40533-40901	Cluster_586	369	11499	39.707	10315	0.04	-	GCUAGCGCGUUCGACUGUUAAUUCGUU	2308	0.011	25	N5	-1	0	0	186	135	163	48	895	396	158	2686	1322	2358	2016	575	561	scaffold_303:25028-26072	RepeatSense	ID=Cluster_786;DicerCall=22;MIRNA=N;
scaffold_168:24805-25010	Cluster_587	206	56094	193.698	36986	0.993	+	ACAUACGACCAUAGACUA	8014	0.006	22	N11	-1	0	0	9563	9231	4302	5456	9788	3132	2382	940	1420	5190	1792	1827	1071	scaffold_320:1166-1867	RepeatSense	ID=Cluster_793;DicerCall=22;MIRNA=N;
scaffold_169:5793-11711	Cluster_588	5919	1525194	5266.64	945342	0.952	+	UGAUCUCGUCUGGUACACCGUG	221622	0.006	22	N5	-1	0	0	4156	13017	57227	92851	634310	542301	122835	30652	20668	5142	1204	631	200	scaffold_322:3394-3590	RepeatSense	ID=Cluster_794;DicerCall=22;MIRNA=N;
scaffold_169:24934-27410	Cluster_589	2477	3724	12.859	3724	0.786	.	UAAUCCACGUUUGCUCUUCUG	306	0.066	22	N5	-1	0	0	56	130	34	537	1365	900	360	83	3	148	1	29	78	scaffold_325:108-1508	RepeatSense	ID=Cluster_795;DicerCall=23;MIRNA=N;
scaffold_169:52405-52621	Cluster_590	217	16646	57.48	0	0.012	-	UAUAUAGAUCUUCGUAACUAGG	8425	0.008	22	N13	-1	0	0	21	19	560	1065	11000	3371	195	97	249	55	14	0	0	scaffold_325:108-1508	RepeatSense	ID=Cluster_795;DicerCall=23;MIRNA=N;
scaffold_169:53231-53593	Cluster_591	363	21856	75.471	595	0.922	+	GCGAAUCCCUGCUGUUGUAUGU	4256	0.022	22	N5	-1	0	0	619	874	1282	2336	5549	2616	2310	895	771	1473	983	1267	881	scaffold_325:108-1508	RepeatSense	ID=Cluster_795;DicerCall=23;MIRNA=N;
scaffold_170:3139-5634	Cluster_592	2496	3392	11.713	3392	0.735	.	UGGACCAACAUCAGCGGAACUU	172	0.083	22	N5	-1	0	0	21	55	337	199	1321	655	201	165	15	73	137	107	106	scaffold_325:108-1508	RepeatSense	ID=Cluster_795;DicerCall=23;MIRNA=N;
scaffold_170:71699-74370	Cluster_593	2672	4232	14.614	4232	0.251	.	UCAUCUCGUCUAAGUAGCCCUU	687	0.056	22	N5	-1	0	0	44	147	124	187	1696	1300	351	152	37	18	88	67	21	scaffold_326:6497-11401	RepeatSense	ID=Cluster_797;DicerCall=22;MIRNA=N;
scaffold_170:74530-77391	Cluster_594	2862	9583	33.091	9583	0.161	-	UAACUUCAGGCGGACUAACAAUC	421	0.048	23	N5	-1	0	0	84	82	141	1377	2950	3523	726	254	114	35	117	133	47	scaffold_327:13638-14242	RepeatSense	ID=Cluster_798;DicerCall=23;MIRNA=N;
scaffold_171:42956-43327	Cluster_595	372	11821	40.819	900	0.997	+	GGCGUCGUGACGGAGUGGUUAACGU	4782	0.015	25	N5	-1	0	0	622	188	163	425	380	380	3934	5183	137	130	142	86	51	scaffold_327:13638-14242	RepeatSense	ID=Cluster_798;DicerCall=23;MIRNA=N;
scaffold_171:52129-52376	Cluster_596	248	11665	40.28	0	0.979	+	UAGCUGCCGUGAUCUUGAUGAG	5231	0.012	22	N11	-1	0	0	12	31	330	432	6428	3479	356	426	159	11	0	1	0	scaffold_334:2297-7191	RepeatSense	ID=Cluster_800;DicerCall=22;MIRNA=N;
scaffold_173:4-3626	Cluster_597	3623	1162113	4012.89	640049	0.944	+	UACCGCUCUUGUACAUUCGUAGA	64818	0.007	22	N5	-1	0	0	6916	14956	49951	115030	451471	406508	61736	19743	17885	13770	3368	519	260	scaffold_335:15-352	RepeatSense	ID=Cluster_802;DicerCall=24;MIRNA=N;
scaffold_173:11599-11760	Cluster_598	162	3973	13.719	3945	0.997	+	UGAAAUGAUGAACAACAUGACGU	1624	0.012	23	N11	-1	0	0	24	158	39	62	220	1640	1285	233	60	54	16	13	169	scaffold_342:109-1465	RepeatSense	ID=Cluster_807;DicerCall=23;MIRNA=N;
scaffold_173:49482-51726	Cluster_599	2245	4248	14.669	4248	0.978	+	CUCCCGUACCUACUUGAUGGCCGCU	197	0.073	21	N5	-1	0	0	103	302	120	664	320	429	551	474	369	164	281	239	232	scaffold_342:7151-7463	RepeatSense	ID=Cluster_808;DicerCall=22;MIRNA=N;
scaffold_174:16989-17806	Cluster_600	818	84721	292.55	8978	0.877	+	UCACUAGCUCUUGAUCUCUCUC	6663	0.017	22	N5	-1	0	0	245	1131	3177	6904	38512	27472	4200	1721	790	307	102	86	74	scaffold_342:7151-7463	RepeatSense	ID=Cluster_808;DicerCall=22;MIRNA=N;
scaffold_175:72753-76220	Cluster_601	3468	11319	39.086	11319	0.072	-	UACUAGAUCUCGAAGAAACAUCA	1483	0.05	23	N5	-1	0	0	37	37	281	947	3939	4695	550	244	444	53	5	87	0	scaffold_344:11-654	RepeatSense	ID=Cluster_809;DicerCall=23;MIRNA=N;
scaffold_178:9-2558	Cluster_602	2550	94067	324.822	2935	0.017	-	UCUUGGAUCUUGAAUUUCUUUCG	26458	0.019	22	N5	-1	0	0	115	596	1457	5304	43695	38854	2396	1044	417	132	38	15	4	scaffold_353:702-10679	RepeatSense	ID=Cluster_815;DicerCall=27;MIRNA=N;
scaffold_178:28283-28522	Cluster_603	240	131684	454.718	130320	0.999	+	CCUUCGGGAGCGUGUGUUC	16111	0.001	20	N11	-1	0	0	3328	18823	19935	13636	7095	9168	13328	11555	12484	9850	7789	4276	417	scaffold_353:702-10679	RepeatSense	ID=Cluster_815;DicerCall=27;MIRNA=N;
scaffold_181:124-5044	Cluster_604	4921	20028	69.159	20027	0.42	.	UCCGAAUCUCUGACCAGUGUUU	3119	0.04	22	N5	-1	0	0	121	405	571	1439	9594	5652	1165	664	183	92	59	51	32	scaffold_353:702-10679	RepeatSense	ID=Cluster_815;DicerCall=27;MIRNA=N;
scaffold_181:20596-25388	Cluster_605	4793	25245	87.173	25245	0.323	.	UAAGGCGUGGAUCGUUGAAGA	1583	0.04	22	N5	-1	0	0	265	334	906	3649	7459	6805	2180	1357	533	342	354	544	517	scaffold_353:702-10679	RepeatSense	ID=Cluster_815;DicerCall=27;MIRNA=N;
scaffold_182:29760-30013	Cluster_606	254	327489	1130.85	297121	0.019	-	UUAACUUCCGUUACUGUUGCAGCUAC	125074	0.001	26	N11	-1	0	0	13575	21837	7805	6437	38884	86578	12824	5048	126186	6447	292	1316	260	scaffold_353:702-10679	RepeatSense	ID=Cluster_815;DicerCall=27;MIRNA=N;
scaffold_183:23297-23849	Cluster_607	553	7478	25.822	7478	1	+	GUUAGAAUUGUUGGCACAUGAGGAGAAGG	1489	0.006	29	N5	-1	0	0	1	48	282	191	351	655	470	907	732	715	1039	1521	566	scaffold_353:702-10679	RepeatSense	ID=Cluster_815;DicerCall=27;MIRNA=N;
scaffold_185:46380-46739	Cluster_608	360	146909	507.291	5	0.913	+	UCACUGGCUCUUGAUCUCUCU	27861	0.007	22	N5	-1	0	0	710	2874	19599	35083	47641	27971	6573	3693	1711	658	178	90	128	scaffold_361:286-5802	RepeatSense	ID=Cluster_822;DicerCall=23;MIRNA=N;
scaffold_186:22006-22272	Cluster_609	267	8367	28.892	29	0.926	+	ACAUACGACCAUAGACUGAAGAGA	943	0.044	24	N11	-1	0	0	368	550	403	856	1518	1449	1548	332	298	189	501	181	174	scaffold_362:133-5913	RepeatSense	ID=Cluster_823;DicerCall=22;MIRNA=N;
scaffold_186:38967-39371	Cluster_610	405	77126	266.324	864	0.977	+	UCACUGGCUCUUGAUCUCUCU	21972	0.006	21	N5	-1	0	0	478	1918	14367	25222	23075	4805	3676	2090	929	381	131	17	37	scaffold_362:133-5913	RepeatSense	ID=Cluster_823;DicerCall=22;MIRNA=N;
scaffold_186:43867-45411	Cluster_611	1545	31648	109.284	3274	0.958	+	UUGUGGGUGUACUUGUGUGAGU	2887	0.027	22	N5	-1	0	0	322	1234	1855	5483	13805	5967	1662	756	362	130	39	22	11	scaffold_363:930-3211	RepeatSense	ID=Cluster_825;DicerCall=22;MIRNA=N;
scaffold_187:10-1468	Cluster_612	1459	66398	229.279	1302	0.032	-	UGAAGAUCUCCUCUGGCACAGA	31320	0.012	22	N5	-1	0	0	131	329	1688	2842	43728	12182	3217	1348	842	74	9	7	1	scaffold_366:5880-6790	RepeatSense	ID=Cluster_828;DicerCall=23;MIRNA=N;
scaffold_187:13882-14138	Cluster_613	257	4056	14.006	4056	0.628	.	GCUCUUGUAACUCAGUGG	408	0.039	23	N6	-1	0	0	525	184	195	612	869	885	97	111	91	291	18	167	11	scaffold_386:2003-3743	RepeatSense	ID=Cluster_839;DicerCall=22;MIRNA=N;
scaffold_187:66825-71297	Cluster_614	4473	1570645	5423.59	558700	0.868	+	UACCGCUCUUGUACAUUCGUAGA	90738	0.006	22	N5	-1	0	0	17861	43203	64095	131367	599051	584015	75819	28281	15820	8704	1335	699	395	scaffold_386:2003-3743	RepeatSense	ID=Cluster_839;DicerCall=22;MIRNA=N;
scaffold_187:131882-132939	Cluster_615	1058	3828	13.218	1353	0.271	.	UACCUACCUAGGCUCUGAGGAAG	276	0.094	22	N5	-1	0	0	7	266	129	647	1195	1189	227	35	76	46	7	2	2	scaffold_389:4870-5577	RepeatSense	ID=Cluster_843;DicerCall=22;MIRNA=N;
scaffold_188:10737-10860	Cluster_616	124	76376	263.734	4	0.962	+	GCGAAUCCCUACUGUUGUAUGU	17210	0.007	23	N11	-1	0	0	1183	1609	2513	7190	19662	20122	10244	2584	1708	3168	2071	2595	1727	scaffold_389:4870-5577	RepeatSense	ID=Cluster_843;DicerCall=22;MIRNA=N;
scaffold_189:7-314	Cluster_617	308	12365	42.698	0	0.01	-	UCACUGGCUCUUGAUCACUCUC	5617	0.018	22	N5	-1	0	0	14	297	1881	1602	6017	2224	174	72	18	31	18	5	12	scaffold_391:959-3718	RepeatSense	ID=Cluster_846;DicerCall=23;MIRNA=N;
scaffold_190:3083-3391	Cluster_618	309	37425	129.232	266	0.989	+	UCACUGGCUCUUGAUCUCUCU	13510	0.004	21	N5	-1	0	0	263	1034	8730	14984	7701	1633	1476	1445	140	8	8	3	0	scaffold_391:3848-4729	RepeatSense	ID=Cluster_847;DicerCall=22;MIRNA=N;
scaffold_191:44153-44422	Cluster_619	270	116537	402.414	2	0.011	-	UGGCGUGGAAGGCUUUGAAGUCU	38175	0.005	23	N12	-1	0	0	235	437	1715	2795	36374	61094	8630	2020	2129	798	194	68	48	scaffold_391:3848-4729	RepeatSense	ID=Cluster_847;DicerCall=22;MIRNA=N;
scaffold_192:27506-27534	Cluster_620	29	6602	22.797	6602	1	+	ACAUGUUGGCCGACGAAAAAAU	1660	0.003	22	N11	-1	0	0	284	237	904	1586	1661	648	379	33	282	446	135	7	0	scaffold_408:1306-2773	RepeatSense	ID=Cluster_858;DicerCall=22;MIRNA=N;
scaffold_193:44087-44342	Cluster_621	256	9923	34.265	144	0.999	+	UUUUCCGUUGCCUUCCUUCUGAUU	1554	0.005	24	N13	-1	0	0	176	259	484	747	1534	1143	1571	957	1273	384	1210	93	92	scaffold_415:1-2726	RepeatSense	ID=Cluster_862;DicerCall=22;MIRNA=N;
scaffold_194:32789-33099	Cluster_622	311	110086	380.138	16873	0.028	-	GCGAAUCCCUACUGUUGUAUGU	21205	0.004	23	N5	-1	0	0	2146	3717	3575	9262	25944	26397	14347	8242	2787	4380	3803	3257	2229	scaffold_417:265-1556	RepeatSense	ID=Cluster_863;DicerCall=22;MIRNA=N;
scaffold_194:38810-38991	Cluster_623	182	26339	90.951	26339	0	-	GAUUUCGGUGAAGACUUGG	4388	0.002	19	N11	-1	0	0	2769	4389	2760	1579	3112	3232	2444	2154	989	879	1301	443	288	scaffold_437:6-1145	RepeatSense	ID=Cluster_872;DicerCall=23;MIRNA=N;
scaffold_194:103704-103831	Cluster_624	128	8412	29.047	8412	1	+	AUUUGUCGUUGAUGAAGAAGA	1510	0.006	21	N11	-1	0	0	76	691	522	1510	1117	533	507	1017	854	156	725	384	320	scaffold_437:1227-2025	RepeatSense	ID=Cluster_873;DicerCall=22;MIRNA=N;
scaffold_194:124268-124619	Cluster_625	352	3980	13.743	2822	0.18	-	CAUCGUGUCCUGUAUUUCUUU	498	0.048	21	N5	-1	0	0	259	205	214	872	753	550	345	142	149	284	61	32	114	scaffold_437:1227-2025	RepeatSense	ID=Cluster_873;DicerCall=22;MIRNA=N;
scaffold_195:16619-16773	Cluster_626	155	20160	69.614	19235	1	+	CUUUGUGAUGAACAAAUCAUA	17656	0.002	21	N11	-1	0	0	85	54	571	17802	221	116	212	295	154	242	142	195	71	scaffold_453:115-1843	RepeatSense	ID=Cluster_881;DicerCall=22;MIRNA=N;
scaffold_196:34787-35251	Cluster_627	465	8423	29.085	8423	0.998	+	UAGAAGUAGGGAUAGAGAUAG	872	0.007	26	N5	-1	0	0	347	560	1262	901	198	557	828	940	1367	336	864	89	174	scaffold_453:115-1843	RepeatSense	ID=Cluster_881;DicerCall=22;MIRNA=N;
scaffold_196:37889-40291	Cluster_628	2403	3294	11.375	3294	0.082	-	UAUGCUGUGCUCUCGAAGAAUC	282	0.049	22	N5	-1	0	0	0	2	166	172	1501	1226	115	4	18	90	0	0	0	scaffold_453:115-1843	RepeatSense	ID=Cluster_881;DicerCall=22;MIRNA=N;
scaffold_196:86977-90567	Cluster_629	3591	5400	18.647	5400	0.387	.	UGUGGACGUUCUGGAGAUAAGACC	447	0.053	22	N5	-1	0	0	39	18	89	352	1966	1460	539	448	19	224	40	12	194	scaffold_464:1-1574	RepeatSense	ID=Cluster_888;DicerCall=24;MIRNA=N;
scaffold_197:38514-41266	Cluster_630	2753	8608	29.724	8608	0.105	-	AUUCCGGUGUAGGUACUACUU	327	0.048	21	N5	-1	0	0	214	445	734	1260	833	540	562	491	435	624	593	691	1186	scaffold_464:1-1574	RepeatSense	ID=Cluster_888;DicerCall=24;MIRNA=N;
scaffold_197:43875-44327	Cluster_631	453	21806	75.298	21806	0.99	+	CGGCUGGCCUGGGAAUCUUUGGAACCAAA	2625	0.006	29	N5	-1	0	0	1612	266	652	396	691	1544	1293	2533	1869	1558	2776	4028	2588	scaffold_464:1-1574	RepeatSense	ID=Cluster_888;DicerCall=24;MIRNA=N;
scaffold_198:49501-50041	Cluster_632	541	75859	261.948	75859	0.864	+	UGGGUCUCUACUUUUGCAGUUU	7051	0.013	22	N5	-1	0	0	1506	2069	4218	5284	18248	12807	10849	5793	4065	2603	2490	3650	2277	scaffold_469:1-319	RepeatSense	ID=Cluster_889;DicerCall=22;MIRNA=N;
scaffold_198:102911-104006	Cluster_633	1096	24526	84.691	24526	0.005	-	UAUGUCGAGUAAGAAUUUGGUUGA	5844	0.004	24	N5	-1	0	0	95	86	433	55	827	4769	5857	2827	3822	1964	2499	646	646	scaffold_471:17-1217	RepeatSense	ID=Cluster_891;DicerCall=23;MIRNA=N;
scaffold_200:9316-10274	Cluster_634	959	42448	146.577	3775	0.856	+	UAAGUUUCGUCAUCAGCUCAGGU	2942	0.025	22	N5	-1	0	0	192	558	1757	3419	16609	15636	2152	1286	552	159	57	34	37	scaffold_472:1348-1661	RepeatSense	ID=Cluster_892;DicerCall=24;MIRNA=N;
scaffold_201:21670-25672	Cluster_635	4003	11869	40.985	11869	0.07	-	UCGACGACUUGGUACUUGUGCUCA	247	0.07	24	N5	-1	0	0	462	414	591	1261	1263	874	1330	815	1091	949	1014	808	997	scaffold_474:1-622	RepeatSense	ID=Cluster_893;DicerCall=22;MIRNA=N;
scaffold_203:1-307	Cluster_636	307	8604	29.71	1360	0.123	-	UGAAGCAGGGUCUAGUUCUCCU	2633	0.026	22	N5	-1	0	0	34	39	179	482	4420	1245	259	131	1633	51	94	32	5	scaffold_474:1110-2272	RepeatSense	ID=Cluster_894;DicerCall=22;MIRNA=N;
scaffold_203:7365-7404	Cluster_637	40	13257	45.778	13257	0	-	CGGAACUCUGCAUCUAGUU	5511	0.002	19	N11	-1	0	0	483	5511	556	534	440	102	2385	411	124	719	300	1088	604	scaffold_477:1-1614	RepeatSense	ID=Cluster_896;DicerCall=22;MIRNA=N;
scaffold_203:37882-38358	Cluster_638	477	8881	30.667	3024	0.268	.	UUCUACAAAGGGUUCGGCUAGU	2074	0.032	22	N5	-1	0	0	34	183	134	829	4190	2756	626	66	36	10	14	2	1	scaffold_492:11-796	RepeatSense	ID=Cluster_903;DicerCall=22;MIRNA=N;
scaffold_203:41600-41951	Cluster_639	352	8130	28.074	7405	0.002	-	UGGCUCUUGAUCUCUCUCCCUA	6363	0.007	22	N5	-1	0	0	45	232	439	254	6953	190	11	4	1	0	0	0	1	scaffold_492:11-796	RepeatSense	ID=Cluster_903;DicerCall=22;MIRNA=N;
scaffold_203:45286-45316	Cluster_640	31	4548	15.705	4548	0.997	+	AAUCGGAGUGUAGAGUUCGGAAUGUGGA	587	0.004	28	N11	-1	0	0	0	0	5	0	139	9	22	589	248	725	1045	992	774	scaffold_492:11-796	RepeatSense	ID=Cluster_903;DicerCall=22;MIRNA=N;
scaffold_205:57691-57788	Cluster_641	98	3941	13.609	0	0.019	-	UACCAGCUGUGCCGAUCCUUAC	847	0.024	22	N13	-1	0	0	68	19	116	369	1378	1142	727	21	44	32	21	4	0	scaffold_528:861-1196	RepeatSense	ID=Cluster_920;DicerCall=23;MIRNA=N;
scaffold_206:1154-1476	Cluster_642	323	13763	47.525	1093	0.994	+	UCACUGGCUCUUGAUCACUCUC	5937	0.011	22	N5	-1	0	0	23	325	2056	1622	6315	2419	922	28	15	18	18	0	2	scaffold_531:282-1189	RepeatSense	ID=Cluster_921;DicerCall=23;MIRNA=N;
scaffold_207:24491-28911	Cluster_643	4421	9857	34.037	9857	0.104	-	UGACGGUAGGACGAUUGCGGCC	1372	0.052	22	N5	-1	0	0	11	41	204	828	4944	2288	835	204	209	38	24	175	56	scaffold_541:14-617	RepeatSense	ID=Cluster_925;DicerCall=22;MIRNA=N;
scaffold_209:33877-34156	Cluster_644	280	3744	12.928	3744	0.988	+	GCGAAUCCUUACUGUUGUAUGU	822	0.037	22	N11	-1	0	0	111	125	219	332	1064	867	461	100	123	122	189	21	10	scaffold_541:1396-1809	RepeatSense	ID=Cluster_927;DicerCall=22;MIRNA=N;
scaffold_210:17092-17149	Cluster_645	58	2973	10.266	2	0	-	UCACGUGGAAGUGCUCUAGGCUU	2763	0.002	23	N11	-1	0	0	1	0	0	204	2	2763	3	0	0	0	0	0	0	scaffold_554:1538-1801	RepeatSense	ID=Cluster_936;DicerCall=22;MIRNA=N;
scaffold_211:1674-5477	Cluster_646	3804	30970	106.942	30970	0.061	-	UGAAUGUGAUUCCGACUGUGAUU	6194	0.022	23	N5	-1	0	0	71	1587	1505	2354	9020	12298	3480	533	68	36	5	13	0	scaffold_555:2-1099	RepeatSense	ID=Cluster_937;DicerCall=22;MIRNA=N;
scaffold_212:1-2118	Cluster_647	2118	644367	2225.06	242626	0.042	-	UUAUCGGUCUGAUCUGGUUGAUU	119370	0.007	22	N5	-1	0	0	4498	6991	16783	44882	274973	246771	29008	9177	7150	2924	695	221	294	scaffold_594:1-973	RepeatSense	ID=Cluster_959;DicerCall=23;MIRNA=N;
scaffold_212:28824-48376	Cluster_648	19553	1548115	5345.79	1547917	0.03	-	UGGUCUAGAGAAUUCAUUCGCU	142900	0.008	22	N5	-1	0	0	6390	16833	43015	142452	765171	360616	134036	38236	32397	5663	2160	541	605	scaffold_618:1-268	RepeatSense	ID=Cluster_967;DicerCall=23;MIRNA=N;
scaffold_212:49788-50031	Cluster_649	244	8243	28.464	0	0.985	+	UAGCUGCCGUGAUCUUGAUGAG	4243	0.013	22	N11	-1	0	0	2	14	186	316	4711	2254	336	338	82	0	0	3	1	scaffold_618:433-882	RepeatSense	ID=Cluster_968;DicerCall=22;MIRNA=N;
scaffold_213:32037-32902	Cluster_650	866	9691	33.464	9691	0.029	-	GAUUUUGACUGUGGGGUGGUCUCUACAUAC	1274	0.032	30	N5	-1	0	0	293	558	692	770	780	596	493	476	514	558	900	733	2328	scaffold_620:7-467	RepeatSense	ID=Cluster_969;DicerCall=22;MIRNA=N;
scaffold_214:16510-16680	Cluster_651	171	15690	54.179	190	0.997	+	UAGGCGUGGGUUCGAAUCC	1394	0.007	19	N11	-1	0	0	2081	2953	2170	2514	2425	1353	1321	642	143	7	12	24	45	scaffold_640:287-811	RepeatSense	ID=Cluster_981;DicerCall=22;MIRNA=N;
scaffold_216:20904-21902	Cluster_652	999	3047	10.522	3047	0.234	.	UUCGGUACACUCGUGGAACAACUUGGAA	373	0.032	22	N5	-1	0	0	144	9	50	101	555	284	461	45	335	120	388	209	346	scaffold_728:3-626	RepeatSense	ID=Cluster_1012;DicerCall=22;MIRNA=N;
scaffold_218:1-262	Cluster_653	262	61756	213.249	306	0.021	-	UCACUGGCUCUUGAUCUCUCU	19302	0.004	21	N15	-1	0	0	358	1741	12716	21683	17088	2128	3042	1905	732	281	22	30	30	scaffold_778:2-578	RepeatSense	ID=Cluster_1031;DicerCall=22;MIRNA=N;
scaffold_219:15325-15665	Cluster_654	341	4193	14.479	338	0.016	-	GCUUCUGUGGUCCAAUGGUUAGGAUUCC	491	0.039	20	N5	-1	0	0	339	213	601	482	384	378	542	89	220	23	515	140	267	scaffold_800:54-248	RepeatSense	ID=Cluster_1038;DicerCall=22;MIRNA=N;
scaffold_219:21104-22760	Cluster_655	1657	4228	14.6	4228	0.72	.	UGCCGAUCGAUUCUGAGUACUC	371	0.053	22	N5	-1	0	0	10	109	214	703	1697	597	496	62	94	33	144	13	56	scaffold_824:22-530	RepeatSense	ID=Cluster_1047;DicerCall=22;MIRNA=N;
scaffold_219:22835-24627	Cluster_656	1793	3687	12.732	3687	0.477	.	UAGGUUCCGAGAUCGUGUGCUCU	212	0.055	23	N5	-1	0	0	21	59	188	338	740	1069	384	194	67	3	62	286	276	scaffold_826:8-535	RepeatSense	ID=Cluster_1049;DicerCall=25;MIRNA=N;
scaffold_220:2-430	Cluster_657	429	5549	19.161	52	0.895	+	UUUCGUUUGCUCUUUGAUUUCG	791	0.063	22	N5	-1	0	0	100	171	301	590	2310	1198	403	212	145	45	36	31	7	scaffold_827:17-535	RepeatSense	ID=Cluster_1050;DicerCall=25;MIRNA=N;
scaffold_220:1332-1622	Cluster_658	291	14443	49.873	772	0.98	+	GGGCUUGUGGUUUAGUGGUAUAAUGUU	6798	0.011	27	N11	-1	0	0	378	272	425	892	1625	313	273	842	277	6964	1240	785	157	scaffold_838:1-40	RepeatSense	ID=Cluster_1054;DicerCall=23;MIRNA=N;
scaffold_220:3995-4374	Cluster_659	380	13747	47.47	282	0.01	-	GGGCUUGUGGUUUAGUGGUAUAAUGUU	6805	0.011	27	N5	-1	0	0	252	244	412	663	1490	347	254	768	219	7004	1206	757	131	scaffold_853:8-517	RepeatSense	ID=Cluster_1062;DicerCall=22;MIRNA=N;
scaffold_221:20669-21076	Cluster_660	408	4557	15.736	4557	0.005	-	CAGGAGAAGAAGGAGGCUGAGCGAGU	799	0.005	26	N5	-1	0	0	396	345	381	521	387	432	331	326	803	314	45	248	28	scaffold_854:6-517	RepeatSense	ID=Cluster_1063;DicerCall=22;MIRNA=N;
scaffold_222:2422-4776	Cluster_661	2355	4033	13.926	4028	0.693	.	UUAACUUCAGAAGCUCGACGUG	435	0.068	22	N5	-1	0	0	39	63	201	766	1508	994	291	99	30	12	0	28	2	scaffold_0:345597-345727	RepeatAntisense	ID=Cluster_7;DicerCall=28;MIRNA=N;
scaffold_222:73321-73764	Cluster_662	444	148492	512.757	391	0.175	-	UGUGUCUCAUAAGGUAGCUUCUG	41093	0.009	23	N5	-1	0	0	188	1155	8456	18193	41141	70396	5639	1815	882	409	99	89	30	scaffold_0:667475-667623	RepeatAntisense	ID=Cluster_12;DicerCall=24;MIRNA=N;
scaffold_223:2459-3501	Cluster_663	1043	6524	22.528	6524	0.961	+	GAUCACGUCGAGGAGAACAAGA	706	0.016	22	N5	-1	0	0	172	574	428	728	976	571	395	124	288	705	544	444	575	scaffold_1:476786-477232	RepeatAntisense	ID=Cluster_25;DicerCall=22;MIRNA=N;
scaffold_225:30864-31225	Cluster_664	362	5532	19.103	5532	0.002	-	UCUUCAAGGGAUCAGAGA	1602	0.007	18	N5	-1	0	0	1604	813	1018	550	473	232	458	312	4	41	18	0	9	scaffold_1:476786-477232	RepeatAntisense	ID=Cluster_25;DicerCall=22;MIRNA=N;
scaffold_226:2244-2358	Cluster_665	115	10702	36.955	344	0.999	+	GGCGUCGUGACGGAGUGGUUAACGU	4507	0.012	25	N11	-1	0	0	619	149	168	379	433	238	3526	4621	173	114	119	97	66	scaffold_2:354185-354636	RepeatAntisense	ID=Cluster_30;DicerCall=23;MIRNA=N;
scaffold_226:52330-52684	Cluster_666	355	12413	42.863	5656	0.497	.	UCAUAAGCUGCGUGAAUUUCACU	3943	0.026	23	N5	-1	0	0	100	112	429	934	3480	6001	1047	175	63	61	10	0	1	scaffold_5:213226-221370	RepeatAntisense	ID=Cluster_61;DicerCall=22;MIRNA=N;
scaffold_227:8432-8643	Cluster_667	212	5901	20.377	4037	0.999	+	UGAUUGUAAAAUCUGAUGGUCU	754	0.036	22	N11	-1	0	0	614	350	426	414	1153	615	516	382	181	447	135	145	523	scaffold_5:213226-221370	RepeatAntisense	ID=Cluster_61;DicerCall=22;MIRNA=N;
scaffold_228:2-1094	Cluster_668	1093	81424	281.165	2594	0.975	+	UUUCGAUCGACGUCUGGCAGAUU	31844	0.01	23	N5	-1	0	0	29	165	735	2736	36339	39421	1042	459	301	180	12	3	2	scaffold_6:66889-67926	RepeatAntisense	ID=Cluster_62;DicerCall=22;MIRNA=N;
scaffold_228:8110-8303	Cluster_669	194	18519	63.948	18519	0.998	+	CCGCCAAGAUGACAAAGAGAACCAAGA	2827	0.001	27	N11	-1	0	0	1302	2202	1452	1490	1562	1781	1104	118	1445	2851	511	1770	931	scaffold_6:68034-69266	RepeatAntisense	ID=Cluster_63;DicerCall=22;MIRNA=N;
scaffold_228:15983-16075	Cluster_670	93	3989	13.774	3989	0.989	+	CAGGUUAAGACUGAGAAAGAU	774	0.005	21	N11	-1	0	0	435	669	694	774	568	86	342	82	71	175	4	0	89	scaffold_6:68034-69266	RepeatAntisense	ID=Cluster_63;DicerCall=22;MIRNA=N;
scaffold_228:17234-17492	Cluster_671	259	5428	18.743	5428	0.999	+	UUGUCGGAAAGGAUAAAUUG	1339	0.005	20	N11	-1	0	0	0	291	1339	333	983	433	226	162	525	561	305	184	86	scaffold_6:69383-70896	RepeatAntisense	ID=Cluster_64;DicerCall=23;MIRNA=N;
scaffold_228:31142-31413	Cluster_672	272	49104	169.561	841	0.013	-	UCUUUGAUGGUCUAACGGUCAUGAUUUCC	18294	0.003	29	N11	-1	0	0	175	79	202	386	374	570	816	1599	2504	1228	6823	23655	10693	scaffold_6:70997-71861	RepeatAntisense	ID=Cluster_65;DicerCall=20;MIRNA=N;
scaffold_228:35258-35513	Cluster_673	256	4407	15.218	4255	0.041	-	UCGGUCCAUAUAUUAUUAAAUCUUU	2357	0.026	25	N11	-1	0	0	76	49	42	609	210	262	32	2400	353	89	122	96	67	scaffold_8:7-333	RepeatAntisense	ID=Cluster_73;DicerCall=22;MIRNA=N;
scaffold_229:31-157	Cluster_674	127	59479	205.387	0	0.043	-	GCGAAUCCCUACUGUUGUAUGU	13662	0.007	23	N11	-1	0	0	1092	1967	1683	4854	16266	16943	9569	1622	1152	790	2127	741	673	scaffold_9:1-468	RepeatAntisense	ID=Cluster_75;DicerCall=23;MIRNA=N;
scaffold_229:32410-32702	Cluster_675	293	14628	50.512	0	0.047	-	UCAUCUCCGUUCGACUGAUAGUC	2519	0.031	23	N11	-1	0	0	381	1933	1832	1035	4206	4260	541	165	207	26	11	16	15	scaffold_10:130038-130200	RepeatAntisense	ID=Cluster_79;DicerCall=25;MIRNA=N;
scaffold_230:1-8562	Cluster_676	8562	271625	937.947	268667	0.888	+	UCUGAGUUAAUCUCGUGGACGUUCGACUC	12579	0.016	22	N5	-1	0	0	16677	13073	15589	20218	38775	28946	18029	33361	11101	12057	32220	22091	9488	scaffold_10:351879-353547	RepeatAntisense	ID=Cluster_85;DicerCall=22;MIRNA=N;
scaffold_230:9096-23311	Cluster_677	14216	147384	508.931	140974	0.606	.	UAGGGUCUAAGGGCAGCAGCUU	8939	0.036	22	N5	-1	0	0	1844	5048	13298	22850	50965	28523	6831	4346	4653	2931	2090	1936	2069	scaffold_12:44234-45209	RepeatAntisense	ID=Cluster_93;DicerCall=23;MIRNA=N;
scaffold_230:23386-31489	Cluster_678	8104	172200	594.623	171546	0.402	.	UAGUGUAAACUCCGGGCUUGUGUAUCAUA	26204	0.023	22	N5	-1	0	0	1949	4534	10604	15879	41826	24857	11622	6923	4053	9933	10103	27786	2131	scaffold_12:44234-45209	RepeatAntisense	ID=Cluster_93;DicerCall=23;MIRNA=N;
scaffold_231:2437-2729	Cluster_679	293	3958	13.667	3958	0.149	-	UGAUGGCUGUGGGAUUCGAACC	442	0.042	22	N11	-1	0	0	164	101	77	355	1351	575	384	242	145	59	388	72	45	scaffold_14:436465-437744	RepeatAntisense	ID=Cluster_101;DicerCall=22;MIRNA=N;
scaffold_231:80680-80884	Cluster_680	205	3116	10.76	3116	0.881	+	CGUUGACGAUAGGCUAGAACUGGCCAAG	422	0.01	28	N11	-1	0	0	21	75	20	66	399	85	346	417	265	403	424	355	240	scaffold_14:437921-438626	RepeatAntisense	ID=Cluster_102;DicerCall=22;MIRNA=N;
scaffold_231:120916-121862	Cluster_681	947	17531	60.536	1501	0.265	.	UAAAACGAUUGUCUGCAACAGG	2130	0.05	22	N5	-1	0	0	116	428	1270	1734	7621	3919	1337	604	193	147	62	53	47	scaffold_14:437921-438626	RepeatAntisense	ID=Cluster_102;DicerCall=22;MIRNA=N;
scaffold_233:3770-5211	Cluster_682	1442	179078	618.374	179078	0.002	-	AAGAUGUUCGAGGACAGACAACGC	18903	0.003	23	N5	-1	0	0	17170	13359	18818	20411	10212	20541	20174	13305	14730	9922	10281	7938	2217	scaffold_14:437921-438626	RepeatAntisense	ID=Cluster_102;DicerCall=22;MIRNA=N;
scaffold_233:42981-43115	Cluster_683	135	4534	15.656	0	0.025	-	UACCAGCUGUGCCGAUCCUUAC	890	0.023	23	N13	-1	0	0	70	17	122	358	1465	1592	757	28	37	40	48	0	0	scaffold_16:92835-93191	RepeatAntisense	ID=Cluster_108;DicerCall=23;MIRNA=N;
scaffold_234:13541-14441	Cluster_684	901	8263	28.533	129	0.523	.	UCACGUGGAAAUGCUCUAGGCUC	706	0.02	23	N5	-1	0	0	3	217	642	686	1092	1646	1147	61	230	974	285	1209	71	scaffold_18:263081-264246	RepeatAntisense	ID=Cluster_121;DicerCall=23;MIRNA=N;
scaffold_234:14545-16798	Cluster_685	2254	3597	12.421	3597	0.138	-	UUUGUGCUCUUCUGUAACUGGU	477	0.039	22	N5	-1	0	0	46	21	234	158	1800	871	145	197	66	13	0	8	38	scaffold_18:808478-809502	RepeatAntisense	ID=Cluster_135;DicerCall=22;MIRNA=N;
scaffold_234:40081-40391	Cluster_686	311	5723	19.762	5723	0.986	+	UUUUGGAGGAGCAUUCUGUAUGGGAG	690	0.006	26	N5	-1	0	0	0	0	107	452	264	532	665	732	799	687	508	508	469	scaffold_18:809699-811650	RepeatAntisense	ID=Cluster_136;DicerCall=22;MIRNA=N;
scaffold_237:1-244	Cluster_687	244	38761	133.845	0	0.191	-	UGUAAUCGCCCACCGUCAGGAUU	4314	0.021	22	N11	-1	0	0	123	566	1513	3650	14572	14565	2073	882	479	165	83	51	39	scaffold_19:564722-565039	RepeatAntisense	ID=Cluster_141;DicerCall=23;MIRNA=N;
scaffold_238:14311-15077	Cluster_688	767	26376	91.079	26376	0.973	+	CGUGUUGGAUUUGCUACAA	6120	0.006	19	N5	-1	0	0	1237	6266	4054	4013	1286	712	1090	573	1075	709	1025	2875	1461	scaffold_19:564722-565039	RepeatAntisense	ID=Cluster_141;DicerCall=23;MIRNA=N;
scaffold_239:14157-16354	Cluster_689	2198	4523	15.618	4523	0.396	.	UGUGGUCGCCCGAUCUGAGACUU	354	0.047	23	N5	-1	0	0	129	31	189	211	1023	1073	770	72	329	82	28	269	317	scaffold_21:167619-167943	RepeatAntisense	ID=Cluster_145;DicerCall=28;MIRNA=N;
scaffold_241:26697-29757	Cluster_690	3061	156057	538.88	41632	0.279	.	UACGGUCGGCCUUGUUGUGU	14977	0.019	22	N5	-1	0	0	589	2185	24492	18102	51229	48526	7569	2114	831	267	95	31	27	scaffold_21:240556-242063	RepeatAntisense	ID=Cluster_148;DicerCall=22;MIRNA=N;
scaffold_241:30068-30934	Cluster_691	867	6356	21.948	214	0.258	.	UGUGCUCUGUUCCAACUCAAAA	989	0.061	22	N5	-1	0	0	27	73	135	449	3719	1425	309	166	27	19	1	3	3	scaffold_21:240556-242063	RepeatAntisense	ID=Cluster_148;DicerCall=22;MIRNA=N;
scaffold_241:37032-37259	Cluster_692	228	50359	173.895	1469	0.002	-	UCUUUGAUGGUCUAACGGUCAUGAUUUCC	18576	0.003	29	N11	-1	0	0	240	107	289	283	283	580	1002	2263	2437	1249	6975	23869	10782	scaffold_22:139352-139681	RepeatAntisense	ID=Cluster_151;DicerCall=27;MIRNA=N;
scaffold_242:1-9282	Cluster_693	9282	70718	244.196	69907	0.473	.	UAAAAAUUCCGACUGUGCAUU	1792	0.05	22	N5	-1	0	0	1495	3262	5153	12451	19215	12169	4449	2621	2896	1691	2005	1700	1611	scaffold_23:1-355	RepeatAntisense	ID=Cluster_153;DicerCall=22;MIRNA=N;
scaffold_242:9366-17355	Cluster_694	7990	84794	292.802	79488	0.751	.	GGAAUAUGCUGUAGAUGGUUCUAUA	1375	0.044	22	N5	-1	0	0	1980	4297	6075	11525	19823	13038	7179	4731	4337	3614	2939	2681	2575	scaffold_23:1-355	RepeatAntisense	ID=Cluster_153;DicerCall=22;MIRNA=N;
scaffold_242:17725-20877	Cluster_695	3153	24414	84.304	24414	0.512	.	UAACUCCGACUCUGCUUCUGC	2008	0.048	22	N5	-1	0	0	460	809	1995	5866	7028	2788	1380	811	698	961	772	627	219	scaffold_23:102571-106436	RepeatAntisense	ID=Cluster_156;DicerCall=22;MIRNA=N;
scaffold_242:20950-21417	Cluster_696	468	3872	13.37	3854	0.817	+	UAGUGUGGGAUCUAGUAAGAAU	885	0.049	22	N5	-1	0	0	75	206	494	568	1591	310	237	129	55	127	52	10	18	scaffold_24:162484-163193	RepeatAntisense	ID=Cluster_160;DicerCall=22;MIRNA=N;
scaffold_242:21789-25307	Cluster_697	3519	33753	116.552	32120	0.714	.	UAUAGUCUCUGAGGAUCCCUCC	1780	0.04	22	N5	-1	0	0	543	507	2211	6317	13189	6374	1458	678	548	407	741	564	216	scaffold_24:163517-164465	RepeatAntisense	ID=Cluster_161;DicerCall=23;MIRNA=N;
scaffold_242:25385-26354	Cluster_698	970	16310	56.32	16310	0.778	.	GACGACUAUGCUCUUAACCAU	1823	0.035	22	N5	-1	0	0	406	775	1190	3730	4134	2460	737	1065	779	373	175	271	215	scaffold_24:163517-164465	RepeatAntisense	ID=Cluster_161;DicerCall=23;MIRNA=N;
scaffold_242:26438-27713	Cluster_699	1276	5291	18.27	5264	0.781	.	UAGACUAGUAAGUAAAACCU	540	0.061	22	N5	-1	0	0	93	161	1006	752	1296	920	215	84	373	124	136	79	52	scaffold_24:250021-250271	RepeatAntisense	ID=Cluster_162;DicerCall=22;MIRNA=N;
scaffold_242:27898-32690	Cluster_700	4793	80097	276.583	80057	0.9	+	GGGAUGUGUGAGUAGGUGGUUCUACU	13319	0.023	23	N5	-1	0	0	844	1544	2506	6004	14985	18120	3210	9326	13830	446	330	8130	822	scaffold_24:312197-312379	RepeatAntisense	ID=Cluster_167;DicerCall=19;MIRNA=N;
scaffold_242:33827-35338	Cluster_701	1512	14268	49.269	14248	0.858	+	UAAAGGAGUGUCUAGUGAAUAUU	6441	0.027	23	N5	-1	0	0	26	93	297	858	4590	7651	284	113	139	62	119	3	33	scaffold_25:9-478	RepeatAntisense	ID=Cluster_170;DicerCall=22;MIRNA=N;
scaffold_242:36149-38569	Cluster_702	2421	8327	28.754	7409	0.541	.	UUCAAAAUCUAGAAUUCUAUCU	799	0.07	22	N5	-1	0	0	210	325	335	829	3900	1784	331	201	159	51	106	53	43	scaffold_25:197034-197272	RepeatAntisense	ID=Cluster_172;DicerCall=22;MIRNA=N;
scaffold_242:38725-40588	Cluster_703	1864	11821	40.819	7939	0.757	.	ACGGCCAUAGGUUAAUGGUAGACCUUU	2024	0.049	22	N5	-1	0	0	260	461	370	1195	2996	2156	766	212	492	2192	315	204	202	scaffold_28:129619-132877	RepeatAntisense	ID=Cluster_178;DicerCall=21;MIRNA=N;
scaffold_242:40678-41806	Cluster_704	1129	7822	27.01	7822	0.802	+	UGACCGUGUCUAUAGCUAUUGU	600	0.062	22	N5	-1	0	0	145	735	421	956	1959	1479	463	389	155	358	278	365	119	scaffold_28:129619-132877	RepeatAntisense	ID=Cluster_178;DicerCall=21;MIRNA=N;
scaffold_242:41909-45047	Cluster_705	3139	37093	128.086	33377	0.844	+	UUAAAGAUUGAUCUGCUGUGGC	10807	0.037	22	N5	-1	0	0	503	915	1632	6368	19003	3822	1084	957	631	685	583	588	322	scaffold_28:129619-132877	RepeatAntisense	ID=Cluster_178;DicerCall=21;MIRNA=N;
scaffold_242:45125-45995	Cluster_706	871	35472	122.488	34053	0.285	.	UACGUGUGUUAACUCUGGUAGG	9399	0.01	22	N5	-1	0	0	80	115	422	3368	17325	11949	900	765	82	130	252	49	35	scaffold_28:429069-430931	RepeatAntisense	ID=Cluster_182;DicerCall=22;MIRNA=N;
scaffold_242:46071-49821	Cluster_707	3751	21159	73.064	20040	0.618	.	UGCAGUUCAUCGACUAGACGG	920	0.051	22	N5	-1	0	0	187	397	743	3284	9663	3195	1323	793	583	313	256	151	271	scaffold_29:180091-180614	RepeatAntisense	ID=Cluster_188;DicerCall=22;MIRNA=N;
scaffold_242:49959-51196	Cluster_708	1238	5790	19.993	5641	0.835	+	CUUGAAGGUAGAUAACUAUGUUA	259	0.069	22	N5	-1	0	0	31	49	283	803	1629	1364	520	288	343	160	212	50	58	scaffold_29:180091-180614	RepeatAntisense	ID=Cluster_188;DicerCall=22;MIRNA=N;
scaffold_242:51292-52808	Cluster_709	1517	13946	48.157	12412	0.814	+	UCCGGGACGCAGAACGAAGCUGA	604	0.041	22	N5	-1	0	0	300	465	846	1768	4120	2328	1106	1195	617	339	397	398	67	scaffold_30:95939-96161	RepeatAntisense	ID=Cluster_191;DicerCall=22;MIRNA=N;
scaffold_242:53228-54428	Cluster_710	1201	13097	45.225	13088	0.757	.	UAUAGUGUCUUCGAGUCUGGA	2316	0.038	21	N5	19.3	0	0	130	433	538	3492	3137	1289	863	544	355	956	683	161	516	scaffold_31:196181-196313	RepeatAntisense	ID=Cluster_195;DicerCall=18;MIRNA=N;
scaffold_242:54563-55300	Cluster_711	738	18182	62.784	18182	0.73	.	UGGCUGGUAUUGGAGGACGUGU	3457	0.019	22	N5	-1	0	0	1490	1082	1524	3302	6276	2375	1061	204	118	478	56	112	104	scaffold_32:79189-79863	RepeatAntisense	ID=Cluster_196;DicerCall=22;MIRNA=N;
scaffold_242:55377-55746	Cluster_712	370	7746	26.748	7746	0.086	-	UCCGGGCUAUUUCUAAAUGAUAU	1538	0.022	23	N5	-1	0	0	118	226	1060	1132	1233	2221	583	236	459	184	107	66	121	scaffold_32:94526-94787	RepeatAntisense	ID=Cluster_198;DicerCall=24;MIRNA=N;
scaffold_242:56021-63130	Cluster_713	7110	98016	338.459	93133	0.335	.	UAAAUAGAGCUUCCGACUGUACA	9787	0.028	22	N5	-1	0	0	1121	2931	12545	11917	28044	24414	4812	3593	3243	1400	1579	1279	1138	scaffold_35:141609-142078	RepeatAntisense	ID=Cluster_212;DicerCall=19;MIRNA=N;
scaffold_242:63210-67348	Cluster_714	4139	68099	235.152	68037	0.792	.	UGGGAAGACGUUCUGUAUAACAUC	4331	0.035	22	N5	-1	0	0	1782	2196	4120	8206	22117	11039	8949	2534	2196	1449	1457	1242	812	scaffold_36:91957-92242	RepeatAntisense	ID=Cluster_217;DicerCall=22;MIRNA=N;
scaffold_242:67460-77507	Cluster_715	10048	217446	750.862	210721	0.862	+	UUUUUGAGUUUGAUGGUGGCUCUGAAUG	3998	0.036	22	N5	-1	0	0	10765	13714	18374	20875	41036	24345	14486	12796	12367	10710	16737	11309	9932	scaffold_37:260419-261567	RepeatAntisense	ID=Cluster_224;DicerCall=21;MIRNA=N;
scaffold_242:77616-81411	Cluster_716	3796	18354	63.378	18323	0.706	.	UGGCCUGUUAGAGGGAGACGG	1338	0.058	22	N5	-1	0	0	564	863	1915	3243	4767	3515	787	537	746	404	344	456	213	scaffold_37:261671-265183	RepeatAntisense	ID=Cluster_225;DicerCall=22;MIRNA=N;
scaffold_242:81532-83189	Cluster_717	1658	10634	36.72	9886	0.571	.	UCACCGAUGCUGAAGGAUGUUUC	636	0.052	22	N5	-1	0	0	91	412	781	2051	3356	2292	518	495	229	56	73	213	67	scaffold_37:261671-265183	RepeatAntisense	ID=Cluster_225;DicerCall=22;MIRNA=N;
scaffold_242:83295-85073	Cluster_718	1779	12472	43.067	12472	0.512	.	UUCCGAUCUUUUUAAUUCCUAU	623	0.051	22	N5	-1	0	0	53	473	643	1553	5143	2521	664	557	269	176	95	39	286	scaffold_38:15903-19041	RepeatAntisense	ID=Cluster_226;DicerCall=22;MIRNA=N;
scaffold_242:85165-90821	Cluster_719	5657	107593	371.529	107588	0.859	+	UAAGACUGGCUCUAUGUACGUG	7010	0.025	22	N5	-1	0	0	1965	3799	6750	17204	40711	17183	7134	4411	1943	1957	1784	1539	1213	scaffold_40:61090-61352	RepeatAntisense	ID=Cluster_231;DicerCall=23;MIRNA=N;
scaffold_242:90907-97639	Cluster_720	6733	260572	899.78	251294	0.782	.	UAGCGUGUAGUCUCUGAGGA	11707	0.028	21	N5	194.3	0	0	11461	14075	31778	32529	32281	26280	20264	17377	18509	14246	15328	14327	12117	scaffold_41:100084-101892	RepeatAntisense	ID=Cluster_235;DicerCall=23;MIRNA=N;
scaffold_245:646-883	Cluster_721	238	3063	10.577	15	0.988	+	UCACGUGGAAGUGCUCUAGGCUU	2742	0.007	23	N11	-1	0	0	2	0	16	228	6	2798	5	1	2	0	1	4	0	scaffold_43:143343-143650	RepeatAntisense	ID=Cluster_249;DicerCall=24;MIRNA=N;
scaffold_245:10001-10874	Cluster_722	874	11942	41.237	247	0.029	-	UGCGGCUUCUAUUUCCAUUGGUU	1040	0.052	22	N5	-1	0	0	56	162	316	1175	5304	4182	412	147	142	26	10	7	3	scaffold_49:2-902	RepeatAntisense	ID=Cluster_266;DicerCall=23;MIRNA=N;
scaffold_245:28817-29790	Cluster_723	974	7051	24.348	3628	0.169	-	UCAUCCCGUCGACGUAAUUCGU	1110	0.063	22	N5	-1	0	0	64	196	392	1105	3476	1223	320	125	74	4	72	0	0	scaffold_49:240182-241770	RepeatAntisense	ID=Cluster_269;DicerCall=25;MIRNA=N;
scaffold_248:10839-12535	Cluster_724	1697	48226	166.529	1111	0.087	-	UCGACUCUCUGAUUUCCCAGG	4714	0.027	22	N5	-1	0	0	347	1236	2739	8258	18514	12918	2050	1176	577	317	43	46	5	scaffold_49:240182-241770	RepeatAntisense	ID=Cluster_269;DicerCall=25;MIRNA=N;
scaffold_250:1-2163	Cluster_725	2163	993698	3431.34	500373	0.071	-	UGUGUCUCAUAAGGUGGCUUCUG	86170	0.006	22	N5	-1	0	0	1570	5881	29399	103349	415009	377589	32500	18101	6742	2366	509	344	339	scaffold_49:322428-322770	RepeatAntisense	ID=Cluster_271;DicerCall=22;MIRNA=N;
scaffold_250:2846-4478	Cluster_726	1633	9172	31.672	1912	0.027	-	UGCUGAUAUUGACUCUAUAUGG	1409	0.043	22	N5	-1	0	0	18	24	252	512	4979	2256	651	356	94	18	1	3	8	scaffold_50:76295-76612	RepeatAntisense	ID=Cluster_273;DicerCall=21;MIRNA=N;
scaffold_250:5415-8050	Cluster_727	2636	4010	13.847	1200	0.176	-	UGCUCGGUCUGUUGUAACUGCUC	539	0.095	23	N5	-1	0	0	1	59	67	375	1241	1915	210	28	57	40	7	4	6	scaffold_50:76295-76612	RepeatAntisense	ID=Cluster_273;DicerCall=21;MIRNA=N;
scaffold_250:13215-13435	Cluster_728	221	4850	16.748	20	1	+	UGAUGAGUGCUCUGAUGAGGAAU	4117	0.003	23	N11	-1	0	0	2	0	28	82	617	4117	4	0	0	0	0	0	0	scaffold_50:335426-335642	RepeatAntisense	ID=Cluster_280;DicerCall=24;MIRNA=N;
scaffold_250:28548-29870	Cluster_729	1323	983777	3397.08	731618	0.089	-	UAAUCGUUGAGCUAGAAUCCUU	88617	0.003	22	N5	-1	0	0	4238	7703	25458	115932	430441	290795	82610	17728	5002	2894	712	170	94	scaffold_51:2028-2168	RepeatAntisense	ID=Cluster_281;DicerCall=22;MIRNA=N;
scaffold_250:30053-30455	Cluster_730	403	99841	344.761	0	0.161	-	UACGAACUCAGCUCAAAGAAUG	14452	0.008	22	N5	-1	0	0	513	804	1624	7398	54825	23818	6370	2542	997	825	75	19	31	scaffold_51:2687-3309	RepeatAntisense	ID=Cluster_282;DicerCall=22;MIRNA=N;
scaffold_252:24464-25263	Cluster_731	800	403395	1392.96	403395	0.027	-	UGCUUGUGCUGAUUCUGAUCGUC	92873	0.003	23	N5	-1	0	0	598	3184	9586	22582	145602	147949	35410	27909	8257	1664	287	189	178	scaffold_51:3401-4308	RepeatAntisense	ID=Cluster_283;DicerCall=23;MIRNA=N;
scaffold_252:25384-27142	Cluster_732	1759	721427	2491.16	721427	0.102	-	UAGCAAACCUCGGUCUUUGGGACG	62623	0.004	22	N5	-1	0	0	3083	9741	31051	58966	265928	194167	121914	19710	8788	6415	625	838	201	scaffold_52:1-279	RepeatAntisense	ID=Cluster_287;DicerCall=22;MIRNA=N;
scaffold_253:3-516	Cluster_733	514	4459	15.397	1	0.107	-	UAGGAAUUGUAUAGUGUUUUUG	395	0.056	22	N5	-1	0	0	34	43	51	241	2204	1268	436	88	57	34	2	1	0	scaffold_52:1-279	RepeatAntisense	ID=Cluster_287;DicerCall=22;MIRNA=N;
scaffold_253:3102-4185	Cluster_734	1084	14583	50.357	166	0.934	+	UUCUGAUUUUUGAGCUGAUCUU	1640	0.038	22	N5	-1	0	0	46	105	365	1779	6380	4660	892	161	181	10	1	1	2	scaffold_52:210072-210357	RepeatAntisense	ID=Cluster_296;DicerCall=22;MIRNA=N;
scaffold_254:85-297	Cluster_735	213	16270	56.182	56	0.006	-	UCCGGCAUGGUGUAGUGGCUAGCAUU	7726	0.004	26	N11	-1	0	0	31	836	136	329	89	395	165	111	7739	572	3467	2396	4	scaffold_52:210072-210357	RepeatAntisense	ID=Cluster_296;DicerCall=22;MIRNA=N;
scaffold_255:41094-43313	Cluster_736	2220	4262	14.717	4262	0.301	.	GUGGUGAAGGAUGUUAGGGAGAG	280	0.053	22	N5	-1	0	0	157	237	441	263	714	702	221	95	232	367	144	596	93	scaffold_54:173942-174313	RepeatAntisense	ID=Cluster_303;DicerCall=22;MIRNA=N;
scaffold_258:27509-29763	Cluster_737	2255	3011	10.397	3011	0.176	-	UGCCAGCAGACGUGUGAUUUGA	512	0.069	22	N5	-1	0	0	23	67	61	305	1306	1090	55	69	5	7	5	3	15	scaffold_56:110795-111647	RepeatAntisense	ID=Cluster_309;DicerCall=25;MIRNA=N;
scaffold_259:1-807	Cluster_738	807	10095	34.859	3219	0.098	-	UCGACUGCUGGCUUGACGUACUUC	201	0.068	23	N5	-1	0	0	452	398	699	572	810	1412	1176	824	920	979	514	694	645	scaffold_58:82168-82563	RepeatAntisense	ID=Cluster_314;DicerCall=20;MIRNA=N;
scaffold_260:14454-15194	Cluster_739	741	4245	14.658	4245	0.984	+	UUCGUGUUUGUUGAUAUUAGU	710	0.01	21	N5	-1	0	0	157	109	468	850	181	672	196	11	217	159	311	395	519	scaffold_60:27443-28474	RepeatAntisense	ID=Cluster_319;DicerCall=22;MIRNA=N;
scaffold_260:31123-31240	Cluster_740	118	3329	11.495	4	0.931	+	UCACGUGGAAGUGCUCUAGGCUU	2816	0.009	23	N11	-1	0	0	1	3	6	226	12	3045	27	2	1	3	3	0	0	scaffold_60:102952-104443	RepeatAntisense	ID=Cluster_320;DicerCall=21;MIRNA=N;
scaffold_260:62602-62796	Cluster_741	195	49190	169.858	932	0.002	-	UCUUUGAUGGUCUAACGGUCAUGAUUUCC	18096	0.003	29	N11	-1	0	0	169	62	211	185	306	884	864	1660	2493	1416	6697	23459	10784	scaffold_60:102952-104443	RepeatAntisense	ID=Cluster_320;DicerCall=21;MIRNA=N;
scaffold_261:25198-25430	Cluster_742	233	22092	76.286	1733	0.015	-	GGGGCUGUAACUCAGUGGUAGAGU	9472	0.008	24	N11	-1	0	0	2488	610	1079	1691	3755	2010	9598	74	614	62	23	43	45	scaffold_60:254033-256391	RepeatAntisense	ID=Cluster_324;DicerCall=22;MIRNA=N;
scaffold_263:57298-57728	Cluster_743	431	40519	139.916	16697	0.677	.	UAAUGAUCGCUAGCAUCUCCUUG	6279	0.011	23	N5	-1	0	0	193	776	592	2454	12631	18094	3295	2019	276	40	12	116	21	scaffold_66:178069-180168	RepeatAntisense	ID=Cluster_334;DicerCall=22;MIRNA=N;
scaffold_266:30314-31359	Cluster_744	1046	80753	278.848	767	0.159	-	UUUCGAUCGACGUCUGGCAGAUU	30004	0.005	23	N5	-1	0	0	76	106	289	1892	33629	43988	529	112	74	58	0	0	0	scaffold_68:1-1547	RepeatAntisense	ID=Cluster_342;DicerCall=22;MIRNA=N;
scaffold_266:32018-33485	Cluster_745	1468	70287	242.708	4765	0.02	-	UGAAGAUCUCCUCUGGCACAGA	31813	0.012	22	N5	-1	0	0	47	289	855	3872	46265	11931	4937	979	1001	89	18	2	2	scaffold_68:26606-26868	RepeatAntisense	ID=Cluster_344;DicerCall=26;MIRNA=N;
scaffold_267:2-1417	Cluster_746	1416	51007	176.132	2144	0.884	+	UGUGUGGGAGCCUUGGUCUAAC	13317	0.022	22	N5	-1	0	0	203	600	2000	6711	25332	11341	2897	1181	350	282	28	62	20	scaffold_68:63996-64391	RepeatAntisense	ID=Cluster_348;DicerCall=23;MIRNA=N;
scaffold_269:7-269	Cluster_747	263	8601	29.7	20	0.027	-	UAGCUGCCGUGAUCUUGAUGAG	4399	0.015	22	N11	-1	0	0	5	18	216	350	4897	2358	337	321	95	3	0	1	0	scaffold_68:64531-67254	RepeatAntisense	ID=Cluster_349;DicerCall=22;MIRNA=N;
scaffold_269:43173-43276	Cluster_748	104	6901	23.83	6901	0.002	-	GAUUCAGGAAGAACUGCAGGCUAUGAGUG	1365	0.004	29	N11	-1	0	0	224	768	137	986	526	288	206	584	702	423	331	1637	89	scaffold_68:64531-67254	RepeatAntisense	ID=Cluster_349;DicerCall=22;MIRNA=N;
scaffold_271:3-1051	Cluster_749	1049	6459	22.304	3111	0.212	.	UCGAAUUUGGACUAGUUUUUACC	1311	0.066	23	N5	-1	0	0	7	29	144	681	1855	3118	409	87	93	28	6	2	0	scaffold_71:745-1551	RepeatAntisense	ID=Cluster_352;DicerCall=22;MIRNA=N;
scaffold_271:1149-1923	Cluster_750	775	4346	15.007	4346	0.05	-	UCAGACUCGGAGUUUUCGCUUG	1336	0.025	22	N5	-1	0	0	0	19	14	343	3170	637	12	4	135	0	12	0	0	scaffold_72:92611-94765	RepeatAntisense	ID=Cluster_356;DicerCall=22;MIRNA=N;
scaffold_271:3857-4397	Cluster_751	541	4930	17.024	220	0.819	+	UCGAAGUCUUUCUGAAUUGAAUU	622	0.06	23	N5	-1	0	0	6	20	116	297	1892	1994	435	118	37	13	2	0	0	scaffold_72:92611-94765	RepeatAntisense	ID=Cluster_356;DicerCall=22;MIRNA=N;
scaffold_271:14158-14309	Cluster_752	152	3270	11.292	696	0.848	+	UGGUUUCGGCCUCGUAGGUUCA	275	0.042	22	N11	-1	0	0	97	217	229	290	773	347	239	205	347	205	140	104	77	scaffold_72:92611-94765	RepeatAntisense	ID=Cluster_356;DicerCall=22;MIRNA=N;
scaffold_271:34971-35489	Cluster_753	519	8411	29.044	8411	0.004	-	AUCCGACGAAUAGAUAUCAUAUUUU	2113	0.011	25	N5	-1	0	0	297	160	111	98	482	755	1082	2276	2089	232	372	73	384	scaffold_72:94988-97656	RepeatAntisense	ID=Cluster_357;DicerCall=22;MIRNA=N;
scaffold_274:7386-7941	Cluster_754	556	5893	20.349	5893	0.017	-	AAUGAAUACGAGGCUGCUGAAGAG	769	0.009	20	N5	-1	0	0	782	702	893	539	648	414	799	335	555	34	165	9	18	scaffold_72:94988-97656	RepeatAntisense	ID=Cluster_357;DicerCall=22;MIRNA=N;
scaffold_275:6413-6527	Cluster_755	115	6098	21.057	6098	0.923	+	CCUGAAGGUCGUGGGACAUUGCC	992	0.005	23	N11	-1	0	0	17	151	602	265	644	1105	986	519	422	279	620	390	98	scaffold_74:41780-41916	RepeatAntisense	ID=Cluster_361;DicerCall=23;MIRNA=N;
scaffold_275:24706-25088	Cluster_756	383	30668	105.9	5099	0.135	-	UGUAAUCGCCCACCGUCAGGAUU	3410	0.024	22	N5	-1	0	0	114	469	1126	2132	12572	10796	1736	799	629	159	62	46	28	scaffold_74:53495-54083	RepeatAntisense	ID=Cluster_362;DicerCall=22;MIRNA=N;
scaffold_276:10338-10659	Cluster_757	322	3034	10.477	3034	0.991	+	GAAGGAGGCGGAUAGGGCUUUGAAGAA	433	0.007	27	N5	-1	0	0	125	385	218	273	339	316	42	211	296	436	99	216	78	scaffold_75:2-192	RepeatAntisense	ID=Cluster_371;DicerCall=24;MIRNA=N;
scaffold_277:1-336	Cluster_758	336	5106	17.632	214	0.026	-	UGUAAGUGCUUCUGGUGAUAAGG	578	0.04	23	N5	-1	0	0	20	40	82	885	1609	1778	382	269	21	14	6	0	0	scaffold_75:271667-272788	RepeatAntisense	ID=Cluster_374;DicerCall=23;MIRNA=N;
scaffold_277:22158-22753	Cluster_759	596	6036	20.843	4969	0.001	-	AAAGUGCGAUUAGUAGGAUGAUGCUCUCA	361	0.045	26	N5	-1	0	0	213	333	218	395	548	467	691	494	930	361	455	522	409	scaffold_76:48053-50579	RepeatAntisense	ID=Cluster_375;DicerCall=23;MIRNA=N;
scaffold_280:18475-21840	Cluster_760	3366	14305	49.397	14300	0.076	-	UGCUUGACGGGACUCUUCUGG	867	0.042	23	N5	-1	0	0	123	146	932	2364	4380	4927	790	228	327	29	15	40	4	scaffold_76:69143-71198	RepeatAntisense	ID=Cluster_377;DicerCall=22;MIRNA=N;
scaffold_281:22198-25313	Cluster_761	3116	793538	2740.16	495525	0.966	+	UAAUCCGUAUCUAGUUCUGAAUG	82502	0.006	22	N5	-1	0	0	1695	3041	9418	50304	363166	277355	64865	15444	4023	3173	656	319	79	scaffold_80:19590-20172	RepeatAntisense	ID=Cluster_383;DicerCall=23;MIRNA=N;
scaffold_283:17069-18023	Cluster_762	955	29639	102.346	21358	0.987	+	UAGAUCUGUAUUCUUCCCAUAU	15319	0.014	22	N5	-1	0	0	58	125	255	922	21303	4622	1574	218	236	308	7	10	1	scaffold_80:88445-89064	RepeatAntisense	ID=Cluster_385;DicerCall=27;MIRNA=N;
scaffold_284:13123-13254	Cluster_763	132	3172	10.953	3172	0.999	+	AUGUGCUGUAGACUUUGGAUG	676	0.006	21	N11	-1	0	0	68	220	121	676	112	460	338	202	39	334	161	79	362	scaffold_81:122966-123184	RepeatAntisense	ID=Cluster_391;DicerCall=22;MIRNA=N;
scaffold_285:22188-22390	Cluster_764	203	143181	494.418	0	0.912	+	UCACUGGCUCUUGAUCUCUCU	27527	0.006	22	N11	-1	0	0	714	2842	19215	34154	46352	27353	6492	3460	1603	610	171	77	138	scaffold_81:122966-123184	RepeatAntisense	ID=Cluster_391;DicerCall=22;MIRNA=N;
scaffold_287:2738-3135	Cluster_765	398	48368	167.019	486	0.002	-	UCUUUGAUGGUCUAACGGUCAUGAUUUCC	18034	0.003	29	N5	-1	0	0	182	218	224	176	251	454	842	1634	2575	1239	6916	23210	10447	scaffold_83:67-4206	RepeatAntisense	ID=Cluster_395;DicerCall=22;MIRNA=N;
scaffold_287:20149-20834	Cluster_766	686	3216	11.105	168	0.897	+	UCGAAUUUGGACUAGUUUUUACC	1199	0.074	23	N5	-1	0	0	1	11	42	191	720	1920	226	46	34	21	4	0	0	scaffold_83:67-4206	RepeatAntisense	ID=Cluster_395;DicerCall=22;MIRNA=N;
scaffold_288:2-795	Cluster_767	794	391243	1351	489	0.973	+	UUAUCGGUCUGAUCUGGUUGAUC	107664	0.005	23	N5	-1	0	0	2648	3608	6789	23881	162818	176228	7845	3225	2681	1102	300	64	54	scaffold_83:67-4206	RepeatAntisense	ID=Cluster_395;DicerCall=22;MIRNA=N;
scaffold_288:4895-5184	Cluster_768	290	56223	194.143	1320	0.004	-	UCCGAAUUAGUGUAGGGGUUAACAUA	23790	0.003	26	N11	-1	0	0	157	244	174	170	438	745	982	2194	23834	392	301	20268	6324	scaffold_83:67-4206	RepeatAntisense	ID=Cluster_395;DicerCall=22;MIRNA=N;
scaffold_288:6875-7095	Cluster_769	221	19508	67.363	212	0.998	+	GGGGCUGUAACUCAGUGGUAGAGU	9208	0.004	24	N11	-1	0	0	2245	484	800	1524	3061	1527	9210	6	559	35	40	9	8	scaffold_84:12-634	RepeatAntisense	ID=Cluster_396;DicerCall=22;MIRNA=N;
scaffold_288:8719-8973	Cluster_770	255	58874	203.298	1707	0.014	-	GCGAAUCCCUACUGUUGUAUGU	15187	0.007	23	N11	-1	0	0	1008	1379	1812	6128	16908	16940	8719	1705	1070	1273	805	592	535	scaffold_84:12-634	RepeatAntisense	ID=Cluster_396;DicerCall=22;MIRNA=N;
scaffold_291:3311-3372	Cluster_771	62	32933	113.721	32933	0.999	+	CGACUGUUGGAGUCUCUUAGAUAU	24734	0	24	N11	-1	0	0	0	0	49	79	312	53	24865	4903	722	1129	311	318	192	scaffold_84:240716-241101	RepeatAntisense	ID=Cluster_400;DicerCall=30;MIRNA=N;
scaffold_293:7532-7669	Cluster_772	138	56747	195.953	994	0.001	-	CUCUCGGUCGUCUAGUUGG	47181	0.003	19	N15	-1	0	0	1782	47289	591	470	1105	500	291	853	2985	755	38	45	43	scaffold_84:240716-241101	RepeatAntisense	ID=Cluster_400;DicerCall=30;MIRNA=N;
scaffold_294:16724-17099	Cluster_773	376	4026	13.902	4026	0.999	+	AUACGCAAAGGGCAAUUU	1322	0.007	18	N5	-1	0	0	1323	217	824	667	48	62	7	82	62	25	142	202	365	scaffold_84:240716-241101	RepeatAntisense	ID=Cluster_400;DicerCall=30;MIRNA=N;
scaffold_295:15261-15459	Cluster_774	199	5848	20.194	5848	0.999	+	GAUUAUCUUGGAGACCUUCUGAUA	910	0.009	19	N11	-1	0	0	37	1027	491	236	349	243	988	219	402	554	447	363	492	scaffold_84:240716-241101	RepeatAntisense	ID=Cluster_400;DicerCall=30;MIRNA=N;
scaffold_296:2-423	Cluster_775	422	12178	42.052	179	0.186	-	UUCGACUUGUAGCCUUCCUGCU	1581	0.033	22	N5	-1	0	0	195	205	1347	1195	4364	3321	806	600	111	24	10	0	0	scaffold_85:21056-22408	RepeatAntisense	ID=Cluster_402;DicerCall=22;MIRNA=N;
scaffold_296:28620-29872	Cluster_776	1253	2938	10.145	2938	0.582	.	UGACGGUAUAGUCUGCAACGGCU	344	0.075	23	N5	-1	0	0	127	67	199	144	345	683	465	125	283	215	143	98	44	scaffold_85:22547-23444	RepeatAntisense	ID=Cluster_403;DicerCall=21;MIRNA=N;
scaffold_296:30395-31087	Cluster_777	693	3131	10.812	2560	0.08	-	UAGACUGUGCAACAAGUAUUCGC	942	0.029	23	N5	-1	0	0	1	161	43	248	1074	1559	25	9	5	6	0	0	0	scaffold_88:80966-82298	RepeatAntisense	ID=Cluster_405;DicerCall=22;MIRNA=N;
scaffold_296:31184-32404	Cluster_778	1221	3832	13.232	753	0.532	.	UGUGCUCUGUUCCAACUCAAAA	956	0.081	22	N5	-1	0	0	12	31	60	489	2253	638	236	52	29	20	7	5	0	scaffold_91:1-447	RepeatAntisense	ID=Cluster_407;DicerCall=23;MIRNA=N;
scaffold_297:44564-45000	Cluster_779	437	5860	20.235	5860	0.136	-	UCACCAGAAGCCUUGAUUAC	1030	0.008	20	N5	-1	0	0	869	693	1030	72	334	369	366	342	852	334	366	210	23	scaffold_91:77933-78372	RepeatAntisense	ID=Cluster_412;DicerCall=23;MIRNA=N;
scaffold_297:48638-49158	Cluster_780	521	3397	11.73	423	0.915	+	UCGAAUUUGGACUAGUUUUUACC	1226	0.068	23	N5	-1	0	0	1	8	55	217	798	2013	213	39	36	14	2	1	0	scaffold_91:77933-78372	RepeatAntisense	ID=Cluster_412;DicerCall=23;MIRNA=N;
scaffold_298:14962-15429	Cluster_781	468	3860	13.329	3860	0.933	+	CAAGAACUCAUGGAACAACGUCGC	1049	0.007	24	N5	-1	0	0	0	1	0	134	12	1053	1159	422	373	3	464	188	51	scaffold_94:30725-31576	RepeatAntisense	ID=Cluster_419;DicerCall=22;MIRNA=N;
scaffold_299:7302-13351	Cluster_782	6050	10318	35.629	10316	0.495	.	UGGACGUGGCAGAGGAUCUCAUC	751	0.06	22	N5	-1	0	0	62	207	293	1329	3886	3466	615	71	197	90	8	79	15	scaffold_94:30725-31576	RepeatAntisense	ID=Cluster_419;DicerCall=22;MIRNA=N;
scaffold_300:17417-17659	Cluster_783	243	7177	24.783	8	0.032	-	UAGGUGUCUAGGAGCUGGGUAACU	2612	0.029	24	N11	-1	0	0	124	256	347	573	1451	1376	2925	51	30	39	4	1	0	scaffold_97:2-430	RepeatAntisense	ID=Cluster_424;DicerCall=22;MIRNA=N;
scaffold_302:18534-18664	Cluster_784	131	14540	50.208	14540	0.002	-	GGGGAUGUAGUAUAGUGGUAUU	4272	0.003	22	N12	-1	0	0	501	239	1512	134	4325	1005	404	2322	180	3779	108	31	0	scaffold_97:2-430	RepeatAntisense	ID=Cluster_424;DicerCall=22;MIRNA=N;
scaffold_302:33729-36517	Cluster_785	2789	11548	39.876	11548	0.184	-	AGGAUGAAAAGGCAAUGGACAAGAUUUACA	1436	0.041	30	N5	-1	0	0	343	577	396	659	1356	1253	1067	1266	607	975	266	886	1897	scaffold_97:63882-65279	RepeatAntisense	ID=Cluster_427;DicerCall=30;MIRNA=N;
scaffold_303:25028-26072	Cluster_786	1045	8310	28.695	910	0.915	+	UGAAGCAGGGUCUAGUUCUCCU	2600	0.028	22	N5	-1	0	0	29	51	142	328	4327	1118	290	94	1756	45	95	33	2	scaffold_97:63882-65279	RepeatAntisense	ID=Cluster_427;DicerCall=30;MIRNA=N;
scaffold_304:17640-18034	Cluster_787	395	5521	19.065	27	0.316	.	UAAAAGAUCAAGUAUAAGUAGACU	525	0.063	22	N5	-1	0	0	42	154	254	420	2017	1600	632	160	84	83	3	39	33	scaffold_97:157427-158386	RepeatAntisense	ID=Cluster_428;DicerCall=22;MIRNA=N;
scaffold_305:546-1365	Cluster_788	820	6534	22.563	6534	0.998	+	UAAUCUCCGACUCUGUACAUGG	4783	0.01	22	N5	-1	0	0	0	36	27	109	6010	254	23	69	4	0	2	0	0	scaffold_97:157427-158386	RepeatAntisense	ID=Cluster_428;DicerCall=22;MIRNA=N;
scaffold_313:461-1910	Cluster_789	1450	33561	115.889	4480	0.515	.	UGGAACUGAGACACCGCGGGAUC	2074	0.031	23	N5	-1	0	0	260	572	1858	4220	9891	11377	2471	1102	563	639	355	165	88	scaffold_97:163306-165402	RepeatAntisense	ID=Cluster_429;DicerCall=23;MIRNA=N;
scaffold_313:7435-8896	Cluster_790	1462	4872	16.823	4872	0.97	+	UUUGAUCUUGUCGUUUUGAAGUCUGGU	144	0.059	26	N5	-1	0	0	168	100	148	363	454	443	449	333	624	529	335	597	329	scaffold_97:165574-168203	RepeatAntisense	ID=Cluster_430;DicerCall=22;MIRNA=N;
scaffold_316:1563-1931	Cluster_791	369	25055	86.517	3110	0.996	+	GGGGCUGUAACUCAGUGGUAGAGU	10442	0.004	24	N5	-1	0	0	2565	665	1269	1753	3685	2045	10681	498	937	212	160	91	494	scaffold_97:168279-168960	RepeatAntisense	ID=Cluster_431;DicerCall=22;MIRNA=N;
scaffold_320:1-654	Cluster_792	654	13865	47.877	856	0.029	-	UAAAAUUGAACCGUAGUCAGCU	632	0.047	22	N5	-1	0	0	61	182	396	1111	6978	4043	671	166	160	50	12	15	20	scaffold_97:168279-168960	RepeatAntisense	ID=Cluster_431;DicerCall=22;MIRNA=N;
scaffold_320:1166-1867	Cluster_793	702	7976	27.542	783	0.015	-	UUUUGGUCGCCUCUUUUGCAAG	738	0.041	22	N5	-1	0	0	16	64	272	361	3589	2757	444	377	50	44	0	0	2	scaffold_97:215268-215665	RepeatAntisense	ID=Cluster_433;DicerCall=23;MIRNA=N;
scaffold_322:3394-3590	Cluster_794	197	4346	15.007	2113	0.863	+	ACUGGGAUCAGAGGGUUGCAAACUUUU	278	0.058	22	N11	-1	0	0	58	193	135	152	711	303	149	320	330	571	589	445	390	scaffold_97:215268-215665	RepeatAntisense	ID=Cluster_433;DicerCall=23;MIRNA=N;
scaffold_325:108-1508	Cluster_795	1401	7662	26.458	5392	0.803	+	UCGUGCUGCUCUCGCUCUUGUUG	920	0.051	23	N5	-1	0	0	8	170	424	1016	2626	2719	551	54	31	1	37	5	20	scaffold_99:39622-39763	RepeatAntisense	ID=Cluster_435;DicerCall=25;MIRNA=N;
scaffold_326:5793-6404	Cluster_796	612	3353	11.578	892	0.863	+	UCUUAGGGCUCCUUAUCACGUG	502	0.046	22	N5	-1	0	0	5	1	200	341	1343	898	463	74	9	14	5	0	0	scaffold_100:3-863	RepeatAntisense	ID=Cluster_436;DicerCall=22;MIRNA=N;
scaffold_326:6497-11401	Cluster_797	4905	12136436	41908.3	11222170	0.976	+	UGUACUGCAAUGAUCUCUUUAAG	1881166	0.001	22	N5	-1	0	0	25585	89120	447915	843114	4661420	4498997	1254732	176626	72354	34889	14370	10139	7175	scaffold_100:3-863	RepeatAntisense	ID=Cluster_436;DicerCall=22;MIRNA=N;
scaffold_327:13638-14242	Cluster_798	605	15807	54.583	10698	0.045	-	UAAUGAAAGACGUGACAGAAACC	5480	0.026	23	N5	-1	0	0	87	186	763	1070	2779	9439	1070	232	86	39	25	17	14	scaffold_100:212505-214977	RepeatAntisense	ID=Cluster_443;DicerCall=22;MIRNA=N;
scaffold_328:10127-11132	Cluster_799	1006	138829	479.39	9397	0.076	-	UCACUGGCUCUUGAUCUCUCU	21945	0.011	22	N5	-1	0	0	750	3065	17737	32164	44975	27360	6720	3443	1600	679	122	94	120	scaffold_100:212505-214977	RepeatAntisense	ID=Cluster_443;DicerCall=22;MIRNA=N;
scaffold_334:2297-7191	Cluster_800	4895	633312	2186.89	14806	0.028	-	UUAUCGGUCUGAUCUGGUUGAUC	105610	0.007	22	N5	-1	0	0	2323	6390	20255	59758	271898	239068	22003	6053	2520	2300	607	104	33	scaffold_106:505-6230	RepeatAntisense	ID=Cluster_458;DicerCall=22;MIRNA=N;
scaffold_334:25759-27260	Cluster_801	1502	34683	119.764	285	0.913	+	UCGAUCGCUUUAGUAACUCCUAG	1423	0.043	22	N5	-1	0	0	85	278	687	2437	13814	11877	2720	1172	1002	519	63	9	20	scaffold_106:505-6230	RepeatAntisense	ID=Cluster_458;DicerCall=22;MIRNA=N;
scaffold_335:15-352	Cluster_802	338	14145	48.844	1379	0.973	+	UAGGUGUCUAGGAGCUGGGUAACU	3550	0.021	24	N5	-1	0	0	157	383	618	1793	3296	3261	4209	312	54	54	3	5	0	scaffold_106:505-6230	RepeatAntisense	ID=Cluster_458;DicerCall=22;MIRNA=N;
scaffold_336:3083-4868	Cluster_803	1786	38605	133.307	38515	0.784	.	UGUGCUGGAACUCUAGAUUUAG	5221	0.015	22	N5	-1	0	0	369	1490	3428	4299	14097	7161	764	620	368	270	518	4008	1213	scaffold_106:505-6230	RepeatAntisense	ID=Cluster_458;DicerCall=22;MIRNA=N;
scaffold_337:10117-10331	Cluster_804	215	12370	42.715	0	0.992	+	UCACUGGCUCUUGAUCACUCUC	5714	0.015	22	N13	-1	0	0	18	315	1896	1552	6027	2269	191	51	11	12	12	6	10	scaffold_106:505-6230	RepeatAntisense	ID=Cluster_458;DicerCall=22;MIRNA=N;
scaffold_341:399-2246	Cluster_805	1848	3332	11.506	3332	0.523	.	UGACCGAACACUCUUGAGAAAG	314	0.073	22	N5	-1	0	0	74	149	86	379	1287	599	319	64	70	185	85	10	25	scaffold_108:1-377	RepeatAntisense	ID=Cluster_464;DicerCall=22;MIRNA=N;
scaffold_341:8507-9518	Cluster_806	1012	9207	31.793	9207	0.972	+	UAAGGACGACGAUGAGGGA	2097	0.021	19	N5	-1	0	0	768	2309	473	530	441	990	694	333	762	401	453	296	757	scaffold_108:1-377	RepeatAntisense	ID=Cluster_464;DicerCall=22;MIRNA=N;
scaffold_342:109-1465	Cluster_807	1357	4236	14.627	2432	0.98	+	UAUAAGUCUGUUUUGAACGUAAC	1788	0.05	23	N5	-1	0	0	17	26	40	230	1018	2328	539	31	1	5	0	0	1	scaffold_110:42677-48148	RepeatAntisense	ID=Cluster_468;DicerCall=22;MIRNA=N;
scaffold_342:7151-7463	Cluster_808	313	34639	119.612	17209	0.95	+	GCGAAUCCCUGCUGUUGUAUGU	4841	0.014	22	N5	-1	0	0	1115	1984	1465	3125	7570	3567	4869	1588	1432	3032	1643	1701	1548	scaffold_111:74323-75007	RepeatAntisense	ID=Cluster_473;DicerCall=22;MIRNA=N;
scaffold_344:11-654	Cluster_809	644	22663	78.258	0	0.97	+	UAGAUCUUGGACUCAGCGUCACG	8315	0.021	23	N5	-1	0	0	108	232	1378	2666	4548	11541	1301	266	320	266	32	4	1	scaffold_111:74323-75007	RepeatAntisense	ID=Cluster_473;DicerCall=22;MIRNA=N;
scaffold_349:11336-11680	Cluster_810	345	54631	188.646	819	0.01	-	UCCGAAUUAGUGUAGGGGUUAACAUA	23256	0.003	26	N5	-1	0	0	171	130	248	120	498	645	818	2014	23300	362	299	19960	6066	scaffold_113:30277-31747	RepeatAntisense	ID=Cluster_475;DicerCall=23;MIRNA=N;
scaffold_349:12144-12240	Cluster_811	97	4075	14.071	0	0.019	-	UACCAGCUGUGCCGAUCCUUAC	908	0.023	22	N13	-1	0	0	79	33	127	356	1466	1181	707	39	39	30	13	5	0	scaffold_113:83809-84703	RepeatAntisense	ID=Cluster_477;DicerCall=22;MIRNA=N;
scaffold_350:1-1290	Cluster_812	1290	22309	77.035	1851	0.97	+	UGAUGAGUGCUCUGAUGAGGAAU	4801	0.025	23	N5	-1	0	0	425	1966	1928	1177	5231	9959	944	264	187	153	25	20	30	scaffold_113:83809-84703	RepeatAntisense	ID=Cluster_477;DicerCall=22;MIRNA=N;
scaffold_351:5184-8139	Cluster_813	2956	3954	13.654	3044	0.451	.	UCCGUGUCUGAUAGGAUAGUCCU	299	0.075	23	N5	-1	0	0	4	23	155	598	1024	1489	210	333	63	1	2	9	43	scaffold_122:89837-90072	RepeatAntisense	ID=Cluster_494;DicerCall=23;MIRNA=N;
scaffold_353:12-572	Cluster_814	561	14685	50.709	6897	0.481	.	UAUUCAGUCUAGAUAGUAUAACU	2612	0.034	23	N5	-1	0	0	81	528	1059	1208	2977	6219	1942	319	117	162	6	35	32	scaffold_123:55992-56166	RepeatAntisense	ID=Cluster_495;DicerCall=26;MIRNA=N;
scaffold_353:702-10679	Cluster_815	9978	46751177	161436	43951086	0.007	-	AAACUUUCAACAACGGAUCUCUUGGUU	2214259	0.001	27	N5	-1	0	0	2577196	2228672	2087083	2497626	3288153	3419283	3843598	4549452	4267894	7022995	4395001	3747221	2827003	scaffold_123:95683-96573	RepeatAntisense	ID=Cluster_496;DicerCall=22;MIRNA=N;
scaffold_355:4347-4483	Cluster_816	137	3222	11.126	3222	0.004	-	UUGAAUGAUGAUAACAAAGAGCUUACCGG	1233	0.011	29	N11	-1	0	0	59	274	188	296	242	156	76	117	342	113	39	1280	40	scaffold_123:95683-96573	RepeatAntisense	ID=Cluster_496;DicerCall=22;MIRNA=N;
scaffold_356:5698-6429	Cluster_817	732	21099	72.857	54	0.048	-	UCGAUCGCUUUAGUAACUCCUAG	912	0.035	22	N5	-1	0	0	62	146	500	2364	8002	6573	1720	639	669	373	34	11	6	scaffold_125:65169-66350	RepeatAntisense	ID=Cluster_501;DicerCall=22;MIRNA=N;
scaffold_356:6644-7414	Cluster_818	771	9433	32.573	74	0.223	.	UGUGCUCUGUUCCAACUCAAAA	1153	0.056	22	N5	-1	0	0	19	78	237	713	4872	2439	667	280	76	39	8	3	2	scaffold_125:65169-66350	RepeatAntisense	ID=Cluster_501;DicerCall=22;MIRNA=N;
scaffold_358:17-212	Cluster_819	196	11765	40.626	96	0.01	-	UCACUGGCUCUUGAUCACUCUC	5561	0.014	22	N13	-1	0	0	20	276	1874	1480	5794	2109	125	37	11	13	11	4	11	scaffold_125:65169-66350	RepeatAntisense	ID=Cluster_501;DicerCall=22;MIRNA=N;
scaffold_358:986-4122	Cluster_820	3137	52969	182.907	3375	0.043	-	UCGAUGGCUGAUUUCUUUUGUC	5729	0.038	22	N5	-1	0	0	135	670	2273	6264	22295	16442	3472	894	264	201	37	10	12	scaffold_126:64439-64662	RepeatAntisense	ID=Cluster_502;DicerCall=22;MIRNA=N;
scaffold_359:7-1538	Cluster_821	1532	280440	968.387	12776	0.983	+	UGCUCUUCGCUCUAAUUCUGAGG	36581	0.008	22	N5	-1	0	0	412	1568	10058	11772	131220	94778	19748	4816	4182	1196	500	110	80	scaffold_129:10-1208	RepeatAntisense	ID=Cluster_508;DicerCall=22;MIRNA=N;
scaffold_361:286-5802	Cluster_822	5517	36556	126.231	35886	0.088	-	UGUACUGUGCUGUGUGUUCUUGC	4283	0.031	23	N5	-1	0	0	145	610	902	3574	10616	14516	4339	1027	281	301	178	26	41	scaffold_130:48244-50644	RepeatAntisense	ID=Cluster_509;DicerCall=22;MIRNA=N;
scaffold_362:133-5913	Cluster_823	5781	7634974	26364.3	7415960	0.096	-	UUUCGCCGGAUCUACCUCAAUU	385868	0.002	22	N5	-1	0	0	92224	92303	209394	840492	2940604	2146941	923673	147572	194453	29299	9499	5800	2720	scaffold_133:1-5246	RepeatAntisense	ID=Cluster_510;DicerCall=22;MIRNA=N;
scaffold_363:251-639	Cluster_824	389	3033	10.473	608	0.38	.	UGGCAGCAUCUUCUUUUGACGA	615	0.066	22	N5	-1	0	0	2	57	251	823	1088	544	229	26	7	3	1	0	2	scaffold_133:1-5246	RepeatAntisense	ID=Cluster_510;DicerCall=22;MIRNA=N;
scaffold_363:930-3211	Cluster_825	2282	39579	136.67	6570	0.031	-	UAGAUCUCGAAUAUAAAUUAAG	3505	0.041	22	N5	-1	0	0	151	412	1931	3000	19661	11608	1695	679	298	116	19	8	1	scaffold_133:1-5246	RepeatAntisense	ID=Cluster_510;DicerCall=22;MIRNA=N;
scaffold_363:6052-6473	Cluster_826	422	14718	50.823	0	0.838	+	UUCGACUUGUAGCCUUCCUGCU	1764	0.032	22	N5	-1	0	0	183	223	1531	1410	5298	4157	933	737	198	37	11	0	0	scaffold_133:1-5246	RepeatAntisense	ID=Cluster_510;DicerCall=22;MIRNA=N;
scaffold_365:7-5610	Cluster_827	5604	319867	1104.53	62138	0.022	-	UAUCGAUCUGGUCUGAGUUUGCU	52702	0.013	23	N5	-1	0	0	1518	16073	11820	37669	108259	122211	10584	5106	5038	1254	221	38	76	scaffold_133:1-5246	RepeatAntisense	ID=Cluster_510;DicerCall=22;MIRNA=N;
scaffold_366:5880-6790	Cluster_828	911	93348	322.34	1318	0.008	-	UGGCGUGGAAGGCUUUGAAGUCU	34692	0.007	23	N5	-1	0	0	120	189	1327	2075	34748	50054	2920	751	962	73	6	54	69	scaffold_136:14-520	RepeatAntisense	ID=Cluster_518;DicerCall=23;MIRNA=N;
scaffold_366:6879-7330	Cluster_829	452	4822	16.651	11	0.038	-	UACCGGUGGGAUUUCUUAGAAGC	667	0.04	23	N5	-1	0	0	4	55	114	406	1743	1803	362	92	235	7	0	1	0	scaffold_136:14-520	RepeatAntisense	ID=Cluster_518;DicerCall=23;MIRNA=N;
scaffold_368:5187-5539	Cluster_830	353	3161	10.915	0	0.495	.	UGUGCUCUGUUCCAACUCAAAA	953	0.067	22	N5	-1	0	0	11	28	49	281	1932	465	305	43	16	16	4	8	3	scaffold_136:49693-50361	RepeatAntisense	ID=Cluster_520;DicerCall=26;MIRNA=N;
scaffold_369:2-480	Cluster_831	479	18363	63.409	2231	0.253	.	UCACGUUGUGCUGAGUGUAUUC	1930	0.03	22	N5	-1	0	0	44	133	499	1754	7842	5933	1183	471	345	122	13	19	5	scaffold_139:1-250	RepeatAntisense	ID=Cluster_522;DicerCall=23;MIRNA=N;
scaffold_370:8381-8650	Cluster_832	270	7885	27.228	95	0.071	-	UGGCAGCAUCUUCUUUUGACGA	1564	0.038	22	N11	-1	0	0	59	44	343	536	3523	1760	1154	424	19	13	5	2	3	scaffold_139:1-250	RepeatAntisense	ID=Cluster_522;DicerCall=23;MIRNA=N;
scaffold_372:1696-5095	Cluster_833	3400	1801284	6220.01	428531	0.009	-	UGUGUUCCCGGUCUUUAGAAUA	648417	0.003	22	N5	-1	0	0	4719	27441	33454	135168	981577	446987	79467	68857	9998	10838	1898	526	354	scaffold_140:50725-54742	RepeatAntisense	ID=Cluster_526;DicerCall=23;MIRNA=N;
scaffold_373:4-2483	Cluster_834	2480	324790	1121.53	74494	0.047	-	UAUGUGGGAGCCUCGGUCUAGC	36972	0.011	22	N5	-1	0	0	1208	2919	15385	18387	126830	108286	36322	7856	4330	2038	980	192	57	scaffold_140:50725-54742	RepeatAntisense	ID=Cluster_526;DicerCall=23;MIRNA=N;
scaffold_375:4675-4855	Cluster_835	181	3996	13.799	0	0.025	-	UAGGUGUCUAGGAGCUGGGUAACU	1866	0.028	24	N11	-1	0	0	50	123	158	348	725	589	1929	21	15	38	0	0	0	scaffold_142:113996-114683	RepeatAntisense	ID=Cluster_529;DicerCall=22;MIRNA=N;
scaffold_376:2-4773	Cluster_836	4772	1633048	5639.07	1416014	0.035	-	UACGAUCUGAAUUGAACCUGCCC	195894	0.005	22	N5	-1	0	0	4129	7837	25353	191987	729423	558982	70792	25374	11553	5449	1083	865	221	scaffold_143:99607-100142	RepeatAntisense	ID=Cluster_533;DicerCall=22;MIRNA=N;
scaffold_380:2-4446	Cluster_837	4445	351954	1215.33	343617	0.293	.	UCCGAUCUCUUGCUAGCUCCUC	12461	0.024	22	N5	-1	0	0	12949	26374	37112	46209	71840	41207	22403	20603	24812	12583	17413	11166	7283	scaffold_143:99607-100142	RepeatAntisense	ID=Cluster_533;DicerCall=22;MIRNA=N;
scaffold_384:3697-4211	Cluster_838	515	10743	37.097	42	0.033	-	UGUGGGUAGCUCUGGUUCAUCU	2787	0.028	22	N5	-1	0	0	23	42	82	1234	5151	3056	450	234	398	23	47	3	0	scaffold_143:100866-105200	RepeatAntisense	ID=Cluster_534;DicerCall=22;MIRNA=N;
scaffold_386:2003-3743	Cluster_839	1741	26274	90.727	15815	0.958	+	UGAUCUUUUCGAGUUGAGUAGA	1564	0.04	22	N5	-1	0	0	97	220	849	2355	11353	9048	1292	560	330	153	6	7	4	scaffold_143:100866-105200	RepeatAntisense	ID=Cluster_534;DicerCall=22;MIRNA=N;
scaffold_386:4033-5301	Cluster_840	1269	140899	486.538	1544	0.903	+	UCUUGGAUCUUGAAUUUCUUUCG	29493	0.013	22	N5	-1	0	0	252	881	4126	12081	61805	55773	3095	1574	880	257	82	53	40	scaffold_149:1-2604	RepeatAntisense	ID=Cluster_543;DicerCall=23;MIRNA=N;
scaffold_387:1-3924	Cluster_841	3924	1147849	3963.63	32470	0.031	-	UUAUCGGUCUGAUCUGGUUGAUC	91857	0.006	22	N5	-1	0	0	8854	20999	32267	101981	449601	441043	59339	15430	10232	6389	1118	422	174	scaffold_149:1-2604	RepeatAntisense	ID=Cluster_543;DicerCall=23;MIRNA=N;
scaffold_388:3-661	Cluster_842	659	11591	40.025	78	0.052	-	UAAUGAUUCCUGGCUGACUGAUA	1333	0.038	23	N5	-1	0	0	54	139	339	1513	4010	4194	918	288	62	61	10	2	1	scaffold_149:1-2604	RepeatAntisense	ID=Cluster_543;DicerCall=23;MIRNA=N;
scaffold_389:4870-5577	Cluster_843	708	108926	376.132	581	0.041	-	UGAUAACUUCUGCUGCUUUGAUC	11842	0.01	22	N5	-1	0	0	407	920	4202	10584	56784	29671	2813	2313	698	262	232	25	15	scaffold_150:199812-205033	RepeatAntisense	ID=Cluster_550;DicerCall=22;MIRNA=N;
scaffold_390:182-3841	Cluster_844	3660	104873	362.137	20317	0.019	-	UAAUCGAUCUAGCUCAGUGGUGU	6527	0.022	22	N5	-1	0	0	446	1277	4971	10789	51714	24652	5838	2340	1967	499	144	144	92	scaffold_150:199812-205033	RepeatAntisense	ID=Cluster_550;DicerCall=22;MIRNA=N;
scaffold_391:1-630	Cluster_845	630	14648	50.581	300	0.949	+	UCAUCUCCGUUCGACUGAUAGUC	2648	0.033	23	N5	-1	0	0	369	1942	1791	941	4251	4356	564	154	206	35	17	9	13	scaffold_150:199812-205033	RepeatAntisense	ID=Cluster_550;DicerCall=22;MIRNA=N;
scaffold_391:959-3718	Cluster_846	2760	3548	12.252	3104	0.078	-	UGAGAUGUGUGUCGAUGAUAUGU	1084	0.072	23	N5	-1	0	0	4	11	90	135	995	1853	350	98	10	2	0	0	0	scaffold_150:199812-205033	RepeatAntisense	ID=Cluster_550;DicerCall=22;MIRNA=N;
scaffold_391:3848-4729	Cluster_847	882	6267	21.641	3315	0.118	-	UAGCUUCGGGCUCUGACGAUAAAA	524	0.03	22	N5	-1	0	0	0	23	196	178	2327	2036	1186	226	17	49	19	10	0	scaffold_150:199812-205033	RepeatAntisense	ID=Cluster_550;DicerCall=22;MIRNA=N;
scaffold_393:3571-3766	Cluster_848	196	8998	31.071	0	0.022	-	UAGGUGUCUAGGAGCUGGGUAACU	3062	0.023	24	N11	-1	0	0	129	336	441	1383	2082	1118	3343	74	38	46	2	4	2	scaffold_151:5372-5562	RepeatAntisense	ID=Cluster_551;DicerCall=19;MIRNA=N;
scaffold_396:3-419	Cluster_849	417	3646	12.59	1	0.916	+	UGCUCGAUCUGUUGUAACUGCUC	1155	0.021	23	N5	-1	0	0	46	47	22	193	1167	1999	147	0	9	0	0	3	13	scaffold_151:88006-88554	RepeatAntisense	ID=Cluster_552;DicerCall=23;MIRNA=N;
scaffold_397:1-4082	Cluster_850	4082	2927067	10107.4	2753937	0.956	+	UCUUCGAUCUGGCUCCAUAUUC	280237	0.003	22	N5	-1	0	0	4795	14757	43328	215050	1449526	801889	275032	77750	29679	9973	2871	1249	1168	scaffold_151:88715-88962	RepeatAntisense	ID=Cluster_553;DicerCall=22;MIRNA=N;
scaffold_398:779-3345	Cluster_851	2567	3854	13.308	1088	0.151	-	UGUUGGUCAAUCCGGUCUUUGA	335	0.067	23	N5	-1	0	0	61	7	11	182	1418	1455	482	189	12	9	25	3	0	scaffold_151:89368-90480	RepeatAntisense	ID=Cluster_554;DicerCall=22;MIRNA=N;
scaffold_399:13-1357	Cluster_852	1345	32633	112.685	272	0.951	+	UGCGGCUUCUAUUUCCAUUGGUU	1139	0.036	22	N5	-1	0	0	87	192	625	2675	13802	10922	2034	925	831	466	43	13	18	scaffold_152:81488-82370	RepeatAntisense	ID=Cluster_556;DicerCall=30;MIRNA=N;
scaffold_401:1-551	Cluster_853	551	26017	89.839	36	0.591	.	UGGAACUGAGACACCGCGGGAUC	1892	0.033	23	N5	-1	0	0	183	387	1205	3373	7980	8318	2348	706	398	529	366	145	79	scaffold_152:81488-82370	RepeatAntisense	ID=Cluster_556;DicerCall=30;MIRNA=N;
scaffold_402:1-3150	Cluster_854	3150	1161429	4010.53	100519	0.04	-	UUAUCGGUCUGAUCUGGUUGAUC	116370	0.006	23	N5	-1	0	0	11282	28689	36454	112224	416873	462967	55459	17623	11094	6760	1391	433	180	scaffold_152:81488-82370	RepeatAntisense	ID=Cluster_556;DicerCall=30;MIRNA=N;
scaffold_403:5-3128	Cluster_855	3124	4442779	15341.3	1578008	0.042	-	UAGGAUAUCCGACUCUUGUUUG	319933	0.001	22	N5	-1	0	0	41153	42714	104102	250101	1607928	1234075	818813	235766	82579	18391	4538	1381	1238	scaffold_155:82756-83273	RepeatAntisense	ID=Cluster_562;DicerCall=22;MIRNA=N;
scaffold_404:2-3105	Cluster_856	3104	977625	3375.83	426071	0.688	.	UUGAAUGCGGGCUCCCACAAGG	76420	0.006	22	N5	-1	0	0	12750	17115	37297	111309	390695	332400	39206	18206	10483	5783	1347	571	463	scaffold_155:82756-83273	RepeatAntisense	ID=Cluster_562;DicerCall=22;MIRNA=N;
scaffold_408:2-1167	Cluster_857	1166	68225	235.588	169	0.992	+	UGUAGCGGAUUCUAGAUGAGUG	8582	0.01	22	N5	-1	0	0	412	938	1858	7712	31473	20755	2962	1534	333	185	26	25	12	scaffold_156:115315-116273	RepeatAntisense	ID=Cluster_564;DicerCall=22;MIRNA=N;
scaffold_408:1306-2773	Cluster_858	1468	32807	113.286	1184	0.957	+	UAGACUAGGGCUAGAGAUUUCG	1581	0.029	22	N5	-1	0	0	76	212	989	2965	15840	9056	2258	772	344	241	39	12	3	scaffold_159:126963-127174	RepeatAntisense	ID=Cluster_574;DicerCall=22;MIRNA=N;
scaffold_410:1-2783	Cluster_859	2783	387293	1337.36	10431	0.066	-	UACCGCUCUUGUACAUUCGUAGA	53375	0.012	23	N5	-1	0	0	1198	4782	18937	39155	149844	152113	11996	4248	3289	1221	246	165	99	scaffold_159:126963-127174	RepeatAntisense	ID=Cluster_574;DicerCall=22;MIRNA=N;
scaffold_412:31-1318	Cluster_860	1288	8632	29.807	291	0.059	-	UGUAGUAGUGAUAGCUGAGAUG	497	0.071	22	N5	-1	0	0	35	95	338	675	3643	2906	608	254	40	32	5	1	0	scaffold_160:2484-2651	RepeatAntisense	ID=Cluster_575;DicerCall=26;MIRNA=N;
scaffold_412:1400-2756	Cluster_861	1357	233994	808.004	2402	0.017	-	UUUCCGAAUGGCUAGCUCUGCU	92300	0.006	22	N5	-1	0	0	154	1025	8183	10459	152079	48826	9652	2431	740	278	98	23	46	scaffold_164:91404-91558	RepeatAntisense	ID=Cluster_582;DicerCall=23;MIRNA=N;
scaffold_415:1-2726	Cluster_862	2726	1432069	4945.07	67351	0.938	+	UAGGAAUUCUGUUUCUGUGACGU	95281	0.004	22	N5	-1	0	0	4270	7698	26807	145965	554495	489603	117070	54826	21345	7781	1287	453	469	scaffold_166:5070-6577	RepeatAntisense	ID=Cluster_584;DicerCall=22;MIRNA=N;
scaffold_417:265-1556	Cluster_863	1292	6356	21.948	1105	0.91	+	UUAUAGACAAGCUGAUUCACGU	407	0.054	22	N5	-1	0	0	8	49	169	427	2855	2286	366	139	12	36	1	1	7	scaffold_166:60049-62175	RepeatAntisense	ID=Cluster_585;DicerCall=23;MIRNA=N;
scaffold_418:1-1450	Cluster_864	1450	50927	175.856	952	0.045	-	UAGAUCUCGAAUAUAAAUUAAG	2839	0.031	22	N5	-1	0	0	105	400	991	3793	24357	14418	3512	1544	1056	629	69	21	32	scaffold_167:40533-40901	RepeatAntisense	ID=Cluster_586;DicerCall=25;MIRNA=N;
scaffold_418:1630-2203	Cluster_865	574	3642	12.576	263	0.402	.	UGUGCUCUGUUCCAACUCAAAA	942	0.057	22	N5	-1	0	0	4	20	68	497	1917	883	150	58	17	19	7	1	1	scaffold_169:5793-11711	RepeatAntisense	ID=Cluster_588;DicerCall=22;MIRNA=N;
scaffold_420:14-1210	Cluster_866	1197	6018	20.781	2576	0.277	.	UAGCCUCGGGCUCUGACGAUAAAA	435	0.056	23	N5	-1	0	0	12	134	225	317	1901	2412	914	44	34	14	1	10	0	scaffold_169:5793-11711	RepeatAntisense	ID=Cluster_588;DicerCall=22;MIRNA=N;
scaffold_425:41-2283	Cluster_867	2243	5002325	17273.5	2615352	0.032	-	UGCUCUGAGGACUGGUUCUCCU	690192	0.001	22	N5	-1	0	0	11503	47811	116842	631217	1839718	1595256	557987	119556	47871	28510	4466	977	611	scaffold_169:5793-11711	RepeatAntisense	ID=Cluster_588;DicerCall=22;MIRNA=N;
scaffold_429:1-407	Cluster_868	407	356740	1231.86	8062	0.012	-	UAAUGUUCGUGAUCUCUGGUUUG	181079	0.003	23	N5	-1	0	0	922	593	4892	13460	81686	238512	10124	4122	1531	589	127	124	58	scaffold_169:52405-52621	RepeatAntisense	ID=Cluster_590;DicerCall=22;MIRNA=N;
scaffold_431:15-2238	Cluster_869	2224	1242963	4292.07	606865	0.913	+	UCCGAUCUUGAGCGCGCUGAAUU	107084	0.004	23	N5	-1	0	0	4688	19987	31688	84885	421757	522394	92425	24434	19835	9466	6263	1986	3155	scaffold_170:74530-77391	RepeatAntisense	ID=Cluster_594;DicerCall=23;MIRNA=N;
scaffold_434:2-2107	Cluster_870	2106	763413	2636.14	302231	0.975	+	UUUGCUUUCCGGACUGUUCUCU	115157	0.006	22	N5	-1	0	0	2275	5163	29237	52064	342094	272644	40641	9067	4945	3627	1139	370	147	scaffold_170:74530-77391	RepeatAntisense	ID=Cluster_594;DicerCall=23;MIRNA=N;
scaffold_435:1389-2079	Cluster_871	691	5058	17.466	0	0.117	-	UUCCGACUAGAGACAAGCCAUU	979	0.023	22	N5	-1	0	0	62	120	94	307	2781	1381	201	17	16	0	4	70	5	scaffold_170:74530-77391	RepeatAntisense	ID=Cluster_594;DicerCall=23;MIRNA=N;
scaffold_437:6-1145	Cluster_872	1140	101053	348.946	2809	0.975	+	UAUUUGAUCUUGCCUCUGAUGUA	12339	0.015	23	N5	-1	0	0	169	744	1511	7261	36620	45268	5545	2241	838	605	155	61	35	scaffold_170:74530-77391	RepeatAntisense	ID=Cluster_594;DicerCall=23;MIRNA=N;
scaffold_437:1227-2025	Cluster_873	799	126832	437.963	819	0.839	+	UAGACUUCUCUCCUUAUUCUGG	9831	0.01	22	N5	-1	0	0	393	1070	4531	11164	58683	39724	6454	1841	1856	900	108	74	34	scaffold_171:52129-52376	RepeatAntisense	ID=Cluster_596;DicerCall=22;MIRNA=N;
scaffold_438:5-2005	Cluster_874	2001	52223	180.331	6690	0.048	-	UGGAGUGGGCGAUAGAUCUGGUU	2718	0.035	22	N5	-1	0	0	130	1237	1930	7367	18412	15334	5375	1463	684	215	46	7	23	scaffold_173:4-3626	RepeatAntisense	ID=Cluster_597;DicerCall=22;MIRNA=N;
scaffold_439:1-1990	Cluster_875	1990	1470052	5076.23	14906	0.989	+	UGUGUUCCCGGUCUUUAGAAUA	609998	0.003	22	N5	-1	0	0	2775	11920	19184	93408	840016	341872	85876	40456	9909	21543	2406	557	130	scaffold_173:4-3626	RepeatAntisense	ID=Cluster_597;DicerCall=22;MIRNA=N;
scaffold_440:4-1987	Cluster_876	1984	683391	2359.82	411650	0.954	+	UAGAGUGGGCGAUAGAUCUGGUU	197256	0.006	23	N5	-1	0	0	1194	4368	13789	35381	177507	297837	110434	15064	10790	15277	1198	413	139	scaffold_174:16989-17806	RepeatAntisense	ID=Cluster_600;DicerCall=22;MIRNA=N;
scaffold_442:1590-2270	Cluster_877	681	20103	69.418	10	0.792	.	UUCUGAUUUUUGAGCUGAUCUU	3192	0.031	22	N5	-1	0	0	44	63	263	1428	10028	6173	1251	479	227	99	33	4	11	scaffold_174:16989-17806	RepeatAntisense	ID=Cluster_600;DicerCall=22;MIRNA=N;
scaffold_447:6-1169	Cluster_878	1164	3038	10.491	1546	0.45	.	UCAACUGCGAAACCAUCUAGAAC	320	0.086	23	N5	-1	0	0	10	162	192	420	580	1188	131	43	23	87	12	141	49	scaffold_175:72753-76220	RepeatAntisense	ID=Cluster_601;DicerCall=23;MIRNA=N;
scaffold_448:2-1686	Cluster_879	1685	879867	3038.27	309632	0.039	-	UAGUUGAUGUAGCAGCGAAGAUA	80478	0.005	22	N5	-1	0	0	4077	12584	18551	71731	408264	289763	42759	17768	8529	4262	941	341	297	scaffold_178:9-2558	RepeatAntisense	ID=Cluster_602;DicerCall=22;MIRNA=N;
scaffold_451:653-1865	Cluster_880	1213	1874194	6471.77	7216	0.992	+	UUCCGGGCUCGUUUAGAAGAAUG	574463	0.001	23	N5	-1	0	0	1273	4017	19783	33287	549992	1158739	63921	9900	30366	2344	392	125	55	scaffold_178:9-2558	RepeatAntisense	ID=Cluster_602;DicerCall=22;MIRNA=N;
scaffold_453:115-1843	Cluster_881	1729	26899	92.885	1398	0.847	+	UCGAUCGCUUUAGUAACUCCUAA	2332	0.047	22	N5	-1	0	0	39	242	729	2244	10428	9905	2023	710	394	116	43	21	5	scaffold_178:9-2558	RepeatAntisense	ID=Cluster_602;DicerCall=22;MIRNA=N;
scaffold_455:1-1789	Cluster_882	1789	54166	187.04	3387	0.079	-	UAGAUCUCGAAUAUAAAUUAAG	2808	0.031	22	N5	-1	0	0	102	400	1037	3838	27360	14086	3931	1538	1023	737	71	27	16	scaffold_182:29760-30013	RepeatAntisense	ID=Cluster_606;DicerCall=26;MIRNA=N;
scaffold_457:2-506	Cluster_883	505	17784	61.41	1425	0.227	.	UCACGUUGUGCUGAGUGUAUUC	1783	0.029	22	N5	-1	0	0	16	116	209	1729	8038	5640	992	526	353	120	13	22	10	scaffold_185:46380-46739	RepeatAntisense	ID=Cluster_608;DicerCall=22;MIRNA=N;
scaffold_461:1-290	Cluster_884	290	52213	180.297	9899	0.994	+	UCGGUCUAUGGCGUUCAACCCU	8559	0.008	22	N11	-1	0	0	159	882	364	1301	26507	6463	13897	1564	448	604	9	9	6	scaffold_185:46380-46739	RepeatAntisense	ID=Cluster_608;DicerCall=22;MIRNA=N;
scaffold_461:453-1066	Cluster_885	614	45163	155.952	70	0.974	+	UAGAUCUUGGACUCAGCGUCACG	8012	0.014	22	N5	-1	0	0	108	205	1487	3617	16727	15557	5463	1310	310	310	51	13	5	scaffold_186:38967-39371	RepeatAntisense	ID=Cluster_610;DicerCall=21;MIRNA=N;
scaffold_461:1279-1737	Cluster_886	459	8038	27.756	210	0.984	+	UCAGUGACGGUAAUCUCCUUGGGG	949	0.039	22	N5	-1	0	0	20	333	511	1083	2236	2106	1481	150	61	55	2	0	0	scaffold_186:38967-39371	RepeatAntisense	ID=Cluster_610;DicerCall=21;MIRNA=N;
scaffold_463:8-1732	Cluster_887	1725	103857	358.628	1315	0.842	+	UUUCGAUCGACGUCUGGCAGAUU	29267	0.012	23	N5	-1	0	0	77	323	753	4015	45652	49860	1514	616	611	374	56	4	2	scaffold_186:43867-45411	RepeatAntisense	ID=Cluster_611;DicerCall=22;MIRNA=N;
scaffold_464:1-1574	Cluster_888	1574	10009	34.562	7666	0.884	+	UACAUUAAGUGCUCGCCGGUAACU	2771	0.027	24	N5	-1	0	0	4	129	163	333	2560	2938	3302	406	157	4	3	2	8	scaffold_187:10-1468	RepeatAntisense	ID=Cluster_612;DicerCall=22;MIRNA=N;
scaffold_469:1-319	Cluster_889	319	198098	684.052	34	0.989	+	UUUCCGAAUGGCUAGCUCUGCU	92174	0.003	22	N5	-1	0	0	72	537	6303	7750	130079	41983	7123	2756	1162	246	65	11	11	scaffold_187:10-1468	RepeatAntisense	ID=Cluster_612;DicerCall=22;MIRNA=N;
scaffold_469:1199-1691	Cluster_890	493	3632	12.542	175	0.954	+	UUUUGGUCGCCUCUUUUGCAAG	554	0.063	22	N5	-1	0	0	9	52	135	300	1809	1005	198	84	28	7	4	1	0	scaffold_187:66825-71297	RepeatAntisense	ID=Cluster_614;DicerCall=22;MIRNA=N;
scaffold_471:17-1217	Cluster_891	1201	203569	702.944	104	0.013	-	UGACCGACUGUAGCAUGAUUAUU	83181	0.006	23	N5	-1	0	0	179	756	2213	5668	79784	102121	5571	6450	204	314	242	66	1	scaffold_187:66825-71297	RepeatAntisense	ID=Cluster_614;DicerCall=22;MIRNA=N;
scaffold_472:1348-1661	Cluster_892	314	12417	42.877	0	0.027	-	UAGGUGUCUAGGAGCUGGGUAACU	3460	0.021	24	N5	-1	0	0	145	386	589	1825	2931	2199	4084	153	55	45	2	3	0	scaffold_187:66825-71297	RepeatAntisense	ID=Cluster_614;DicerCall=22;MIRNA=N;
scaffold_474:1-622	Cluster_893	622	27663	95.523	81	0.026	-	UGCGGCUUCUAUUUCCAUUGGUU	1254	0.032	22	N5	-1	0	0	75	351	840	3529	12387	7874	1684	457	307	113	20	11	15	scaffold_187:66825-71297	RepeatAntisense	ID=Cluster_614;DicerCall=22;MIRNA=N;
scaffold_474:1110-2272	Cluster_894	1163	22769	78.624	25	0.127	-	UCGAUCGCUUUAGUAACUCCUAG	1376	0.04	22	N5	-1	0	0	34	132	463	1409	9017	7330	2153	978	743	463	30	14	3	scaffold_187:66825-71297	RepeatAntisense	ID=Cluster_614;DicerCall=22;MIRNA=N;
scaffold_475:6-1646	Cluster_895	1641	1566378	5408.85	21749	0.991	+	UGUGUUCCCGGUCUUUAGAAUA	610223	0.002	22	N5	-1	0	0	2853	12762	24808	99092	894179	365748	91274	42153	9732	21130	2047	484	116	scaffold_187:66825-71297	RepeatAntisense	ID=Cluster_614;DicerCall=22;MIRNA=N;
scaffold_477:1-1614	Cluster_896	1614	644193	2224.46	8516	0.909	+	UGUGGCUUCCUUAUCUGAUAGG	63583	0.005	22	N5	-1	0	0	2158	3034	9497	61888	296749	204013	37714	13154	12222	2540	806	289	129	scaffold_187:66825-71297	RepeatAntisense	ID=Cluster_614;DicerCall=22;MIRNA=N;
scaffold_479:1-1610	Cluster_897	1610	201841	696.977	11120	0.044	-	UAUGAUCUUGGGUUGGUAUAAUC	17461	0.014	23	N5	-1	0	0	1233	6472	7231	26752	70423	70986	12353	3096	1520	1056	568	109	42	scaffold_187:66825-71297	RepeatAntisense	ID=Cluster_614;DicerCall=22;MIRNA=N;
scaffold_480:1-858	Cluster_898	858	41489	143.266	29670	0.957	+	UGUGUGGGAGCCUUGGUCUAAU	27226	0.016	22	N5	-1	0	0	100	333	638	1689	33400	4046	699	206	334	33	5	2	4	scaffold_187:66825-71297	RepeatAntisense	ID=Cluster_614;DicerCall=22;MIRNA=N;
scaffold_480:1237-1500	Cluster_899	264	5450	18.819	229	0.011	-	UCAUGUGUGAUCUCUGAUUGAAG	3121	0.019	23	N13	-1	0	0	54	99	454	642	454	3575	152	3	14	0	2	1	0	scaffold_189:7-314	RepeatAntisense	ID=Cluster_617;DicerCall=22;MIRNA=N;
scaffold_483:2-1571	Cluster_900	1570	322912	1115.05	7693	0.019	-	UAUCGAUCUGGUCUGAGUUUGCU	52951	0.009	22	N5	-1	0	0	1316	4361	11886	33369	122211	117453	20987	5061	3814	1846	458	79	71	scaffold_190:3083-3391	RepeatAntisense	ID=Cluster_618;DicerCall=21;MIRNA=N;
scaffold_485:9-1389	Cluster_901	1381	278146	960.465	130731	0.18	-	UAUGCUGUGGUCCUGAGAUGUG	28604	0.007	22	N5	-1	0	0	5765	8213	11410	25320	107003	78184	18516	9192	6932	2818	1641	1432	1720	scaffold_191:44153-44422	RepeatAntisense	ID=Cluster_619;DicerCall=23;MIRNA=N;
scaffold_489:1097-1574	Cluster_902	478	3268	11.285	233	0.351	.	UGGGAUCUUGGCAGCAUAUGCAC	715	0.06	23	N5	-1	0	0	14	22	20	157	1135	1573	236	70	37	2	1	1	0	scaffold_194:124268-124619	RepeatAntisense	ID=Cluster_625;DicerCall=21;MIRNA=N;
scaffold_492:11-796	Cluster_903	786	3820	13.191	784	0.122	-	CCUCACUUGGUGUAAUGGUCAGCACGUC	228	0.087	22	N5	-1	0	0	45	65	231	235	563	531	313	371	157	334	440	274	261	scaffold_197:38514-41266	RepeatAntisense	ID=Cluster_630;DicerCall=21;MIRNA=N;
scaffold_493:1-1424	Cluster_904	1424	119358	412.155	71052	0.048	-	UGUAGAUGUGCUAGCGAAGGUU	15206	0.014	22	N5	-1	0	0	258	759	2996	6732	59324	34566	10142	1746	1987	582	224	15	27	scaffold_197:38514-41266	RepeatAntisense	ID=Cluster_630;DicerCall=21;MIRNA=N;
scaffold_499:1-1363	Cluster_905	1363	670122	2314	35877	0.04	-	UGUGCUGUUUCUGUCCAUCGGA	46195	0.006	22	N5	-1	0	0	2037	6123	21508	81229	278882	212198	36526	16158	9902	4049	671	485	354	scaffold_200:9316-10274	RepeatAntisense	ID=Cluster_634;DicerCall=22;MIRNA=N;
scaffold_504:21-236	Cluster_906	216	12263	42.345	0	0.01	-	UCACUGGCUCUUGAUCACUCUC	5752	0.015	22	N13	-1	0	0	23	322	1906	1478	6057	2189	171	59	16	23	5	1	13	scaffold_200:9316-10274	RepeatAntisense	ID=Cluster_634;DicerCall=22;MIRNA=N;
scaffold_508:2-1323	Cluster_907	1322	340285	1175.04	8250	0.021	-	UUUGCUUUCCGGACUGUUCUCC	65711	0.008	22	N5	-1	0	0	840	3029	13362	24905	165335	106754	17312	4909	2211	1292	192	101	43	scaffold_200:9316-10274	RepeatAntisense	ID=Cluster_634;DicerCall=22;MIRNA=N;
scaffold_509:1-1287	Cluster_908	1287	771460	2663.93	544	0.039	-	UAGUGUGCGAUGUCCCUUGUAGA	81667	0.003	23	N5	-1	0	0	1333	3663	18846	31647	197519	354269	84852	63122	11123	2941	1076	895	174	scaffold_201:21670-25672	RepeatAntisense	ID=Cluster_635;DicerCall=24;MIRNA=N;
scaffold_512:1-1266	Cluster_909	1266	2246224	7756.43	235311	0.986	+	UUCCGGGCUCGUUUAGAAGAAUG	583156	0.001	23	N5	-1	0	0	2169	10461	30066	81422	645108	1325155	93604	21520	32523	3115	626	358	97	scaffold_203:1-307	RepeatAntisense	ID=Cluster_636;DicerCall=22;MIRNA=N;
scaffold_513:1-1265	Cluster_910	1265	1041448	3596.22	501298	0.013	-	UACGUGAUUUGUUGUAGUACGAC	251475	0.003	23	N5	-1	0	0	985	3346	7346	46110	214655	491393	251895	18329	4083	2044	651	302	309	scaffold_203:41600-41951	RepeatAntisense	ID=Cluster_639;DicerCall=22;MIRNA=N;
scaffold_514:33-1247	Cluster_911	1215	5199	17.953	385	0.911	+	UUCCGACUAGAGACAAGCCAUU	904	0.048	22	N5	-1	0	0	22	125	57	323	2414	1803	301	42	16	0	14	81	1	scaffold_203:41600-41951	RepeatAntisense	ID=Cluster_639;DicerCall=22;MIRNA=N;
scaffold_515:1-1250	Cluster_912	1250	118779	410.155	3432	0.068	-	UGUGUGGGAGCCUUGGUCUAAC	12284	0.015	22	N5	-1	0	0	782	2565	3988	16198	52417	30715	8906	1246	1067	512	229	79	75	scaffold_206:1154-1476	RepeatAntisense	ID=Cluster_642;DicerCall=22;MIRNA=N;
scaffold_519:210-1237	Cluster_913	1028	50345	173.846	0	0.87	+	UGAAAGCCAGAUUGUGAAUCAUC	5327	0.024	22	N5	-1	0	0	41	239	663	2632	21268	18361	3750	1583	994	700	80	16	18	scaffold_206:1154-1476	RepeatAntisense	ID=Cluster_642;DicerCall=22;MIRNA=N;
scaffold_520:1-1235	Cluster_914	1235	114781	396.35	1025	0.017	-	UCUUGGAUCUUGAAUUUCUUUCG	30098	0.014	22	N5	-1	0	0	277	718	3448	8538	49484	47216	2355	1362	932	269	109	44	29	scaffold_210:17092-17149	RepeatAntisense	ID=Cluster_645;DicerCall=23;MIRNA=N;
scaffold_521:165-1232	Cluster_915	1068	168280	581.087	0	0.875	+	UAUUGUGGGCUGACUGUAUUCC	21626	0.008	22	N5	-1	0	0	726	1629	4098	12158	78500	44483	20898	3689	906	911	141	103	38	scaffold_211:1674-5477	RepeatAntisense	ID=Cluster_646;DicerCall=23;MIRNA=N;
scaffold_524:7-1212	Cluster_916	1206	106611	368.138	2702	0.051	-	UAGAGUGGGCAAUAGAUCUGGUU	25978	0.014	23	N5	-1	0	0	177	1169	1958	7812	30623	41173	15591	2866	2546	2556	67	10	63	scaffold_211:1674-5477	RepeatAntisense	ID=Cluster_646;DicerCall=23;MIRNA=N;
scaffold_525:4-1127	Cluster_917	1124	104310	360.193	10496	0.117	-	UGUGUGGGAGCCUUGGUCUAAC	19596	0.012	22	N5	-1	0	0	420	1059	1796	7780	50583	29992	8949	2124	711	770	90	17	19	scaffold_211:1674-5477	RepeatAntisense	ID=Cluster_646;DicerCall=23;MIRNA=N;
scaffold_527:91-1203	Cluster_918	1113	49255	170.082	3899	0.034	-	UAGAUCUCGAAUAUAAAUUAAG	5258	0.026	22	N5	-1	0	0	134	826	2780	4915	23869	13117	2011	1011	372	146	24	27	23	scaffold_212:1-2118	RepeatAntisense	ID=Cluster_647;DicerCall=22;MIRNA=N;
scaffold_528:4-654	Cluster_919	651	5418	18.709	151	0.323	.	UGUGCUCUGUUCCAACUCAAAA	1028	0.06	22	N5	-1	0	0	19	75	110	454	2919	1222	418	107	58	23	6	3	4	scaffold_212:1-2118	RepeatAntisense	ID=Cluster_647;DicerCall=22;MIRNA=N;
scaffold_528:861-1196	Cluster_920	336	4241	14.645	227	0.036	-	UUUGGAGCGCCGACGACAGUAUC	827	0.049	23	N5	-1	0	0	3	26	113	347	1083	1948	547	42	82	43	4	0	3	scaffold_212:1-2118	RepeatAntisense	ID=Cluster_647;DicerCall=22;MIRNA=N;
scaffold_531:282-1189	Cluster_921	908	47267	163.218	3038	0.018	-	UAGAUCUUGGACUCAGCGUCACG	8061	0.017	23	N5	-1	0	0	157	416	2035	4196	16276	16528	5363	1437	415	370	65	7	2	scaffold_212:28824-48376	RepeatAntisense	ID=Cluster_648;DicerCall=22;MIRNA=N;
scaffold_538:1-307	Cluster_922	307	11602	40.063	0	0.066	-	UGUUGUUUGGCUCUCUUGGAGG	1365	0.029	22	N5	-1	0	0	48	215	409	1854	5043	2435	1121	320	73	72	12	0	0	scaffold_212:28824-48376	RepeatAntisense	ID=Cluster_648;DicerCall=22;MIRNA=N;
scaffold_538:472-1154	Cluster_923	683	84418	291.504	0	0.037	-	UAGAGUGGGCAAUAGAUCUGGUU	23967	0.009	23	N5	-1	0	0	119	482	875	4086	25090	33164	13372	2240	2346	2560	50	4	30	scaffold_212:28824-48376	RepeatAntisense	ID=Cluster_648;DicerCall=22;MIRNA=N;
scaffold_539:2-1153	Cluster_924	1152	109863	379.368	96	0.021	-	UCUUGGAUCUUGAAUUUCUUUCG	29986	0.014	22	N5	-1	0	0	224	776	2769	8363	50687	42732	2446	1082	463	192	65	35	29	scaffold_212:49788-50031	RepeatAntisense	ID=Cluster_649;DicerCall=22;MIRNA=N;
scaffold_541:14-617	Cluster_925	604	13173	45.488	0	0.035	-	UAUUUCGAUUAAGUCUAGGACU	827	0.038	22	N5	-1	0	0	26	86	555	1135	5610	4173	900	544	74	37	25	8	0	scaffold_214:16510-16680	RepeatAntisense	ID=Cluster_651;DicerCall=19;MIRNA=N;
scaffold_541:785-1265	Cluster_926	481	4108	14.185	37	0.254	.	UAGGGUCGAUCUAAAUGCAGAGC	1185	0.051	23	N5	-1	0	0	16	37	280	337	1127	1632	195	142	267	51	10	13	1	scaffold_218:1-262	RepeatAntisense	ID=Cluster_653;DicerCall=21;MIRNA=N;
scaffold_541:1396-1809	Cluster_927	414	85741	296.072	10711	0.941	+	UAUCCGUGACCUAAUUUGAGUU	3981	0.011	22	N5	-1	0	0	505	1017	4168	10261	42303	22220	2691	1267	707	323	210	44	25	scaffold_218:1-262	RepeatAntisense	ID=Cluster_653;DicerCall=21;MIRNA=N;
scaffold_543:1-1141	Cluster_928	1141	405273	1399.45	291035	0.03	-	UCUUUCGGUCGAGUUGGUGCU	54237	0.005	22	N5	-1	0	0	1340	4035	10025	91582	166384	81131	29247	10746	6555	3126	472	502	128	scaffold_220:2-430	RepeatAntisense	ID=Cluster_657;DicerCall=22;MIRNA=N;
scaffold_544:6-1131	Cluster_929	1126	65708	226.896	5	0.719	.	UAAACGCGUGCUCUGCAAAAAUC	10093	0.022	22	N5	-1	0	0	316	552	3362	7022	25979	22863	2560	1326	1312	258	84	45	29	scaffold_220:2-430	RepeatAntisense	ID=Cluster_657;DicerCall=22;MIRNA=N;
scaffold_546:3-1130	Cluster_930	1128	153562	530.264	11752	0.988	+	UAUGUGGGAGCCUCGGUCUAGC	31337	0.01	22	N5	-1	0	0	515	1839	7999	9682	73079	43512	8361	3907	2760	1424	385	39	60	scaffold_222:73321-73764	RepeatAntisense	ID=Cluster_662;DicerCall=23;MIRNA=N;
scaffold_547:18-1125	Cluster_931	1108	527722	1822.28	39385	0.968	+	UAGUGUGCGAUGUCCCUUGUAGA	63065	0.005	23	N5	-1	0	0	615	2817	13978	26143	150380	214393	57487	48813	8649	3019	1012	271	145	scaffold_227:8432-8643	RepeatAntisense	ID=Cluster_667;DicerCall=22;MIRNA=N;
scaffold_548:1-1120	Cluster_932	1120	97525	336.763	0	0.017	-	UCUUGGAUCUUGAAUUUCUUUCG	28940	0.015	22	N5	-1	0	0	184	764	2455	7489	42521	40715	1942	727	447	183	59	21	18	scaffold_227:8432-8643	RepeatAntisense	ID=Cluster_667;DicerCall=22;MIRNA=N;
scaffold_551:1-1116	Cluster_933	1116	7744487	26742.5	66178	0.015	-	UGUGGGCCGCGAUCUGAAACGA	3184269	0.001	22	N5	-1	0	0	6319	35210	161767	927029	4749075	1102042	191069	491757	57504	17230	1727	1872	1886	scaffold_228:2-1094	RepeatAntisense	ID=Cluster_668;DicerCall=23;MIRNA=N;
scaffold_552:1-1114	Cluster_934	1114	410916	1418.93	98313	0.908	+	UACCGCUCUUGUACAUUCGUAGA	73466	0.007	23	N5	-1	0	0	622	2651	22313	27257	123094	201117	16505	11131	4179	1211	359	211	266	scaffold_229:32410-32702	RepeatAntisense	ID=Cluster_675;DicerCall=23;MIRNA=N;
scaffold_554:471-1362	Cluster_935	892	103633	357.855	3085	0.243	.	UGUACCCUAUUGUAGACCGAUA	10881	0.016	22	N5	-1	0	0	230	951	8483	15523	39091	29493	6743	1518	1115	326	79	47	34	scaffold_229:32410-32702	RepeatAntisense	ID=Cluster_675;DicerCall=23;MIRNA=N;
scaffold_554:1538-1801	Cluster_936	264	11226	38.764	10	0.011	-	UGCGGCUUCUAUUUCCAUUGGUU	1152	0.031	22	N11	-1	0	0	47	118	402	2177	4057	3396	719	122	167	17	1	2	1	scaffold_233:3770-5211	RepeatAntisense	ID=Cluster_682;DicerCall=23;MIRNA=N;
scaffold_555:2-1099	Cluster_937	1098	106091	366.343	15776	0.96	+	UGAAGAUCUCCUCUGGCACAGA	31443	0.008	22	N5	-1	0	0	229	510	1123	5478	62051	25438	7990	2063	1052	140	11	5	1	scaffold_237:1-244	RepeatAntisense	ID=Cluster_687;DicerCall=22;MIRNA=N;
scaffold_557:134-1090	Cluster_938	957	12384	42.763	139	0.218	.	UCCGGGUAGGUGUAGAACGUCU	1977	0.035	22	N5	-1	0	0	33	294	742	1441	6934	2344	367	125	76	5	16	3	4	scaffold_237:1-244	RepeatAntisense	ID=Cluster_687;DicerCall=22;MIRNA=N;
scaffold_561:2-1012	Cluster_939	1011	96884	334.55	20935	0.046	-	UAUUGUGGGCUGACUGUAUUCU	19464	0.01	22	N5	-1	0	0	247	851	2678	5994	50793	22145	11348	1556	709	191	269	73	30	scaffold_242:27898-32690	RepeatAntisense	ID=Cluster_700;DicerCall=23;MIRNA=N;
scaffold_563:1-1064	Cluster_940	1064	121826	420.677	49804	0.042	-	UGUGUUGAAUCUUGCUGGAUGAGC	12629	0.015	22	N5	-1	0	0	282	1540	4817	11493	40726	35577	19375	3704	3472	571	145	58	66	scaffold_242:85165-90821	RepeatAntisense	ID=Cluster_719;DicerCall=22;MIRNA=N;
scaffold_566:1-1053	Cluster_941	1053	165448	571.308	23017	0.016	-	UACACGUAUCUCGGCUUCUGCUC	63626	0.01	23	N5	-1	0	0	209	1042	4170	7481	46852	92926	7177	1968	2541	738	246	19	79	scaffold_245:10001-10874	RepeatAntisense	ID=Cluster_722;DicerCall=22;MIRNA=N;
scaffold_568:1-1051	Cluster_942	1051	454269	1568.63	136053	0.99	+	UAUGUGGGAGCCUCGAUCUAGC	97523	0.005	22	N5	-1	0	0	660	2269	20769	18386	193200	182417	17418	8803	7638	2053	467	93	96	scaffold_245:10001-10874	RepeatAntisense	ID=Cluster_722;DicerCall=22;MIRNA=N;
scaffold_569:5-1051	Cluster_943	1047	475225	1641	194012	0.867	+	UACGUGAUUCGUUGUAGUACGACG	76579	0.005	23	N5	-1	0	0	1377	10098	6165	27789	154218	168094	93704	8816	3017	1234	363	227	123	scaffold_245:28817-29790	RepeatAntisense	ID=Cluster_723;DicerCall=22;MIRNA=N;
scaffold_570:8-1041	Cluster_944	1034	44027	152.03	2302	0.159	-	UGAAAGCCAGAUUGUGAAUCAUC	5141	0.027	22	N5	-1	0	0	69	215	611	2505	20183	16334	2441	876	442	254	53	23	21	scaffold_248:10839-12535	RepeatAntisense	ID=Cluster_724;DicerCall=22;MIRNA=N;
scaffold_571:1-1045	Cluster_945	1045	170515	588.805	18934	0.954	+	UAUGAUCUUGGGUUGGUAUAAUC	17401	0.013	22	N5	-1	0	0	1215	9114	8683	18131	73513	46631	7722	2391	1615	930	440	90	40	scaffold_250:1-2163	RepeatAntisense	ID=Cluster_725;DicerCall=22;MIRNA=N;
scaffold_572:1-1039	Cluster_946	1039	43510	150.244	0	0.037	-	UAAUGAUUCCUGGCUGACUGG	2758	0.03	22	N5	-1	0	0	306	1034	3113	7014	17660	9899	2188	1361	611	188	69	28	39	scaffold_250:1-2163	RepeatAntisense	ID=Cluster_725;DicerCall=22;MIRNA=N;
scaffold_575:1-1039	Cluster_947	1039	362560	1251.95	103380	0.94	+	UGUUCAGGGAGCUAGUGUGUACU	41936	0.007	23	N5	-1	0	0	1303	2264	12046	17009	112281	173391	28312	5646	6635	1926	1136	327	284	scaffold_250:2846-4478	RepeatAntisense	ID=Cluster_726;DicerCall=22;MIRNA=N;
scaffold_578:12-1024	Cluster_948	1013	812591	2805.96	195731	0.063	-	UUAGUAUCGCGCGUGAUUCGUG	50809	0.004	22	N5	-1	0	0	4165	9272	29109	92985	307795	282786	38949	19533	19830	5947	855	691	674	scaffold_250:2846-4478	RepeatAntisense	ID=Cluster_726;DicerCall=22;MIRNA=N;
scaffold_579:1059-1854	Cluster_949	796	622565	2149.78	26340	0.036	-	UAGUGUGCGAUGUCCCUUGUAGA	74498	0.003	23	N5	-1	0	0	1213	2400	16970	19606	154826	292505	65449	56327	8656	2684	1212	517	200	scaffold_250:2846-4478	RepeatAntisense	ID=Cluster_726;DicerCall=22;MIRNA=N;
scaffold_580:1-1015	Cluster_950	1015	76196	263.112	5338	0.956	+	UAUUGGCUCCAAGGAUUUUGAGG	12436	0.016	22	N5	-1	0	0	368	1337	4193	9852	23790	23714	10276	859	1126	587	78	9	7	scaffold_250:2846-4478	RepeatAntisense	ID=Cluster_726;DicerCall=22;MIRNA=N;
scaffold_582:1-1017	Cluster_951	1017	141053	487.07	11428	0.123	-	UCUUGGAUCUUGAAUUUCUUUCG	28678	0.011	22	N5	-1	0	0	359	924	3462	11240	62784	56379	3532	1191	783	259	85	40	15	scaffold_250:5415-8050	RepeatAntisense	ID=Cluster_727;DicerCall=23;MIRNA=N;
scaffold_584:119-1000	Cluster_952	882	7276	25.125	103	0.667	.	UGUGCUCUGUUCCAACUCAAAA	1358	0.059	22	N5	-1	0	0	28	87	186	544	3936	1769	426	215	50	26	3	4	2	scaffold_250:5415-8050	RepeatAntisense	ID=Cluster_727;DicerCall=23;MIRNA=N;
scaffold_585:1-1009	Cluster_953	1009	40451	139.681	0	0.425	.	UAAGGAUCUUGGGGCUUUUCUCA	7791	0.022	22	N5	-1	0	0	79	252	655	2613	18019	16182	1572	436	436	139	60	5	3	scaffold_250:13215-13435	RepeatAntisense	ID=Cluster_728;DicerCall=23;MIRNA=N;
scaffold_586:1-971	Cluster_954	971	26571	91.752	4454	0.126	-	UAAAGUGGAUGAGACAUCGGUG	1589	0.035	22	N5	-1	0	0	49	125	520	1834	12171	7989	1922	1126	402	396	18	12	7	scaffold_250:28548-29870	RepeatAntisense	ID=Cluster_729;DicerCall=22;MIRNA=N;
scaffold_589:1-984	Cluster_955	984	121491	419.52	6861	0.131	-	UGUGGGCGAAGGGGGCAUUUGG	3925	0.015	22	N5	-1	0	0	707	1502	4118	13797	52197	34303	7987	3491	1993	892	235	58	211	scaffold_250:28548-29870	RepeatAntisense	ID=Cluster_729;DicerCall=22;MIRNA=N;
scaffold_590:1-985	Cluster_956	985	149553	516.421	0	0.011	-	UAUGUGGGAGCCUCGGUCUAGC	26583	0.009	22	N5	-1	0	0	330	1489	9113	11026	70646	40150	10028	2617	2585	1184	301	30	54	scaffold_250:30053-30455	RepeatAntisense	ID=Cluster_730;DicerCall=22;MIRNA=N;
scaffold_591:717-974	Cluster_957	258	4299	14.845	7	0.047	-	UGGGGAUCGCUCGCUUGGAGUU	741	0.059	22	N11	-1	0	0	60	81	337	677	1541	1052	310	111	70	34	3	11	12	scaffold_253:3-516	RepeatAntisense	ID=Cluster_733;DicerCall=22;MIRNA=N;
scaffold_592:3-978	Cluster_958	976	31626	109.208	1044	0.033	-	UAGACUAGGGCUAGAGAUUUCG	1571	0.033	22	N5	-1	0	0	130	261	870	3169	14128	9245	2283	791	422	200	82	35	10	scaffold_253:3-516	RepeatAntisense	ID=Cluster_733;DicerCall=22;MIRNA=N;
scaffold_594:1-973	Cluster_959	973	123231	425.529	95328	0.824	+	UAGAUGUACUGAUGUGAUAUGU	21196	0.007	23	N5	-1	0	0	85	842	3144	5614	51185	53178	5415	2746	576	369	37	11	29	scaffold_253:3102-4185	RepeatAntisense	ID=Cluster_734;DicerCall=22;MIRNA=N;
scaffold_596:1-952	Cluster_960	952	573621	1980.77	450399	0.025	-	UACGGGCUCCACAUCUGCAAAGC	164140	0.003	23	N5	-1	0	0	538	2367	18070	24427	174469	301447	31736	11418	4951	3918	126	123	31	scaffold_254:85-297	RepeatAntisense	ID=Cluster_735;DicerCall=26;MIRNA=N;
scaffold_597:1-962	Cluster_961	962	577701	1994.86	187784	0.016	-	UGUGUUCCCGGCCUUUAGAAUA	153625	0.004	22	N5	-1	0	0	1295	9664	15874	49570	327737	125201	24786	10603	5054	6841	566	400	110	scaffold_261:25198-25430	RepeatAntisense	ID=Cluster_742;DicerCall=24;MIRNA=N;
scaffold_601:1-939	Cluster_962	939	21625	74.673	190	0.97	+	UCGAUCGCUUUAGUAACUCCUAG	1317	0.035	22	N5	-1	0	0	34	111	482	2133	7618	7025	2049	958	739	435	29	10	2	scaffold_266:32018-33485	RepeatAntisense	ID=Cluster_745;DicerCall=22;MIRNA=N;
scaffold_607:580-918	Cluster_963	339	13987	48.298	32	0.046	-	UCAUCUCCGUUCGACUGAUAGUC	2541	0.033	23	N5	-1	0	0	401	1901	1846	919	3937	4058	475	161	212	29	18	21	9	scaffold_266:32018-33485	RepeatAntisense	ID=Cluster_745;DicerCall=22;MIRNA=N;
scaffold_612:6-895	Cluster_964	890	100746	347.886	0	0.129	-	UACGAUCUCCGACGCUAUAAAG	3687	0.017	22	N5	-1	0	0	498	1420	3159	12029	43642	27432	7212	2641	1705	608	178	36	186	scaffold_266:32018-33485	RepeatAntisense	ID=Cluster_745;DicerCall=22;MIRNA=N;
scaffold_615:1-878	Cluster_965	878	212002	732.063	0	0.953	+	UAUGAUCUUGGGUUGGUAUAAUC	34849	0.01	23	N5	-1	0	0	5262	13027	11988	22105	65705	78002	9116	3307	1788	1083	452	120	47	scaffold_267:2-1417	RepeatAntisense	ID=Cluster_746;DicerCall=22;MIRNA=N;
scaffold_616:7-885	Cluster_966	879	259335	895.509	993	0.981	+	UACACGUAUCUCGGCUUCUGCUC	73469	0.007	23	N5	-1	0	0	338	1196	8219	8125	86866	136506	9632	2669	4572	733	281	89	109	scaffold_267:2-1417	RepeatAntisense	ID=Cluster_746;DicerCall=22;MIRNA=N;
scaffold_618:1-268	Cluster_967	268	283515	979.005	2	0.008	-	UAAUGUUCGUGAUCUCUGGUUUG	170512	0.002	23	N11	-1	0	0	776	450	4083	9719	47256	209941	7019	3294	702	123	45	56	51	scaffold_269:7-269	RepeatAntisense	ID=Cluster_747;DicerCall=22;MIRNA=N;
scaffold_618:433-882	Cluster_968	450	223840	772.941	1909	0.025	-	UUUCCGAAUGGCUAGCUCUGCU	87771	0.004	22	N5	-1	0	0	109	647	6528	9476	139757	53301	9519	2491	1229	630	114	16	23	scaffold_271:3857-4397	RepeatAntisense	ID=Cluster_751;DicerCall=23;MIRNA=N;
scaffold_620:7-467	Cluster_969	461	165634	571.95	55094	0.04	-	UGAAACGAUGUAAGUAGGAUUU	27110	0.007	22	N5	-1	0	0	730	1508	4806	19160	81068	48049	6367	1544	1485	667	184	41	25	scaffold_271:34971-35489	RepeatAntisense	ID=Cluster_753;DicerCall=25;MIRNA=N;
scaffold_622:1-857	Cluster_970	857	41578	143.573	4948	0.067	-	UAGAGGCUUUCUGAAUGUAGGA	1713	0.031	22	N5	-1	0	0	390	863	2122	6029	17216	10945	1939	942	679	222	79	24	128	scaffold_271:34971-35489	RepeatAntisense	ID=Cluster_753;DicerCall=25;MIRNA=N;
scaffold_624:1-855	Cluster_971	855	93644	323.362	77	0.975	+	UUUCGAUCGACGUCUGGCAGAUU	31916	0.008	23	N5	-1	0	0	81	189	657	3460	39297	46826	1486	626	545	452	23	2	0	scaffold_271:34971-35489	RepeatAntisense	ID=Cluster_753;DicerCall=25;MIRNA=N;
scaffold_625:3-853	Cluster_972	851	135183	466.8	13218	0.028	-	UGUAGCGGAUUCUAGAUGAGUG	12203	0.011	22	N5	-1	0	0	720	1993	3880	14015	62921	39336	7901	2994	750	532	94	29	18	scaffold_275:24706-25088	RepeatAntisense	ID=Cluster_756;DicerCall=22;MIRNA=N;
scaffold_627:2-837	Cluster_973	836	11901	41.095	317	0.945	+	UGUAGUAGUGAUGGCUGAGAUG	1293	0.055	22	N5	-1	0	0	23	176	443	1067	4816	3654	1223	356	87	33	21	2	0	scaffold_275:24706-25088	RepeatAntisense	ID=Cluster_756;DicerCall=22;MIRNA=N;
scaffold_631:1-831	Cluster_974	831	365588	1262.41	14527	0.053	-	UUAUCGGUCUGAUCUGGUUGAUC	100800	0.005	23	N5	-1	0	0	2845	3449	5669	20788	151591	161599	13253	3116	1812	1149	179	76	62	scaffold_275:24706-25088	RepeatAntisense	ID=Cluster_756;DicerCall=22;MIRNA=N;
scaffold_632:13-828	Cluster_975	816	29970	103.489	731	0.058	-	UAUUGGCUCCAAGGAUUUUGAGG	7529	0.028	23	N5	-1	0	0	147	509	1466	3585	9600	12154	1185	416	680	172	40	2	14	scaffold_277:1-336	RepeatAntisense	ID=Cluster_758;DicerCall=23;MIRNA=N;
scaffold_634:2-826	Cluster_976	825	11241	38.816	361	0.797	.	UGUGCUCUGUUCCAACUCAAAA	1034	0.053	22	N5	-1	0	0	18	81	319	785	5581	3371	517	389	110	58	6	5	1	scaffold_280:18475-21840	RepeatAntisense	ID=Cluster_760;DicerCall=23;MIRNA=N;
scaffold_635:8-804	Cluster_977	797	15396	53.164	11799	0.626	.	UUUCCUUUCUGCAUCUUGUGAUC	1815	0.045	23	N5	-1	0	0	796	1218	1099	1040	1862	2810	1014	1057	944	1144	870	876	666	scaffold_281:22198-25313	RepeatAntisense	ID=Cluster_761;DicerCall=22;MIRNA=N;
scaffold_637:6-812	Cluster_978	807	24114	83.268	246	0.042	-	UAGGUGUCUAGGAGCUGGGUAACU	3326	0.029	22	N5	-1	0	0	235	633	837	3614	8866	4055	5049	361	219	223	20	2	0	scaffold_281:22198-25313	RepeatAntisense	ID=Cluster_761;DicerCall=22;MIRNA=N;
scaffold_638:7-810	Cluster_979	804	18565	64.107	331	0.059	-	UAGGUGUCUAGGAGCUGGGUAACU	2444	0.036	22	N5	-1	0	0	164	543	680	2348	6955	3444	3699	294	176	242	20	0	0	scaffold_283:17069-18023	RepeatAntisense	ID=Cluster_762;DicerCall=22;MIRNA=N;
scaffold_639:1-807	Cluster_980	807	38729	133.735	0	0.044	-	UGAUCCAAGAUCCGGGAGGACU	3761	0.027	22	N5	-1	0	0	131	1055	2058	3429	18999	9415	2022	1127	301	116	42	6	28	scaffold_283:17069-18023	RepeatAntisense	ID=Cluster_762;DicerCall=22;MIRNA=N;
scaffold_640:287-811	Cluster_981	525	1147570	3962.67	43256	0.003	-	UAGCGACGUUGCUUUUUGAUCCUUCGA	57116	0.002	22	N5	-1	0	0	57181	73545	86750	110525	126221	108759	117393	119454	101195	111744	64547	41099	29157	scaffold_283:17069-18023	RepeatAntisense	ID=Cluster_762;DicerCall=22;MIRNA=N;
scaffold_641:1-810	Cluster_982	810	127489	440.232	0	0.025	-	UGUGGCUUCCUUAUCUGAUAGG	45208	0.008	22	N5	-1	0	0	309	1407	1616	12415	75454	20963	11992	2031	650	571	39	13	29	scaffold_283:17069-18023	RepeatAntisense	ID=Cluster_762;DicerCall=22;MIRNA=N;
scaffold_643:1-802	Cluster_983	802	313367	1082.09	3041	0.885	+	UACCGCUCUUGUACAUUCGUAGA	58456	0.007	23	N5	-1	0	0	993	4298	18245	25232	88385	159194	7559	6241	1822	796	236	201	165	scaffold_285:22188-22390	RepeatAntisense	ID=Cluster_764;DicerCall=22;MIRNA=N;
scaffold_648:691-789	Cluster_984	99	4074	14.068	0	0.023	-	UACCAGCUGUGCCGAUCCUUAC	886	0.025	22	N13	-1	0	0	76	18	129	366	1413	1200	750	31	40	31	18	2	0	scaffold_285:22188-22390	RepeatAntisense	ID=Cluster_764;DicerCall=22;MIRNA=N;
scaffold_650:2-511	Cluster_985	510	8658	29.897	0	0.366	.	UUCUGAUUUUUGAGCUGAUCUU	2386	0.034	22	N5	-1	0	0	6	31	112	557	6253	1104	406	88	49	36	13	3	0	scaffold_287:20149-20834	RepeatAntisense	ID=Cluster_766;DicerCall=23;MIRNA=N;
scaffold_651:1-785	Cluster_986	785	30942	106.846	0	0.037	-	UAGGGUCGAUCUAAAUGCAGAGC	2287	0.032	22	N5	-1	0	0	277	410	3232	4151	11063	8476	1512	843	698	168	57	33	22	scaffold_288:2-795	RepeatAntisense	ID=Cluster_767;DicerCall=23;MIRNA=N;
scaffold_657:3-767	Cluster_987	765	274499	947.872	0	0.137	-	UCGCGGAUGAGAUAGGUGUGUA	17257	0.007	22	N5	-1	0	0	1400	7480	8926	30862	108665	84145	23329	5475	2674	1018	341	89	95	scaffold_296:2-423	RepeatAntisense	ID=Cluster_775;DicerCall=22;MIRNA=N;
scaffold_660:1-761	Cluster_988	761	54684	188.829	64	0.107	-	UGUGUGGGAGCCUUGGUCUAAC	15098	0.019	22	N5	-1	0	0	178	411	1605	8648	29062	10770	2287	839	476	359	30	17	2	scaffold_296:30395-31087	RepeatAntisense	ID=Cluster_777;DicerCall=23;MIRNA=N;
scaffold_663:3-758	Cluster_989	756	160627	554.661	12791	0.982	+	UUUUAGGGUGCUGUGAUCUGAGG	14319	0.009	22	N5	-1	0	0	680	2693	7231	13510	69279	45507	13022	2958	4117	1334	186	91	19	scaffold_297:48638-49158	RepeatAntisense	ID=Cluster_780;DicerCall=23;MIRNA=N;
scaffold_666:2-749	Cluster_990	748	66435	229.407	1875	0.054	-	UGUGGGCGAAGGGGGCAUUUGG	3822	0.018	22	N5	-1	0	0	414	1157	2806	7814	29649	16455	5339	1273	731	579	159	35	24	scaffold_300:17417-17659	RepeatAntisense	ID=Cluster_783;DicerCall=24;MIRNA=N;
scaffold_667:1-748	Cluster_991	748	316751	1093.77	202770	0.063	-	UAGAGAUCGCAUCCAAAUUGGCU	22001	0.006	22	N5	-1	0	0	1358	3225	9590	31201	130749	101534	24847	9521	2592	1713	316	65	40	scaffold_302:33729-36517	RepeatAntisense	ID=Cluster_785;DicerCall=30;MIRNA=N;
scaffold_668:1-748	Cluster_992	748	403440	1393.12	137465	0.89	+	UAUCGGAUACGUGUCUCAUAAGG	81060	0.005	23	N5	-1	0	0	716	3113	19294	31628	106196	203294	10580	20695	5070	2056	326	255	217	scaffold_313:7435-8896	RepeatAntisense	ID=Cluster_790;DicerCall=26;MIRNA=N;
scaffold_670:16-734	Cluster_993	719	234352	809.24	27442	0.817	+	UACACACCGGAUCUAUGAAUAU	33951	0.006	22	N5	-1	0	0	554	1238	4587	22898	106103	75252	17867	3502	1604	549	131	40	27	scaffold_320:1-654	RepeatAntisense	ID=Cluster_792;DicerCall=22;MIRNA=N;
scaffold_673:1-734	Cluster_994	734	98832	341.276	0	0.014	-	UCUUGGAUCUUGAAUUUCUUUCG	30033	0.011	22	N5	-1	0	0	174	812	3494	6540	44986	39593	1750	901	319	182	56	20	5	scaffold_320:1-654	RepeatAntisense	ID=Cluster_792;DicerCall=22;MIRNA=N;
scaffold_676:2-721	Cluster_995	720	109836	379.274	0	0.939	+	UCUUUUAUCUGUAGCCAUGCGAC	9337	0.013	22	N5	-1	0	0	3474	4813	6911	13884	42592	29330	5405	1826	932	435	125	77	32	scaffold_320:1166-1867	RepeatAntisense	ID=Cluster_793;DicerCall=22;MIRNA=N;
scaffold_684:1-703	Cluster_996	703	23484	81.093	834	0.052	-	UUGUGGGUGUACUUGUGUGAGU	1872	0.04	22	N5	-1	0	0	227	860	1176	4054	10499	4247	1174	490	540	131	57	19	10	scaffold_320:1166-1867	RepeatAntisense	ID=Cluster_793;DicerCall=22;MIRNA=N;
scaffold_685:1-705	Cluster_997	705	79442	274.321	3152	0.985	+	UAGAUCUUGGACUCAGCGUCACG	7914	0.011	22	N5	-1	0	0	247	888	1832	3722	31940	20378	16354	2675	463	823	94	19	7	scaffold_326:5793-6404	RepeatAntisense	ID=Cluster_796;DicerCall=22;MIRNA=N;
scaffold_686:1-703	Cluster_998	703	128871	445.004	5536	0.023	-	UUUUAGGGUGCUGUGAUCUGAGG	12858	0.011	22	N5	-1	0	0	819	2036	5339	11580	53339	38653	11671	2431	1541	1174	170	104	14	scaffold_326:5793-6404	RepeatAntisense	ID=Cluster_796;DicerCall=22;MIRNA=N;
scaffold_687:1-702	Cluster_999	702	158546	547.475	0	0.713	.	UACACACCGGAUCUAUGAAUAU	38115	0.008	22	N5	-1	0	0	392	918	3977	14959	81708	43285	9630	1983	1062	393	154	55	30	scaffold_326:6497-11401	RepeatAntisense	ID=Cluster_797;DicerCall=22;MIRNA=N;
scaffold_690:1-696	Cluster_1000	696	14283	49.321	0	0.1	-	UCGAUCGCUUUAGUAACUCCUAG	1200	0.039	22	N5	-1	0	0	7	58	238	873	5298	4825	1363	633	621	341	21	2	3	scaffold_326:6497-11401	RepeatAntisense	ID=Cluster_797;DicerCall=22;MIRNA=N;
scaffold_693:1-683	Cluster_1001	683	411120	1419.64	0	0.032	-	UUAUCGGUCUGAUCUGGUUGAUC	113054	0.004	23	N5	-1	0	0	3142	3922	7487	25321	171280	183745	8944	3541	2051	1050	470	107	60	scaffold_326:6497-11401	RepeatAntisense	ID=Cluster_797;DicerCall=22;MIRNA=N;
scaffold_696:1-683	Cluster_1002	683	36058	124.512	6323	0.016	-	UAGAUCUCGAAUAUAAAUUAAG	3313	0.025	22	N5	-1	0	0	84	409	1001	4286	20153	8294	1065	487	156	74	22	14	13	scaffold_326:6497-11401	RepeatAntisense	ID=Cluster_797;DicerCall=22;MIRNA=N;
scaffold_705:2-664	Cluster_1003	663	33798	116.708	5510	0.05	-	UAGGAUUUUUCGAAGGGCGAA	2205	0.028	22	N5	-1	0	0	131	1279	1807	6762	12028	8535	1828	866	364	94	56	9	39	scaffold_326:6497-11401	RepeatAntisense	ID=Cluster_797;DicerCall=22;MIRNA=N;
scaffold_709:1-658	Cluster_1004	658	233757	807.186	0	0.247	.	UACACACCGGAUCUAUGAAUAU	51023	0.005	22	N5	-1	0	0	613	2496	4913	24024	112234	78970	7193	1712	966	473	73	51	39	scaffold_326:6497-11401	RepeatAntisense	ID=Cluster_797;DicerCall=22;MIRNA=N;
scaffold_710:51-661	Cluster_1005	611	3364	11.616	40	0.111	-	UAUUUCGAUUAAGUCUAGGACU	552	0.08	22	N5	-1	0	0	3	41	99	178	1358	1264	200	192	20	1	5	3	0	scaffold_326:6497-11401	RepeatAntisense	ID=Cluster_797;DicerCall=22;MIRNA=N;
scaffold_712:4-642	Cluster_1006	639	80931	279.463	5680	0.047	-	UGAAGAUCUCCUCUGGCACAGA	31725	0.006	22	N5	-1	0	0	199	579	1256	4460	51921	14726	5010	1778	904	85	12	1	0	scaffold_328:10127-11132	RepeatAntisense	ID=Cluster_799;DicerCall=22;MIRNA=N;
scaffold_713:1-659	Cluster_1007	659	22190	76.624	28	0.961	+	UUGUGGGUGUACUUGUGUGAGU	2116	0.04	22	N5	-1	0	0	258	787	1243	3270	10526	3744	932	551	663	125	61	24	6	scaffold_328:10127-11132	RepeatAntisense	ID=Cluster_799;DicerCall=22;MIRNA=N;
scaffold_714:131-660	Cluster_1008	530	3177	10.97	449	0.345	.	UGUUUGUGUAGAUCCGAUAGUU	182	0.105	22	N5	-1	0	0	55	113	299	276	1273	744	156	84	35	78	20	22	22	scaffold_328:10127-11132	RepeatAntisense	ID=Cluster_799;DicerCall=22;MIRNA=N;
scaffold_720:176-647	Cluster_1009	472	2997	10.349	0	0.495	.	UGUGCUCUGUUCCAACUCAAAA	872	0.077	22	N5	-1	0	0	3	29	45	262	1843	507	230	31	19	21	4	3	0	scaffold_334:2297-7191	RepeatAntisense	ID=Cluster_800;DicerCall=22;MIRNA=N;
scaffold_721:1-644	Cluster_1010	644	584403	2018	89551	0.87	+	UGAGUGGGGAUCUUCGAUUGGGA	87123	0.003	23	N5	-1	0	0	2454	7523	15448	57648	206257	237959	35875	11209	5859	3355	605	145	66	scaffold_334:2297-7191	RepeatAntisense	ID=Cluster_800;DicerCall=22;MIRNA=N;
scaffold_723:3-641	Cluster_1011	639	42504	146.77	0	0.012	-	UGAAGUGUAGCUCUUUUUAAGG	7157	0.019	22	N5	-1	0	0	114	383	1318	3691	17900	9602	5615	1204	1647	804	192	12	22	scaffold_334:25759-27260	RepeatAntisense	ID=Cluster_801;DicerCall=22;MIRNA=N;
scaffold_728:3-626	Cluster_1012	624	183691	634.303	111	0.984	+	UGUGGCUUCCUUAUCUGAUAGG	58181	0.005	22	N5	-1	0	0	300	1330	2089	17262	108873	32224	17180	2405	974	952	42	27	33	scaffold_334:25759-27260	RepeatAntisense	ID=Cluster_801;DicerCall=22;MIRNA=N;
scaffold_740:1-611	Cluster_1013	611	189044	652.787	1955	0.012	-	UGACCGACUGUAGCAUGAUUAUU	84125	0.004	23	N5	-1	0	0	117	906	2126	4035	75023	97311	2462	6161	324	313	192	47	27	scaffold_335:15-352	RepeatAntisense	ID=Cluster_802;DicerCall=24;MIRNA=N;
scaffold_741:1-610	Cluster_1014	610	138516	478.309	0	0.061	-	UACCGCUCUUGUACAUUCGUAGA	45370	0.01	23	N5	-1	0	0	736	2673	8745	9863	41045	67620	3281	3231	1034	142	78	38	30	scaffold_335:15-352	RepeatAntisense	ID=Cluster_802;DicerCall=24;MIRNA=N;
scaffold_744:1-594	Cluster_1015	594	16103	55.605	3555	0.253	.	UUCUCGAGAGCUGCUAGAUUGC	2028	0.029	22	N5	-1	0	0	73	331	373	2427	6917	3433	1842	310	151	213	21	5	7	scaffold_337:10117-10331	RepeatAntisense	ID=Cluster_804;DicerCall=22;MIRNA=N;
scaffold_748:1-604	Cluster_1016	604	118191	408.125	0	0.058	-	UGUUCCGUGACGUAAUCCUUAGC	8553	0.01	22	N5	-1	0	0	215	1110	2949	8801	57310	33541	8797	2394	1853	927	173	83	38	scaffold_342:109-1465	RepeatAntisense	ID=Cluster_807;DicerCall=23;MIRNA=N;
scaffold_751:1-597	Cluster_1017	597	170148	587.538	0	0.962	+	UGAAGCUCGGGAUCAUCAUCUG	98360	0.005	22	N5	-1	0	0	44	288	1239	3619	131997	25622	4860	1599	531	150	118	59	22	scaffold_342:109-1465	RepeatAntisense	ID=Cluster_807;DicerCall=23;MIRNA=N;
scaffold_754:6-598	Cluster_1018	593	17084	58.993	9186	0.923	+	UUUGAAAGUUCCUGGUAGUUGUU	1039	0.025	23	N5	-1	0	0	118	125	299	1494	5138	5407	2234	593	1040	18	617	1	0	scaffold_344:11-654	RepeatAntisense	ID=Cluster_809;DicerCall=23;MIRNA=N;
scaffold_756:13-597	Cluster_1019	585	384240	1326.82	0	0.059	-	UGUGUCUCAUAAGGUAGCUUCUG	89739	0.005	23	N5	-1	0	0	475	2230	15925	25099	101497	221382	7287	7577	1684	704	208	127	45	scaffold_350:1-1290	RepeatAntisense	ID=Cluster_812;DicerCall=23;MIRNA=N;
scaffold_757:5-597	Cluster_1020	593	97636	337.147	524	0.841	+	UCUUGGAUCUUGAAUUUCUUUCG	27887	0.009	23	N5	-1	0	0	197	520	2313	6433	38846	46423	1614	630	415	159	61	11	14	scaffold_353:702-10679	RepeatAntisense	ID=Cluster_815;DicerCall=27;MIRNA=N;
scaffold_758:1-596	Cluster_1021	596	52093	179.882	539	0.941	+	UGGCUGAUCCGAUCUGAGUUGA	10946	0.013	22	N5	-1	0	0	532	1087	1507	3287	20825	16613	6370	816	379	100	133	238	206	scaffold_356:5698-6429	RepeatAntisense	ID=Cluster_817;DicerCall=22;MIRNA=N;
scaffold_759:31-595	Cluster_1022	565	96312	332.575	6970	0.182	-	UGUCGAUCAUGGGAGGUAUACA	6777	0.015	22	N5	-1	0	0	382	1441	4774	10499	35277	32555	7108	2563	1126	297	92	109	89	scaffold_358:17-212	RepeatAntisense	ID=Cluster_819;DicerCall=22;MIRNA=N;
scaffold_764:1-589	Cluster_1023	589	174119	601.25	0	0.039	-	UUAUCCGAGUAGAUUUUGAACU	26341	0.007	22	N5	-1	0	0	382	789	4621	24264	92549	35173	6313	8417	1039	267	164	125	16	scaffold_358:986-4122	RepeatAntisense	ID=Cluster_820;DicerCall=22;MIRNA=N;
scaffold_765:1-589	Cluster_1024	589	173199	598.073	0	0.039	-	UUAUCCGAGUAGAUUUUGAACU	26353	0.007	22	N5	-1	0	0	365	741	4605	23882	91967	35250	6458	8495	938	237	152	98	11	scaffold_359:7-1538	RepeatAntisense	ID=Cluster_821;DicerCall=22;MIRNA=N;
scaffold_766:79-573	Cluster_1025	495	14284	49.324	0	0.013	-	UCACUGGCUCUUGAUCACUCUC	5788	0.024	22	N5	-1	0	0	27	356	1906	1731	7009	2622	254	227	86	21	16	5	24	scaffold_359:7-1538	RepeatAntisense	ID=Cluster_821;DicerCall=22;MIRNA=N;
scaffold_767:80-463	Cluster_1026	384	12737	43.982	0	0.012	-	UCACUGGCUCUUGAUCACUCUC	5757	0.017	22	N5	-1	0	0	14	269	1885	1569	6269	2410	166	76	31	19	10	6	13	scaffold_359:7-1538	RepeatAntisense	ID=Cluster_821;DicerCall=22;MIRNA=N;
scaffold_770:1-586	Cluster_1027	586	186234	643.084	0	0.019	-	UAAAGUCGAUCUGAAAGCAGAGC	63286	0.007	23	N5	-1	0	0	2452	990	5129	19779	56217	92853	6256	1642	391	412	73	23	17	scaffold_361:286-5802	RepeatAntisense	ID=Cluster_822;DicerCall=23;MIRNA=N;
scaffold_771:1-586	Cluster_1028	586	186446	643.816	0	0.019	-	UAAAGUCGAUCUGAAAGCAGAGC	62748	0.007	23	N5	-1	0	0	2395	953	5175	20018	56712	92306	6227	1690	405	439	74	27	25	scaffold_361:286-5802	RepeatAntisense	ID=Cluster_822;DicerCall=23;MIRNA=N;
scaffold_776:1-582	Cluster_1029	582	414722	1432.08	1145	0.036	-	UUAUCGGUCUGAUCUGGUUGAUC	100019	0.004	23	N5	-1	0	0	1139	2303	8210	23727	173357	174134	17920	4903	6250	2213	424	105	37	scaffold_361:286-5802	RepeatAntisense	ID=Cluster_822;DicerCall=23;MIRNA=N;
scaffold_777:7-578	Cluster_1030	572	169116	583.974	0	0.158	-	UGUCGAUCAUGGGAGGUAUACA	10155	0.012	22	N5	-1	0	0	788	3787	12315	17615	60993	53213	10333	5972	2343	781	452	269	255	scaffold_362:133-5913	RepeatAntisense	ID=Cluster_823;DicerCall=22;MIRNA=N;
scaffold_778:2-578	Cluster_1031	577	9124	31.506	4	0.881	+	UAGAUCUCGAAUAUAAAUUAAG	2205	0.059	22	N5	-1	0	0	54	120	772	887	4767	1779	389	253	60	25	17	0	1	scaffold_362:133-5913	RepeatAntisense	ID=Cluster_823;DicerCall=22;MIRNA=N;
scaffold_779:1-578	Cluster_1032	578	21216	73.261	0	0.912	+	UGUACCCUAUUGUAGACCGAUA	4221	0.034	22	N5	-1	0	0	77	218	948	3740	11595	3202	934	310	127	34	27	2	2	scaffold_363:930-3211	RepeatAntisense	ID=Cluster_825;DicerCall=22;MIRNA=N;
scaffold_780:4-350	Cluster_1033	347	164956	569.609	24	0.982	+	UUAUCCGAGUAGAUUUUGAACU	28174	0.005	22	N5	-1	0	0	295	614	3878	23595	86434	34363	5651	8276	1234	329	119	155	13	scaffold_363:930-3211	RepeatAntisense	ID=Cluster_825;DicerCall=22;MIRNA=N;
scaffold_783:2-575	Cluster_1034	574	34043	117.554	87	0.046	-	UGAUCCAAGAUCCGGGAGGACU	3291	0.024	22	N5	-1	0	0	78	1240	1435	3347	16220	8086	1962	1221	245	132	39	4	34	scaffold_363:6052-6473	RepeatAntisense	ID=Cluster_826;DicerCall=22;MIRNA=N;
scaffold_791:2-564	Cluster_1035	563	22360	77.211	0	0.957	+	UAGAUCUCGAAUAUAAAUUAAG	3296	0.032	22	N5	-1	0	0	71	314	921	1896	12976	4430	991	517	126	73	12	18	15	scaffold_363:6052-6473	RepeatAntisense	ID=Cluster_826;DicerCall=22;MIRNA=N;
scaffold_792:2-564	Cluster_1036	563	25401	87.712	0	0.962	+	UAGAUCUCGAAUAUAAAUUAAG	3563	0.031	22	N5	-1	0	0	78	360	1146	2113	14870	4935	1146	519	114	74	26	9	11	scaffold_365:7-5610	RepeatAntisense	ID=Cluster_827;DicerCall=23;MIRNA=N;
scaffold_796:1-563	Cluster_1037	563	33990	117.371	9622	0.94	+	UCGAUCUCGUAGUACCCUAAUC	4845	0.016	22	N5	-1	0	0	95	180	638	3411	14563	7955	4136	2573	334	90	4	0	11	scaffold_365:7-5610	RepeatAntisense	ID=Cluster_827;DicerCall=23;MIRNA=N;
scaffold_800:54-248	Cluster_1038	195	12048	41.603	0	0.991	+	UCACUGGCUCUUGAUCACUCUC	5649	0.015	22	N13	-1	0	0	17	290	1919	1445	5943	2119	175	67	26	16	14	6	11	scaffold_366:5880-6790	RepeatAntisense	ID=Cluster_828;DicerCall=23;MIRNA=N;
scaffold_801:4-558	Cluster_1039	555	111323	384.409	115	0.016	-	UAAAGUCGAUCUGAAAGCAGAGC	56028	0.008	23	N5	-1	0	0	2102	524	3435	17927	17348	66634	1972	695	333	288	51	7	7	scaffold_366:6879-7330	RepeatAntisense	ID=Cluster_829;DicerCall=23;MIRNA=N;
scaffold_805:1-548	Cluster_1040	548	186143	642.77	12614	0.021	-	UGAAGCUCGGGAUCAUCAUCUG	94085	0.005	22	N5	-1	0	0	151	1160	2371	33903	123358	18455	2411	3325	603	254	96	24	32	scaffold_370:8381-8650	RepeatAntisense	ID=Cluster_832;DicerCall=22;MIRNA=N;
scaffold_810:2-548	Cluster_1041	547	173408	598.795	0	0.014	-	UGUGGCUUCCUUAUCUGAUAGG	60119	0.005	22	N5	-1	0	0	339	1184	2051	14997	106901	28722	15454	2099	748	835	31	20	27	scaffold_370:8381-8650	RepeatAntisense	ID=Cluster_832;DicerCall=22;MIRNA=N;
scaffold_812:1-545	Cluster_1042	545	131430	453.841	2916	0.975	+	UGUUAUGGUCUGAAGUGCAAUC	18172	0.011	22	N5	-1	0	0	423	1227	3744	13521	58990	40446	8605	2265	1220	738	180	34	37	scaffold_372:1696-5095	RepeatAntisense	ID=Cluster_833;DicerCall=22;MIRNA=N;
scaffold_816:1-542	Cluster_1043	542	14701	50.764	0	0.031	-	UGUAGUAGUGAUGGCUGAGAUG	1289	0.047	22	N5	-1	0	0	60	240	624	1514	5394	4445	1822	308	122	115	52	4	1	scaffold_372:1696-5095	RepeatAntisense	ID=Cluster_833;DicerCall=22;MIRNA=N;
scaffold_817:1-542	Cluster_1044	542	14879	51.379	0	0.034	-	UGUAGUAGUGAUGGCUGAGAUG	1358	0.048	22	N5	-1	0	0	68	227	620	1518	5448	4520	1873	289	138	126	45	3	4	scaffold_373:4-2483	RepeatAntisense	ID=Cluster_834;DicerCall=22;MIRNA=N;
scaffold_819:3-539	Cluster_1045	537	157406	543.538	3	0.012	-	UAAAGUCGAUCUGAAAGCAGAGC	61737	0.007	23	N5	-1	0	0	2370	878	4700	19233	42620	80355	5146	1320	304	364	82	22	12	scaffold_375:4675-4855	RepeatAntisense	ID=Cluster_835;DicerCall=24;MIRNA=N;
scaffold_820:1-539	Cluster_1046	539	158965	548.922	0	0.012	-	UAAAGUCGAUCUGAAAGCAGAGC	62031	0.007	23	N5	-1	0	0	2384	873	4674	19425	42937	81187	5151	1422	405	394	74	21	18	scaffold_376:2-4773	RepeatAntisense	ID=Cluster_836;DicerCall=22;MIRNA=N;
scaffold_824:22-530	Cluster_1047	509	3022	10.435	0	0.906	+	UAGGAAUUGUAUAGUGUUUUUG	354	0.074	22	N5	-1	0	0	23	45	49	207	1284	947	381	22	38	22	2	2	0	scaffold_376:2-4773	RepeatAntisense	ID=Cluster_836;DicerCall=22;MIRNA=N;
scaffold_825:26-527	Cluster_1048	502	2971	10.259	0	0.91	+	UAGUGUUUUUGGAUAAUGGUAUC	354	0.077	22	N5	-1	0	0	28	25	65	176	1205	982	397	15	47	24	3	4	0	scaffold_376:2-4773	RepeatAntisense	ID=Cluster_836;DicerCall=22;MIRNA=N;
scaffold_826:8-535	Cluster_1049	528	1100118	3798.81	0	0.001	-	GUUGACCUCGGAUCAGGUAGGGAUA	597232	0.001	25	N5	-1	0	0	70150	40527	13006	28479	37415	41702	112711	621512	35008	40525	19787	19074	20222	scaffold_376:2-4773	RepeatAntisense	ID=Cluster_836;DicerCall=22;MIRNA=N;
scaffold_827:17-535	Cluster_1050	519	1168247	4034.07	105	0.009	-	GUUGACCUCGGAUCAGGUAGGGAUA	611021	0.002	25	N5	-1	0	0	74887	44332	15367	31850	44038	50534	118701	639381	38888	43638	22617	21793	22221	scaffold_376:2-4773	RepeatAntisense	ID=Cluster_836;DicerCall=22;MIRNA=N;
scaffold_831:26-531	Cluster_1051	506	100898	348.411	1	0.64	.	UGUAUAUCCGAAUCUGCUCUGU	22382	0.009	22	N5	-1	0	0	395	833	3324	8224	55781	16304	11735	3144	849	148	81	39	41	scaffold_376:2-4773	RepeatAntisense	ID=Cluster_836;DicerCall=22;MIRNA=N;
scaffold_832:1-531	Cluster_1052	531	110321	380.949	0	0.769	.	UGUAUAUCCGAAUCUGCUCUGU	22443	0.01	22	N5	-1	0	0	349	541	2900	8318	68613	14951	11519	1920	890	223	44	30	23	scaffold_386:2003-3743	RepeatAntisense	ID=Cluster_839;DicerCall=22;MIRNA=N;
scaffold_833:2-523	Cluster_1053	522	6477	22.366	12	0.055	-	UUCUCGAGAGCUGCUAGAUUGC	1029	0.06	22	N5	-1	0	0	59	169	203	573	3218	1604	326	107	73	130	15	0	0	scaffold_386:4033-5301	RepeatAntisense	ID=Cluster_840;DicerCall=22;MIRNA=N;
scaffold_838:1-40	Cluster_1054	40	9750	33.668	0	0.998	+	UAAACGCGUGCUCUGCAAAAAUC	6175	0.007	23	N11	-1	0	0	26	22	97	337	2797	6339	93	20	13	3	3	0	0	scaffold_386:4033-5301	RepeatAntisense	ID=Cluster_840;DicerCall=22;MIRNA=N;
scaffold_840:4-524	Cluster_1055	521	174021	600.911	1	0.843	+	UGUGUCUCAUAAGGUAGCUUCUG	48724	0.008	23	N5	-1	0	0	269	1431	9442	19434	52140	81333	6208	2209	875	437	92	109	42	scaffold_387:1-3924	RepeatAntisense	ID=Cluster_841;DicerCall=22;MIRNA=N;
scaffold_841:4-524	Cluster_1056	521	205480	709.542	0	0.849	+	UGUGUCUCAUAAGGUAGCUUCUG	49068	0.008	23	N5	-1	0	0	582	2141	11941	21686	71368	85191	7225	3494	1106	483	97	124	42	scaffold_387:1-3924	RepeatAntisense	ID=Cluster_841;DicerCall=22;MIRNA=N;
scaffold_842:75-517	Cluster_1057	443	10187	35.177	9	0.011	-	UAGCUCUUGUCGAUCGCCUGUGA	768	0.031	22	N5	-1	0	0	56	344	545	937	3661	3501	607	175	127	35	199	0	0	scaffold_388:3-661	RepeatAntisense	ID=Cluster_842;DicerCall=23;MIRNA=N;
scaffold_843:55-519	Cluster_1058	465	16276	56.203	729	0.022	-	UUUCGGGAGUGGCCUGGCUGGUC	1334	0.024	23	N5	-1	0	0	43	525	789	1808	5238	5578	1538	265	160	83	248	1	0	scaffold_388:3-661	RepeatAntisense	ID=Cluster_842;DicerCall=23;MIRNA=N;
scaffold_844:20-246	Cluster_1059	227	3339	11.53	2561	0.992	+	UCAAACUUAGCUCUGCAGACUA	2379	0.014	22	N11	-1	0	0	57	66	77	268	2538	222	22	64	6	5	0	14	0	scaffold_388:3-661	RepeatAntisense	ID=Cluster_842;DicerCall=23;MIRNA=N;
scaffold_847:2-521	Cluster_1060	520	151229	522.208	0	0.858	+	UAUUGUGGGCUGACUGUAUUCC	22781	0.007	22	N5	-1	0	0	625	1586	3743	9150	76559	38845	15905	2893	998	367	396	110	52	scaffold_388:3-661	RepeatAntisense	ID=Cluster_842;DicerCall=23;MIRNA=N;
scaffold_852:4-505	Cluster_1061	502	27712	95.692	4793	0.083	-	UCGAUCGCUUUAGUAACUCCUAG	2413	0.02	22	N5	-1	0	0	47	315	363	1404	10379	9065	2458	1242	1694	681	56	7	1	scaffold_388:3-661	RepeatAntisense	ID=Cluster_842;DicerCall=23;MIRNA=N;
scaffold_853:8-517	Cluster_1062	510	31166	107.619	0	0.911	+	UGAAGCAGGGUCUAGUUCUCCU	6896	0.024	22	N5	-1	0	0	94	249	947	2237	12688	9413	1556	337	3200	167	197	63	18	scaffold_388:3-661	RepeatAntisense	ID=Cluster_842;DicerCall=23;MIRNA=N;
scaffold_854:6-517	Cluster_1063	512	31252	107.916	0	0.914	+	UGAAGCAGGGUCUAGUUCUCCU	6948	0.024	22	N5	-1	0	0	101	258	904	2167	12746	9385	1586	311	3328	184	198	61	23	scaffold_389:4870-5577	RepeatAntisense	ID=Cluster_843;DicerCall=22;MIRNA=N;
scaffold_857:16-513	Cluster_1064	498	116445	402.096	5558	0.168	-	UGUCGAUCAUGGGAGGUAUACA	9778	0.012	22	N5	-1	0	0	621	3280	10687	12601	40624	35160	7024	3707	1454	620	273	192	202	scaffold_389:4870-5577	RepeatAntisense	ID=Cluster_843;DicerCall=22;MIRNA=N;
scaffold_862:1-498	Cluster_1065	498	156030	538.787	36652	0.022	-	UGCUCUUCGCUCUAAUUCUGAGG	28312	0.007	23	N5	-1	0	0	262	652	3330	4553	52043	58938	27683	2480	5432	351	138	116	52	scaffold_390:182-3841	RepeatAntisense	ID=Cluster_844;DicerCall=22;MIRNA=N;
scaffold_863:1-504	Cluster_1066	504	42296	146.052	50	0.022	-	UACCACGAUCUCGGUUUCCAUG	6018	0.017	22	N5	-1	0	0	116	431	455	1489	22983	8365	6564	1104	258	480	31	16	4	scaffold_390:182-3841	RepeatAntisense	ID=Cluster_844;DicerCall=22;MIRNA=N;
scaffold_868:1-454	Cluster_1067	454	34896	120.499	0	0.695	.	UACGAAUCUACGAGCCCUGAAAU	2795	0.023	22	N5	-1	0	0	946	829	3176	3123	12106	11584	2060	572	257	174	10	28	31	scaffold_390:182-3841	RepeatAntisense	ID=Cluster_844;DicerCall=22;MIRNA=N;
scaffold_870:1-373	Cluster_1068	373	34871	120.413	0	0.699	.	UACGAAUCUACGAGCCCUGAAAU	2779	0.023	22	N5	-1	0	0	989	839	3194	3017	12278	11439	1996	589	286	173	19	27	25	scaffold_391:1-630	RepeatAntisense	ID=Cluster_845;DicerCall=23;MIRNA=N;
scaffold_871:226-500	Cluster_1069	275	148699	513.472	1076	0.911	+	UCACUGGCUCUUGAUCUCUCU	27913	0.007	22	N11	-1	0	0	699	2975	19758	34806	48027	28421	7553	3685	1709	658	162	84	162	scaffold_393:3571-3766	RepeatAntisense	ID=Cluster_848;DicerCall=24;MIRNA=N;
scaffold_872:1-498	Cluster_1070	498	99543	343.732	0	0.818	+	UGUCGAUCAUGGGAGGUAUACA	9562	0.013	22	N5	-1	0	0	462	2142	8781	10067	33091	33070	6558	2909	1413	479	274	184	113	scaffold_393:3571-3766	RepeatAntisense	ID=Cluster_848;DicerCall=24;MIRNA=N;
scaffold_874:1-498	Cluster_1071	498	106876	369.053	1	0.826	+	UGUCGAUCAUGGGAGGUAUACA	9658	0.013	22	N5	-1	0	0	473	2437	9101	10475	37808	33915	6756	3232	1446	617	303	186	127	scaffold_397:1-4082	RepeatAntisense	ID=Cluster_850;DicerCall=22;MIRNA=N;
scaffold_876:13-462	Cluster_1072	450	14362	49.593	0	0.021	-	UCACUGGCUCUUGAUCACUCUC	5829	0.025	22	N5	-1	0	0	19	307	2002	1741	7015	2679	237	219	89	22	11	3	18	scaffold_397:1-4082	RepeatAntisense	ID=Cluster_850;DicerCall=22;MIRNA=N;
scaffold_877:1-498	Cluster_1073	498	5191	17.925	31	0.348	.	UGUGCUCUGUUCCAACUCAAAA	1065	0.072	22	N5	-1	0	0	6	45	126	240	2842	1394	336	132	40	20	9	1	0	scaffold_397:1-4082	RepeatAntisense	ID=Cluster_850;DicerCall=22;MIRNA=N;
																													scaffold_397:1-4082	RepeatAntisense	ID=Cluster_850;DicerCall=22;MIRNA=N;
																													scaffold_399:13-1357	RepeatAntisense	ID=Cluster_852;DicerCall=22;MIRNA=N;
																													scaffold_402:1-3150	RepeatAntisense	ID=Cluster_854;DicerCall=23;MIRNA=N;
																													scaffold_402:1-3150	RepeatAntisense	ID=Cluster_854;DicerCall=23;MIRNA=N;
																													scaffold_403:5-3128	RepeatAntisense	ID=Cluster_855;DicerCall=22;MIRNA=N;
																													scaffold_403:5-3128	RepeatAntisense	ID=Cluster_855;DicerCall=22;MIRNA=N;
																													scaffold_408:2-1167	RepeatAntisense	ID=Cluster_857;DicerCall=22;MIRNA=N;
																													scaffold_408:2-1167	RepeatAntisense	ID=Cluster_857;DicerCall=22;MIRNA=N;
																													scaffold_408:2-1167	RepeatAntisense	ID=Cluster_857;DicerCall=22;MIRNA=N;
																													scaffold_408:1306-2773	RepeatAntisense	ID=Cluster_858;DicerCall=22;MIRNA=N;
																													scaffold_408:1306-2773	RepeatAntisense	ID=Cluster_858;DicerCall=22;MIRNA=N;
																													scaffold_408:1306-2773	RepeatAntisense	ID=Cluster_858;DicerCall=22;MIRNA=N;
																													scaffold_410:1-2783	RepeatAntisense	ID=Cluster_859;DicerCall=23;MIRNA=N;
																													scaffold_410:1-2783	RepeatAntisense	ID=Cluster_859;DicerCall=23;MIRNA=N;
																													scaffold_412:31-1318	RepeatAntisense	ID=Cluster_860;DicerCall=22;MIRNA=N;
																													scaffold_412:1400-2756	RepeatAntisense	ID=Cluster_861;DicerCall=22;MIRNA=N;
																													scaffold_412:1400-2756	RepeatAntisense	ID=Cluster_861;DicerCall=22;MIRNA=N;
																													scaffold_415:1-2726	RepeatAntisense	ID=Cluster_862;DicerCall=22;MIRNA=N;
																													scaffold_415:1-2726	RepeatAntisense	ID=Cluster_862;DicerCall=22;MIRNA=N;
																													scaffold_417:265-1556	RepeatAntisense	ID=Cluster_863;DicerCall=22;MIRNA=N;
																													scaffold_417:265-1556	RepeatAntisense	ID=Cluster_863;DicerCall=22;MIRNA=N;
																													scaffold_417:265-1556	RepeatAntisense	ID=Cluster_863;DicerCall=22;MIRNA=N;
																													scaffold_418:1-1450	RepeatAntisense	ID=Cluster_864;DicerCall=22;MIRNA=N;
																													scaffold_418:1-1450	RepeatAntisense	ID=Cluster_864;DicerCall=22;MIRNA=N;
																													scaffold_425:41-2283	RepeatAntisense	ID=Cluster_867;DicerCall=22;MIRNA=N;
																													scaffold_425:41-2283	RepeatAntisense	ID=Cluster_867;DicerCall=22;MIRNA=N;
																													scaffold_425:41-2283	RepeatAntisense	ID=Cluster_867;DicerCall=22;MIRNA=N;
																													scaffold_425:41-2283	RepeatAntisense	ID=Cluster_867;DicerCall=22;MIRNA=N;
																													scaffold_431:15-2238	RepeatAntisense	ID=Cluster_869;DicerCall=23;MIRNA=N;
																													scaffold_431:15-2238	RepeatAntisense	ID=Cluster_869;DicerCall=23;MIRNA=N;
																													scaffold_431:15-2238	RepeatAntisense	ID=Cluster_869;DicerCall=23;MIRNA=N;
																													scaffold_434:2-2107	RepeatAntisense	ID=Cluster_870;DicerCall=22;MIRNA=N;
																													scaffold_434:2-2107	RepeatAntisense	ID=Cluster_870;DicerCall=22;MIRNA=N;
																													scaffold_434:2-2107	RepeatAntisense	ID=Cluster_870;DicerCall=22;MIRNA=N;
																													scaffold_437:6-1145	RepeatAntisense	ID=Cluster_872;DicerCall=23;MIRNA=N;
																													scaffold_437:1227-2025	RepeatAntisense	ID=Cluster_873;DicerCall=22;MIRNA=N;
																													scaffold_438:5-2005	RepeatAntisense	ID=Cluster_874;DicerCall=22;MIRNA=N;
																													scaffold_439:1-1990	RepeatAntisense	ID=Cluster_875;DicerCall=22;MIRNA=N;
																													scaffold_439:1-1990	RepeatAntisense	ID=Cluster_875;DicerCall=22;MIRNA=N;
																													scaffold_440:4-1987	RepeatAntisense	ID=Cluster_876;DicerCall=23;MIRNA=N;
																													scaffold_440:4-1987	RepeatAntisense	ID=Cluster_876;DicerCall=23;MIRNA=N;
																													scaffold_440:4-1987	RepeatAntisense	ID=Cluster_876;DicerCall=23;MIRNA=N;
																													scaffold_448:2-1686	RepeatAntisense	ID=Cluster_879;DicerCall=22;MIRNA=N;
																													scaffold_448:2-1686	RepeatAntisense	ID=Cluster_879;DicerCall=22;MIRNA=N;
																													scaffold_451:653-1865	RepeatAntisense	ID=Cluster_880;DicerCall=23;MIRNA=N;
																													scaffold_451:653-1865	RepeatAntisense	ID=Cluster_880;DicerCall=23;MIRNA=N;
																													scaffold_453:115-1843	RepeatAntisense	ID=Cluster_881;DicerCall=22;MIRNA=N;
																													scaffold_453:115-1843	RepeatAntisense	ID=Cluster_881;DicerCall=22;MIRNA=N;
																													scaffold_455:1-1789	RepeatAntisense	ID=Cluster_882;DicerCall=22;MIRNA=N;
																													scaffold_461:1-290	RepeatAntisense	ID=Cluster_884;DicerCall=22;MIRNA=N;
																													scaffold_461:1-290	RepeatAntisense	ID=Cluster_884;DicerCall=22;MIRNA=N;
																													scaffold_461:453-1066	RepeatAntisense	ID=Cluster_885;DicerCall=22;MIRNA=N;
																													scaffold_461:453-1066	RepeatAntisense	ID=Cluster_885;DicerCall=22;MIRNA=N;
																													scaffold_461:453-1066	RepeatAntisense	ID=Cluster_885;DicerCall=22;MIRNA=N;
																													scaffold_461:1279-1737	RepeatAntisense	ID=Cluster_886;DicerCall=22;MIRNA=N;
																													scaffold_461:1279-1737	RepeatAntisense	ID=Cluster_886;DicerCall=22;MIRNA=N;
																													scaffold_461:1279-1737	RepeatAntisense	ID=Cluster_886;DicerCall=22;MIRNA=N;
																													scaffold_469:1-319	RepeatAntisense	ID=Cluster_889;DicerCall=22;MIRNA=N;
																													scaffold_469:1199-1691	RepeatAntisense	ID=Cluster_890;DicerCall=22;MIRNA=N;
																													scaffold_471:17-1217	RepeatAntisense	ID=Cluster_891;DicerCall=23;MIRNA=N;
																													scaffold_472:1348-1661	RepeatAntisense	ID=Cluster_892;DicerCall=24;MIRNA=N;
																													scaffold_474:1-622	RepeatAntisense	ID=Cluster_893;DicerCall=22;MIRNA=N;
																													scaffold_474:1110-2272	RepeatAntisense	ID=Cluster_894;DicerCall=22;MIRNA=N;
																													scaffold_475:6-1646	RepeatAntisense	ID=Cluster_895;DicerCall=22;MIRNA=N;
																													scaffold_475:6-1646	RepeatAntisense	ID=Cluster_895;DicerCall=22;MIRNA=N;
																													scaffold_477:1-1614	RepeatAntisense	ID=Cluster_896;DicerCall=22;MIRNA=N;
																													scaffold_477:1-1614	RepeatAntisense	ID=Cluster_896;DicerCall=22;MIRNA=N;
																													scaffold_479:1-1610	RepeatAntisense	ID=Cluster_897;DicerCall=23;MIRNA=N;
																													scaffold_480:1-858	RepeatAntisense	ID=Cluster_898;DicerCall=22;MIRNA=N;
																													scaffold_480:1-858	RepeatAntisense	ID=Cluster_898;DicerCall=22;MIRNA=N;
																													scaffold_480:1237-1500	RepeatAntisense	ID=Cluster_899;DicerCall=23;MIRNA=N;
																													scaffold_483:2-1571	RepeatAntisense	ID=Cluster_900;DicerCall=22;MIRNA=N;
																													scaffold_485:9-1389	RepeatAntisense	ID=Cluster_901;DicerCall=22;MIRNA=N;
																													scaffold_492:11-796	RepeatAntisense	ID=Cluster_903;DicerCall=22;MIRNA=N;
																													scaffold_493:1-1424	RepeatAntisense	ID=Cluster_904;DicerCall=22;MIRNA=N;
																													scaffold_493:1-1424	RepeatAntisense	ID=Cluster_904;DicerCall=22;MIRNA=N;
																													scaffold_499:1-1363	RepeatAntisense	ID=Cluster_905;DicerCall=22;MIRNA=N;
																													scaffold_504:21-236	RepeatAntisense	ID=Cluster_906;DicerCall=22;MIRNA=N;
																													scaffold_508:2-1323	RepeatAntisense	ID=Cluster_907;DicerCall=22;MIRNA=N;
																													scaffold_508:2-1323	RepeatAntisense	ID=Cluster_907;DicerCall=22;MIRNA=N;
																													scaffold_509:1-1287	RepeatAntisense	ID=Cluster_908;DicerCall=23;MIRNA=N;
																													scaffold_509:1-1287	RepeatAntisense	ID=Cluster_908;DicerCall=23;MIRNA=N;
																													scaffold_512:1-1266	RepeatAntisense	ID=Cluster_909;DicerCall=23;MIRNA=N;
																													scaffold_513:1-1265	RepeatAntisense	ID=Cluster_910;DicerCall=23;MIRNA=N;
																													scaffold_515:1-1250	RepeatAntisense	ID=Cluster_912;DicerCall=22;MIRNA=N;
																													scaffold_519:210-1237	RepeatAntisense	ID=Cluster_913;DicerCall=22;MIRNA=N;
																													scaffold_520:1-1235	RepeatAntisense	ID=Cluster_914;DicerCall=22;MIRNA=N;
																													scaffold_520:1-1235	RepeatAntisense	ID=Cluster_914;DicerCall=22;MIRNA=N;
																													scaffold_521:165-1232	RepeatAntisense	ID=Cluster_915;DicerCall=22;MIRNA=N;
																													scaffold_524:7-1212	RepeatAntisense	ID=Cluster_916;DicerCall=23;MIRNA=N;
																													scaffold_524:7-1212	RepeatAntisense	ID=Cluster_916;DicerCall=23;MIRNA=N;
																													scaffold_525:4-1127	RepeatAntisense	ID=Cluster_917;DicerCall=22;MIRNA=N;
																													scaffold_527:91-1203	RepeatAntisense	ID=Cluster_918;DicerCall=22;MIRNA=N;
																													scaffold_527:91-1203	RepeatAntisense	ID=Cluster_918;DicerCall=22;MIRNA=N;
																													scaffold_528:861-1196	RepeatAntisense	ID=Cluster_920;DicerCall=23;MIRNA=N;
																													scaffold_528:861-1196	RepeatAntisense	ID=Cluster_920;DicerCall=23;MIRNA=N;
																													scaffold_531:282-1189	RepeatAntisense	ID=Cluster_921;DicerCall=23;MIRNA=N;
																													scaffold_538:1-307	RepeatAntisense	ID=Cluster_922;DicerCall=22;MIRNA=N;
																													scaffold_538:1-307	RepeatAntisense	ID=Cluster_922;DicerCall=22;MIRNA=N;
																													scaffold_538:472-1154	RepeatAntisense	ID=Cluster_923;DicerCall=23;MIRNA=N;
																													scaffold_538:472-1154	RepeatAntisense	ID=Cluster_923;DicerCall=23;MIRNA=N;
																													scaffold_539:2-1153	RepeatAntisense	ID=Cluster_924;DicerCall=22;MIRNA=N;
																													scaffold_539:2-1153	RepeatAntisense	ID=Cluster_924;DicerCall=22;MIRNA=N;
																													scaffold_541:14-617	RepeatAntisense	ID=Cluster_925;DicerCall=22;MIRNA=N;
																													scaffold_541:1396-1809	RepeatAntisense	ID=Cluster_927;DicerCall=22;MIRNA=N;
																													scaffold_543:1-1141	RepeatAntisense	ID=Cluster_928;DicerCall=22;MIRNA=N;
																													scaffold_546:3-1130	RepeatAntisense	ID=Cluster_930;DicerCall=22;MIRNA=N;
																													scaffold_547:18-1125	RepeatAntisense	ID=Cluster_931;DicerCall=23;MIRNA=N;
																													scaffold_548:1-1120	RepeatAntisense	ID=Cluster_932;DicerCall=22;MIRNA=N;
																													scaffold_551:1-1116	RepeatAntisense	ID=Cluster_933;DicerCall=22;MIRNA=N;
																													scaffold_552:1-1114	RepeatAntisense	ID=Cluster_934;DicerCall=23;MIRNA=N;
																													scaffold_552:1-1114	RepeatAntisense	ID=Cluster_934;DicerCall=23;MIRNA=N;
																													scaffold_554:1538-1801	RepeatAntisense	ID=Cluster_936;DicerCall=22;MIRNA=N;
																													scaffold_555:2-1099	RepeatAntisense	ID=Cluster_937;DicerCall=22;MIRNA=N;
																													scaffold_561:2-1012	RepeatAntisense	ID=Cluster_939;DicerCall=22;MIRNA=N;
																													scaffold_563:1-1064	RepeatAntisense	ID=Cluster_940;DicerCall=22;MIRNA=N;
																													scaffold_566:1-1053	RepeatAntisense	ID=Cluster_941;DicerCall=23;MIRNA=N;
																													scaffold_568:1-1051	RepeatAntisense	ID=Cluster_942;DicerCall=22;MIRNA=N;
																													scaffold_569:5-1051	RepeatAntisense	ID=Cluster_943;DicerCall=23;MIRNA=N;
																													scaffold_570:8-1041	RepeatAntisense	ID=Cluster_944;DicerCall=22;MIRNA=N;
																													scaffold_571:1-1045	RepeatAntisense	ID=Cluster_945;DicerCall=22;MIRNA=N;
																													scaffold_571:1-1045	RepeatAntisense	ID=Cluster_945;DicerCall=22;MIRNA=N;
																													scaffold_572:1-1039	RepeatAntisense	ID=Cluster_946;DicerCall=22;MIRNA=N;
																													scaffold_575:1-1039	RepeatAntisense	ID=Cluster_947;DicerCall=23;MIRNA=N;
																													scaffold_578:12-1024	RepeatAntisense	ID=Cluster_948;DicerCall=22;MIRNA=N;
																													scaffold_579:1059-1854	RepeatAntisense	ID=Cluster_949;DicerCall=23;MIRNA=N;
																													scaffold_579:1059-1854	RepeatAntisense	ID=Cluster_949;DicerCall=23;MIRNA=N;
																													scaffold_580:1-1015	RepeatAntisense	ID=Cluster_950;DicerCall=22;MIRNA=N;
																													scaffold_582:1-1017	RepeatAntisense	ID=Cluster_951;DicerCall=22;MIRNA=N;
																													scaffold_582:1-1017	RepeatAntisense	ID=Cluster_951;DicerCall=22;MIRNA=N;
																													scaffold_586:1-971	RepeatAntisense	ID=Cluster_954;DicerCall=22;MIRNA=N;
																													scaffold_589:1-984	RepeatAntisense	ID=Cluster_955;DicerCall=22;MIRNA=N;
																													scaffold_589:1-984	RepeatAntisense	ID=Cluster_955;DicerCall=22;MIRNA=N;
																													scaffold_590:1-985	RepeatAntisense	ID=Cluster_956;DicerCall=22;MIRNA=N;
																													scaffold_591:717-974	RepeatAntisense	ID=Cluster_957;DicerCall=22;MIRNA=N;
																													scaffold_592:3-978	RepeatAntisense	ID=Cluster_958;DicerCall=22;MIRNA=N;
																													scaffold_594:1-973	RepeatAntisense	ID=Cluster_959;DicerCall=23;MIRNA=N;
																													scaffold_596:1-952	RepeatAntisense	ID=Cluster_960;DicerCall=23;MIRNA=N;
																													scaffold_596:1-952	RepeatAntisense	ID=Cluster_960;DicerCall=23;MIRNA=N;
																													scaffold_597:1-962	RepeatAntisense	ID=Cluster_961;DicerCall=22;MIRNA=N;
																													scaffold_597:1-962	RepeatAntisense	ID=Cluster_961;DicerCall=22;MIRNA=N;
																													scaffold_601:1-939	RepeatAntisense	ID=Cluster_962;DicerCall=22;MIRNA=N;
																													scaffold_607:580-918	RepeatAntisense	ID=Cluster_963;DicerCall=23;MIRNA=N;
																													scaffold_612:6-895	RepeatAntisense	ID=Cluster_964;DicerCall=22;MIRNA=N;
																													scaffold_615:1-878	RepeatAntisense	ID=Cluster_965;DicerCall=23;MIRNA=N;
																													scaffold_615:1-878	RepeatAntisense	ID=Cluster_965;DicerCall=23;MIRNA=N;
																													scaffold_616:7-885	RepeatAntisense	ID=Cluster_966;DicerCall=23;MIRNA=N;
																													scaffold_618:433-882	RepeatAntisense	ID=Cluster_968;DicerCall=22;MIRNA=N;
																													scaffold_620:7-467	RepeatAntisense	ID=Cluster_969;DicerCall=22;MIRNA=N;
																													scaffold_622:1-857	RepeatAntisense	ID=Cluster_970;DicerCall=22;MIRNA=N;
																													scaffold_625:3-853	RepeatAntisense	ID=Cluster_972;DicerCall=22;MIRNA=N;
																													scaffold_625:3-853	RepeatAntisense	ID=Cluster_972;DicerCall=22;MIRNA=N;
																													scaffold_627:2-837	RepeatAntisense	ID=Cluster_973;DicerCall=22;MIRNA=N;
																													scaffold_631:1-831	RepeatAntisense	ID=Cluster_974;DicerCall=23;MIRNA=N;
																													scaffold_632:13-828	RepeatAntisense	ID=Cluster_975;DicerCall=23;MIRNA=N;
																													scaffold_637:6-812	RepeatAntisense	ID=Cluster_978;DicerCall=22;MIRNA=N;
																													scaffold_638:7-810	RepeatAntisense	ID=Cluster_979;DicerCall=22;MIRNA=N;
																													scaffold_639:1-807	RepeatAntisense	ID=Cluster_980;DicerCall=22;MIRNA=N;
																													scaffold_641:1-810	RepeatAntisense	ID=Cluster_982;DicerCall=22;MIRNA=N;
																													scaffold_641:1-810	RepeatAntisense	ID=Cluster_982;DicerCall=22;MIRNA=N;
																													scaffold_641:1-810	RepeatAntisense	ID=Cluster_982;DicerCall=22;MIRNA=N;
																													scaffold_643:1-802	RepeatAntisense	ID=Cluster_983;DicerCall=23;MIRNA=N;
																													scaffold_651:1-785	RepeatAntisense	ID=Cluster_986;DicerCall=22;MIRNA=N;
																													scaffold_657:3-767	RepeatAntisense	ID=Cluster_987;DicerCall=22;MIRNA=N;
																													scaffold_657:3-767	RepeatAntisense	ID=Cluster_987;DicerCall=22;MIRNA=N;
																													scaffold_660:1-761	RepeatAntisense	ID=Cluster_988;DicerCall=22;MIRNA=N;
																													scaffold_663:3-758	RepeatAntisense	ID=Cluster_989;DicerCall=22;MIRNA=N;
																													scaffold_663:3-758	RepeatAntisense	ID=Cluster_989;DicerCall=22;MIRNA=N;
																													scaffold_666:2-749	RepeatAntisense	ID=Cluster_990;DicerCall=22;MIRNA=N;
																													scaffold_667:1-748	RepeatAntisense	ID=Cluster_991;DicerCall=22;MIRNA=N;
																													scaffold_668:1-748	RepeatAntisense	ID=Cluster_992;DicerCall=23;MIRNA=N;
																													scaffold_670:16-734	RepeatAntisense	ID=Cluster_993;DicerCall=22;MIRNA=N;
																													scaffold_673:1-734	RepeatAntisense	ID=Cluster_994;DicerCall=22;MIRNA=N;
																													scaffold_676:2-721	RepeatAntisense	ID=Cluster_995;DicerCall=22;MIRNA=N;
																													scaffold_676:2-721	RepeatAntisense	ID=Cluster_995;DicerCall=22;MIRNA=N;
																													scaffold_684:1-703	RepeatAntisense	ID=Cluster_996;DicerCall=22;MIRNA=N;
																													scaffold_685:1-705	RepeatAntisense	ID=Cluster_997;DicerCall=22;MIRNA=N;
																													scaffold_686:1-703	RepeatAntisense	ID=Cluster_998;DicerCall=22;MIRNA=N;
																													scaffold_686:1-703	RepeatAntisense	ID=Cluster_998;DicerCall=22;MIRNA=N;
																													scaffold_690:1-696	RepeatAntisense	ID=Cluster_1000;DicerCall=22;MIRNA=N;
																													scaffold_693:1-683	RepeatAntisense	ID=Cluster_1001;DicerCall=23;MIRNA=N;
																													scaffold_696:1-683	RepeatAntisense	ID=Cluster_1002;DicerCall=22;MIRNA=N;
																													scaffold_705:2-664	RepeatAntisense	ID=Cluster_1003;DicerCall=22;MIRNA=N;
																													scaffold_705:2-664	RepeatAntisense	ID=Cluster_1003;DicerCall=22;MIRNA=N;
																													scaffold_705:2-664	RepeatAntisense	ID=Cluster_1003;DicerCall=22;MIRNA=N;
																													scaffold_710:51-661	RepeatAntisense	ID=Cluster_1005;DicerCall=22;MIRNA=N;
																													scaffold_712:4-642	RepeatAntisense	ID=Cluster_1006;DicerCall=22;MIRNA=N;
																													scaffold_713:1-659	RepeatAntisense	ID=Cluster_1007;DicerCall=22;MIRNA=N;
																													scaffold_721:1-644	RepeatAntisense	ID=Cluster_1010;DicerCall=23;MIRNA=N;
																													scaffold_721:1-644	RepeatAntisense	ID=Cluster_1010;DicerCall=23;MIRNA=N;
																													scaffold_721:1-644	RepeatAntisense	ID=Cluster_1010;DicerCall=23;MIRNA=N;
																													scaffold_723:3-641	RepeatAntisense	ID=Cluster_1011;DicerCall=22;MIRNA=N;
																													scaffold_728:3-626	RepeatAntisense	ID=Cluster_1012;DicerCall=22;MIRNA=N;
																													scaffold_728:3-626	RepeatAntisense	ID=Cluster_1012;DicerCall=22;MIRNA=N;
																													scaffold_740:1-611	RepeatAntisense	ID=Cluster_1013;DicerCall=23;MIRNA=N;
																													scaffold_741:1-610	RepeatAntisense	ID=Cluster_1014;DicerCall=23;MIRNA=N;
																													scaffold_748:1-604	RepeatAntisense	ID=Cluster_1016;DicerCall=22;MIRNA=N;
																													scaffold_751:1-597	RepeatAntisense	ID=Cluster_1017;DicerCall=22;MIRNA=N;
																													scaffold_754:6-598	RepeatAntisense	ID=Cluster_1018;DicerCall=23;MIRNA=N;
																													scaffold_756:13-597	RepeatAntisense	ID=Cluster_1019;DicerCall=23;MIRNA=N;
																													scaffold_757:5-597	RepeatAntisense	ID=Cluster_1020;DicerCall=23;MIRNA=N;
																													scaffold_759:31-595	RepeatAntisense	ID=Cluster_1022;DicerCall=22;MIRNA=N;
																													scaffold_764:1-589	RepeatAntisense	ID=Cluster_1023;DicerCall=22;MIRNA=N;
																													scaffold_765:1-589	RepeatAntisense	ID=Cluster_1024;DicerCall=22;MIRNA=N;
																													scaffold_766:79-573	RepeatAntisense	ID=Cluster_1025;DicerCall=22;MIRNA=N;
																													scaffold_767:80-463	RepeatAntisense	ID=Cluster_1026;DicerCall=22;MIRNA=N;
																													scaffold_767:80-463	RepeatAntisense	ID=Cluster_1026;DicerCall=22;MIRNA=N;
																													scaffold_770:1-586	RepeatAntisense	ID=Cluster_1027;DicerCall=23;MIRNA=N;
																													scaffold_771:1-586	RepeatAntisense	ID=Cluster_1028;DicerCall=23;MIRNA=N;
																													scaffold_776:1-582	RepeatAntisense	ID=Cluster_1029;DicerCall=23;MIRNA=N;
																													scaffold_777:7-578	RepeatAntisense	ID=Cluster_1030;DicerCall=22;MIRNA=N;
																													scaffold_778:2-578	RepeatAntisense	ID=Cluster_1031;DicerCall=22;MIRNA=N;
																													scaffold_778:2-578	RepeatAntisense	ID=Cluster_1031;DicerCall=22;MIRNA=N;
																													scaffold_779:1-578	RepeatAntisense	ID=Cluster_1032;DicerCall=22;MIRNA=N;
																													scaffold_779:1-578	RepeatAntisense	ID=Cluster_1032;DicerCall=22;MIRNA=N;
																													scaffold_780:4-350	RepeatAntisense	ID=Cluster_1033;DicerCall=22;MIRNA=N;
																													scaffold_780:4-350	RepeatAntisense	ID=Cluster_1033;DicerCall=22;MIRNA=N;
																													scaffold_783:2-575	RepeatAntisense	ID=Cluster_1034;DicerCall=22;MIRNA=N;
																													scaffold_791:2-564	RepeatAntisense	ID=Cluster_1035;DicerCall=22;MIRNA=N;
																													scaffold_792:2-564	RepeatAntisense	ID=Cluster_1036;DicerCall=22;MIRNA=N;
																													scaffold_796:1-563	RepeatAntisense	ID=Cluster_1037;DicerCall=22;MIRNA=N;
																													scaffold_796:1-563	RepeatAntisense	ID=Cluster_1037;DicerCall=22;MIRNA=N;
																													scaffold_800:54-248	RepeatAntisense	ID=Cluster_1038;DicerCall=22;MIRNA=N;
																													scaffold_801:4-558	RepeatAntisense	ID=Cluster_1039;DicerCall=23;MIRNA=N;
																													scaffold_805:1-548	RepeatAntisense	ID=Cluster_1040;DicerCall=22;MIRNA=N;
																													scaffold_810:2-548	RepeatAntisense	ID=Cluster_1041;DicerCall=22;MIRNA=N;
																													scaffold_810:2-548	RepeatAntisense	ID=Cluster_1041;DicerCall=22;MIRNA=N;
																													scaffold_810:2-548	RepeatAntisense	ID=Cluster_1041;DicerCall=22;MIRNA=N;
																													scaffold_812:1-545	RepeatAntisense	ID=Cluster_1042;DicerCall=22;MIRNA=N;
																													scaffold_816:1-542	RepeatAntisense	ID=Cluster_1043;DicerCall=22;MIRNA=N;
																													scaffold_817:1-542	RepeatAntisense	ID=Cluster_1044;DicerCall=22;MIRNA=N;
																													scaffold_819:3-539	RepeatAntisense	ID=Cluster_1045;DicerCall=23;MIRNA=N;
																													scaffold_820:1-539	RepeatAntisense	ID=Cluster_1046;DicerCall=23;MIRNA=N;
																													scaffold_824:22-530	RepeatAntisense	ID=Cluster_1047;DicerCall=22;MIRNA=N;
																													scaffold_824:22-530	RepeatAntisense	ID=Cluster_1047;DicerCall=22;MIRNA=N;
																													scaffold_825:26-527	RepeatAntisense	ID=Cluster_1048;DicerCall=22;MIRNA=N;
																													scaffold_825:26-527	RepeatAntisense	ID=Cluster_1048;DicerCall=22;MIRNA=N;
																													scaffold_833:2-523	RepeatAntisense	ID=Cluster_1053;DicerCall=22;MIRNA=N;
																													scaffold_840:4-524	RepeatAntisense	ID=Cluster_1055;DicerCall=23;MIRNA=N;
																													scaffold_841:4-524	RepeatAntisense	ID=Cluster_1056;DicerCall=23;MIRNA=N;
																													scaffold_842:75-517	RepeatAntisense	ID=Cluster_1057;DicerCall=22;MIRNA=N;
																													scaffold_842:75-517	RepeatAntisense	ID=Cluster_1057;DicerCall=22;MIRNA=N;
																													scaffold_843:55-519	RepeatAntisense	ID=Cluster_1058;DicerCall=23;MIRNA=N;
																													scaffold_843:55-519	RepeatAntisense	ID=Cluster_1058;DicerCall=23;MIRNA=N;
																													scaffold_844:20-246	RepeatAntisense	ID=Cluster_1059;DicerCall=22;MIRNA=N;
																													scaffold_847:2-521	RepeatAntisense	ID=Cluster_1060;DicerCall=22;MIRNA=N;
																													scaffold_852:4-505	RepeatAntisense	ID=Cluster_1061;DicerCall=22;MIRNA=N;
																													scaffold_853:8-517	RepeatAntisense	ID=Cluster_1062;DicerCall=22;MIRNA=N;
																													scaffold_854:6-517	RepeatAntisense	ID=Cluster_1063;DicerCall=22;MIRNA=N;
																													scaffold_857:16-513	RepeatAntisense	ID=Cluster_1064;DicerCall=22;MIRNA=N;
																													scaffold_862:1-498	RepeatAntisense	ID=Cluster_1065;DicerCall=23;MIRNA=N;
																													scaffold_863:1-504	RepeatAntisense	ID=Cluster_1066;DicerCall=22;MIRNA=N;
																													scaffold_871:226-500	RepeatAntisense	ID=Cluster_1069;DicerCall=22;MIRNA=N;
																													scaffold_871:226-500	RepeatAntisense	ID=Cluster_1069;DicerCall=22;MIRNA=N;
																													scaffold_872:1-498	RepeatAntisense	ID=Cluster_1070;DicerCall=22;MIRNA=N;
																													scaffold_874:1-498	RepeatAntisense	ID=Cluster_1071;DicerCall=22;MIRNA=N;
																													scaffold_876:13-462	RepeatAntisense	ID=Cluster_1072;DicerCall=22;MIRNA=N;

## Sheet: s2
Supplementary Table 2. Phased loci predicted in Sclerotinia sclerotiorum genome
Chromosome	Start postition	End position	sequences	phased sequences	p-value
scaffold_133	135378	135629	5	4	1.56e-05
scaffold_134	125419	125670	3	3	8.2e-05
scaffold_143	104980	105231	60	10	7.58e-05
scaffold_149	58362	58613	47	9	6.46e-05
scaffold_230	26437	26688	21	7	1.1e-05
scaffold_231	121018	121269	31	8	1.84e-05
scaffold_242	18700	18951	17	6	3.79e-05
scaffold_242	95820	96071	6	4	4.55e-05
scaffold_309	28	279	59	10	6.48e-05
scaffold_353	311	562	34	8	3.91e-05
scaffold_41	165625	165876	3	3	8.2e-05
scaffold_43	63778	64029	16	6	2.52e-05
scaffold_431	1985	2236	100	13	5.1e-05
scaffold_440	1510	1761	71	11	5.49e-05
scaffold_552	752	1003	135	15	5.3e-05
scaffold_599	548	799	10	5	2.6e-05
scaffold_6	137162	137413	3	3	8.2e-05
scaffold_612	586	837	73	11	7.28e-05
scaffold_643	182	433	128	15	2.56e-05
scaffold_659	133	384	8	5	6.14e-06
scaffold_668	224	475	127	15	2.3e-05
scaffold_686	404	655	60	10	7.58e-05
scaffold_713	448	699	55	10	3.33e-05
scaffold_78	5213	5464	3	3	8.2e-05
scaffold_82	29	280	59	10	6.48e-05
scaffold_841	312	563	90	13	1.44e-05

## Sheet: s3
Supplementary Table 3. Targets of phasiRNAs predicted in Sclerotinia sclerotiorum genome 1980 using psRNA target server
Target_Acc.	Expectation	UPE$	miRNA_start	miRNA_end	Target_start	Target_end	miRNA_aligned_fragment	alignment	Target_aligned_fragment	Inhibition	Target_Desc.	Multiplicity
XM_001593786.1	0	-1	1	21	150	170	AGUUUUCGUGAACUCGGUGGG	:::::::::::::::::::::	CCCACCGAGUUCACGAAAACU	Cleavage	Sclerotinia	sclerotiorum	1980	UF-70	predicted	protein	partial	mRNA	1
XM_001589258.1	0	-1	1	21	150	170	AGUUUUCGUGAACUCGGUGGG	:::::::::::::::::::::	CCCACCGAGUUCACGAAAACU	Cleavage	Sclerotinia	sclerotiorum	1980	UF-70	predicted	protein	partial	mRNA	1
XM_001593303.1	0	-1	1	21	150	170	AGUUUUCGUGAACUCGGUGGG	:::::::::::::::::::::	CCCACCGAGUUCACGAAAACU	Cleavage	Sclerotinia	sclerotiorum	1980	UF-70	predicted	protein	partial	mRNA	1
XM_001598569.1	0	-1	1	21	150	170	AGUUUUCGUGAACUCGGUGGG	:::::::::::::::::::::	CCCACCGAGUUCACGAAAACU	Cleavage	Sclerotinia	sclerotiorum	1980	UF-70	predicted	protein	partial	mRNA	1
XM_001598803.1	0	-1	1	21	150	170	AGUUUUCGUGAACUCGGUGGG	:::::::::::::::::::::	CCCACCGAGUUCACGAAAACU	Cleavage	Sclerotinia	sclerotiorum	1980	UF-70	predicted	protein	partial	mRNA	1
XM_001598777.1	0	-1	1	21	150	170	AGUUUUCGUGAACUCGGUGGG	:::::::::::::::::::::	CCCACCGAGUUCACGAAAACU	Cleavage	Sclerotinia	sclerotiorum	1980	UF-70	hypothetical	protein	partial	mRNA	1
XM_001597697.1	0	-1	1	21	150	170	AGUUUUCGUGAACUCGGUGGG	:::::::::::::::::::::	CCCACCGAGUUCACGAAAACU	Cleavage	Sclerotinia	sclerotiorum	1980	UF-70	hypothetical	protein	partial	mRNA	1
XM_001588675.1	0	-1	1	21	129	149	AGAGCGCGGACUUCCUCAGAG	:::::::::::::::::::::	CUCUGAGGAAGUCCGCGCUCU	Cleavage	Sclerotinia	sclerotiorum	1980	UF-70	predicted	protein	partial	mRNA	1
XM_001593303.1	0	-1	1	21	129	149	AGAGCGCGGACUUCCUCAGAG	:::::::::::::::::::::	CUCUGAGGAAGUCCGCGCUCU	Cleavage	Sclerotinia	sclerotiorum	1980	UF-70	predicted	protein	partial	mRNA	1
XM_001594890.1	0	-1	1	21	129	149	AGAGCGCGGACUUCCUCAGAG	:::::::::::::::::::::	CUCUGAGGAAGUCCGCGCUCU	Cleavage	Sclerotinia	sclerotiorum	1980	UF-70	predicted	protein	partial	mRNA	1
XM_001598569.1	0	-1	1	21	129	149	AGAGCGCGGACUUCCUCAGAG	:::::::::::::::::::::	CUCUGAGGAAGUCCGCGCUCU	Cleavage	Sclerotinia	sclerotiorum	1980	UF-70	predicted	protein	partial	mRNA	1
XM_001598803.1	0	-1	1	21	129	149	AGAGCGCGGACUUCCUCAGAG	:::::::::::::::::::::	CUCUGAGGAAGUCCGCGCUCU	Cleavage	Sclerotinia	sclerotiorum	1980	UF-70	predicted	protein	partial	mRNA	1
XM_001598777.1	0	-1	1	21	129	149	AGAGCGCGGACUUCCUCAGAG	:::::::::::::::::::::	CUCUGAGGAAGUCCGCGCUCU	Cleavage	Sclerotinia	sclerotiorum	1980	UF-70	hypothetical	protein	partial	mRNA	1
XM_001597697.1	0	-1	1	21	129	149	AGAGCGCGGACUUCCUCAGAG	:::::::::::::::::::::	CUCUGAGGAAGUCCGCGCUCU	Cleavage	Sclerotinia	sclerotiorum	1980	UF-70	hypothetical	protein	partial	mRNA	1
XM_001584498.1	0	-1	1	21	863	883	UCAGCGUGUCUGGAUGCUCCU	:::::::::::::::::::::	AGGAGCAUCCAGACACGCUGA	Cleavage	Sclerotinia	sclerotiorum	1980	UF-70	hypothetical	protein	partial	mRNA	2
XM_001584498.1	0	-1	1	21	989	1009	UCAGCGUGUCUGGAUGCUCCU	:::::::::::::::::::::	AGGAGCAUCCAGACACGCUGA	Cleavage	Sclerotinia	sclerotiorum	1980	UF-70	hypothetical	protein	partial	mRNA	2
XM_001587468.1	0	-1	1	21	2010	2030	UCAGCGUGUCUGGAUGCUCCU	:::::::::::::::::::::	AGGAGCAUCCAGACACGCUGA	Cleavage	Sclerotinia	sclerotiorum	1980	UF-70	hypothetical	protein	partial	mRNA	3
XM_001587468.1	0	-1	1	21	2136	2156	UCAGCGUGUCUGGAUGCUCCU	:::::::::::::::::::::	AGGAGCAUCCAGACACGCUGA	Cleavage	Sclerotinia	sclerotiorum	1980	UF-70	hypothetical	protein	partial	mRNA	3
XM_001592654.1	0	-1	1	21	2067	2087	UCAGCGUGUCUGGAUGCUCCU	:::::::::::::::::::::	AGGAGCAUCCAGACACGCUGA	Cleavage	Sclerotinia	sclerotiorum	1980	UF-70	hypothetical	protein	partial	mRNA	8
XM_001592654.1	0	-1	1	21	2193	2213	UCAGCGUGUCUGGAUGCUCCU	:::::::::::::::::::::	AGGAGCAUCCAGACACGCUGA	Cleavage	Sclerotinia	sclerotiorum	1980	UF-70	hypothetical	protein	partial	mRNA	8
XM_001592654.1	0	-1	1	21	2319	2339	UCAGCGUGUCUGGAUGCUCCU	:::::::::::::::::::::	AGGAGCAUCCAGACACGCUGA	Cleavage	Sclerotinia	sclerotiorum	1980	UF-70	hypothetical	protein	partial	mRNA	8
XM_001592654.1	0	-1	1	21	2445	2465	UCAGCGUGUCUGGAUGCUCCU	:::::::::::::::::::::	AGGAGCAUCCAGACACGCUGA	Cleavage	Sclerotinia	sclerotiorum	1980	UF-70	hypothetical	protein	partial	mRNA	8
XM_001592654.1	0	-1	1	21	2697	2717	UCAGCGUGUCUGGAUGCUCCU	:::::::::::::::::::::	AGGAGCAUCCAGACACGCUGA	Cleavage	Sclerotinia	sclerotiorum	1980	UF-70	hypothetical	protein	partial	mRNA	8
XM_001592654.1	0	-1	1	21	2949	2969	UCAGCGUGUCUGGAUGCUCCU	:::::::::::::::::::::	AGGAGCAUCCAGACACGCUGA	Cleavage	Sclerotinia	sclerotiorum	1980	UF-70	hypothetical	protein	partial	mRNA	8
XM_001592654.1	0	-1	1	21	3201	3221	UCAGCGUGUCUGGAUGCUCCU	:::::::::::::::::::::	AGGAGCAUCCAGACACGCUGA	Cleavage	Sclerotinia	sclerotiorum	1980	UF-70	hypothetical	protein	partial	mRNA	8
XM_001596364.1	0	-1	1	21	1237	1257	UGGAACAGCAGUAGUAGAAGC	:::::::::::::::::::::	GCUUCUACUACUGCUGUUCCA	Cleavage	Sclerotinia	sclerotiorum	1980	UF-70	hypothetical	protein	partial	mRNA	1
XM_001596364.1	0	-1	1	21	1258	1278	UGAUUCGGUGUGCUCCGCGGA	:::::::::::::::::::::	UCCGCGGAGCACACCGAAUCA	Cleavage	Sclerotinia	sclerotiorum	1980	UF-70	hypothetical	protein	partial	mRNA	1
XM_001597697.1	0	-1	1	21	738	758	UUUAUAGCGUCGGAGAUCGUA	:::::::::::::::::::::	UACGAUCUCCGACGCUAUAAA	Cleavage	Sclerotinia	sclerotiorum	1980	UF-70	hypothetical	protein	partial	mRNA	1
XM_001588675.1	0	-1	1	21	87	107	UGGGUAACUGGGUUGAAGAUG	:::::::::::::::::::::	CAUCUUCAACCCAGUUACCCA	Cleavage	Sclerotinia	sclerotiorum	1980	UF-70	predicted	protein	partial	mRNA	1
XM_001593786.1	0	-1	1	21	87	107	UGGGUAACUGGGUUGAAGAUG	:::::::::::::::::::::	CAUCUUCAACCCAGUUACCCA	Cleavage	Sclerotinia	sclerotiorum	1980	UF-70	predicted	protein	partial	mRNA	1
XM_001584897.1	0	-1	1	21	87	107	UGGGUAACUGGGUUGAAGAUG	:::::::::::::::::::::	CAUCUUCAACCCAGUUACCCA	Cleavage	Sclerotinia	sclerotiorum	1980	UF-70	predicted	protein	partial	mRNA	1
XM_001593303.1	0	-1	1	21	87	107	UGGGUAACUGGGUUGAAGAUG	:::::::::::::::::::::	CAUCUUCAACCCAGUUACCCA	Cleavage	Sclerotinia	sclerotiorum	1980	UF-70	predicted	protein	partial	mRNA	1
XM_001594890.1	0	-1	1	21	87	107	UGGGUAACUGGGUUGAAGAUG	:::::::::::::::::::::	CAUCUUCAACCCAGUUACCCA	Cleavage	Sclerotinia	sclerotiorum	1980	UF-70	predicted	protein	partial	mRNA	1
XM_001598569.1	0	-1	1	21	87	107	UGGGUAACUGGGUUGAAGAUG	:::::::::::::::::::::	CAUCUUCAACCCAGUUACCCA	Cleavage	Sclerotinia	sclerotiorum	1980	UF-70	predicted	protein	partial	mRNA	1
XM_001598803.1	0	-1	1	21	87	107	UGGGUAACUGGGUUGAAGAUG	:::::::::::::::::::::	CAUCUUCAACCCAGUUACCCA	Cleavage	Sclerotinia	sclerotiorum	1980	UF-70	predicted	protein	partial	mRNA	1
XM_001598777.1	0	-1	1	21	87	107	UGGGUAACUGGGUUGAAGAUG	:::::::::::::::::::::	CAUCUUCAACCCAGUUACCCA	Cleavage	Sclerotinia	sclerotiorum	1980	UF-70	hypothetical	protein	partial	mRNA	1
XM_001597697.1	0	-1	1	21	87	107	UGGGUAACUGGGUUGAAGAUG	:::::::::::::::::::::	CAUCUUCAACCCAGUUACCCA	Cleavage	Sclerotinia	sclerotiorum	1980	UF-70	hypothetical	protein	partial	mRNA	1
XM_001584976.1	0	-1	1	21	453	473	UGGGAUUGGAUAGCGUGAGUA	:::::::::::::::::::::	UACUCACGCUAUCCAAUCCCA	Cleavage	Sclerotinia	sclerotiorum	1980	UF-70	predicted	protein	partial	mRNA	1
XM_001598803.1	0	-1	1	21	714	734	UGGGAUUGGAUAGCGUGAGUA	:::::::::::::::::::::	UACUCACGCUAUCCAAUCCCA	Cleavage	Sclerotinia	sclerotiorum	1980	UF-70	predicted	protein	partial	mRNA	1
XM_001597697.1	0	-1	1	21	780	800	UGGGAUUGGAUAGCGUGAGUA	:::::::::::::::::::::	UACUCACGCUAUCCAAUCCCA	Cleavage	Sclerotinia	sclerotiorum	1980	UF-70	hypothetical	protein	partial	mRNA	1
XM_001598803.1	0	-1	1	21	735	755	UCAUUAGGUGAGGGGUUCGUU	:::::::::::::::::::::	AACGAACCCCUCACCUAAUGA	Cleavage	Sclerotinia	sclerotiorum	1980	UF-70	predicted	protein	partial	mRNA	1
XM_001597697.1	0	-1	1	21	801	821	UCAUUAGGUGAGGGGUUCGUU	:::::::::::::::::::::	AACGAACCCCUCACCUAAUGA	Cleavage	Sclerotinia	sclerotiorum	1980	UF-70	hypothetical	protein	partial	mRNA	1
XM_001594890.1	0	-1	1	21	621	641	UUCAGGUUCUUUUUGAGUGGU	:::::::::::::::::::::	ACCACUCAAAAAGAACCUGAA	Cleavage	Sclerotinia	sclerotiorum	1980	UF-70	predicted	protein	partial	mRNA	1
XM_001598803.1	0	-1	1	21	798	818	UUCAGGUUCUUUUUGAGUGGU	:::::::::::::::::::::	ACCACUCAAAAAGAACCUGAA	Cleavage	Sclerotinia	sclerotiorum	1980	UF-70	predicted	protein	partial	mRNA	1
XM_001597697.1	0	-1	1	21	864	884	UUCAGGUUCUUUUUGAGUGGU	:::::::::::::::::::::	ACCACUCAAAAAGAACCUGAA	Cleavage	Sclerotinia	sclerotiorum	1980	UF-70	hypothetical	protein	partial	mRNA	1
XM_001584976.1	0	-1	1	21	514	534	UUUUGUACUAGGAGGGAUGUG	:::::::::::::::::::::	CACAUCCCUCCUAGUACAAAA	Cleavage	Sclerotinia	sclerotiorum	1980	UF-70	predicted	protein	partial	mRNA	1
XM_001598803.1	0	-1	1	21	840	860	UUUUGUACUAGGAGGGAUGUG	:::::::::::::::::::::	CACAUCCCUCCUAGUACAAAA	Cleavage	Sclerotinia	sclerotiorum	1980	UF-70	predicted	protein	partial	mRNA	1
XM_001597697.1	0	-1	1	21	906	926	UUUUGUACUAGGAGGGAUGUG	:::::::::::::::::::::	CACAUCCCUCCUAGUACAAAA	Cleavage	Sclerotinia	sclerotiorum	1980	UF-70	hypothetical	protein	partial	mRNA	1
XM_001584976.1	0	-1	1	21	535	555	UUGCAUUGAGUGAUCUUUGGU	:::::::::::::::::::::	ACCAAAGAUCACUCAAUGCAA	Cleavage	Sclerotinia	sclerotiorum	1980	UF-70	predicted	protein	partial	mRNA	1
XM_001598803.1	0	-1	1	21	861	881	UUGCAUUGAGUGAUCUUUGGU	:::::::::::::::::::::	ACCAAAGAUCACUCAAUGCAA	Cleavage	Sclerotinia	sclerotiorum	1980	UF-70	predicted	protein	partial	mRNA	1
XM_001597697.1	0	-1	1	21	927	947	UUGCAUUGAGUGAUCUUUGGU	:::::::::::::::::::::	ACCAAAGAUCACUCAAUGCAA	Cleavage	Sclerotinia	sclerotiorum	1980	UF-70	hypothetical	protein	partial	mRNA	1
XM_001589531.1	0	-1	1	21	212	232	UAGUUUGUAAUCGAUAAUGCG	:::::::::::::::::::::	CGCAUUAUCGAUUACAAACUA	Cleavage	Sclerotinia	sclerotiorum	1980	UF-70	hypothetical	protein	partial	mRNA	1
XM_001591652.1	0	-1	1	21	290	310	UAGUUUGUAAUCGAUAAUGCG	:::::::::::::::::::::	CGCAUUAUCGAUUACAAACUA	Cleavage	Sclerotinia	sclerotiorum	1980	UF-70	hypothetical	protein	partial	mRNA	1
XM_001597254.1	0	-1	1	21	34	54	UAGUUUGUAAUCGAUAAUGCG	:::::::::::::::::::::	CGCAUUAUCGAUUACAAACUA	Cleavage	Sclerotinia	sclerotiorum	1980	UF-70	hypothetical	protein	partial	mRNA	1
XM_001584730.1	0	-1	1	21	146	166	UAGUUUGUAAUCGAUAAUGCG	.::::::::::::::::::::	UGCAUUAUCGAUUACAAACUA	Cleavage	Sclerotinia	sclerotiorum	1980	UF-70	hypothetical	protein	partial	mRNA	1
XM_001584730.1	0	-1	1	21	104	124	UAUGUGUCUCAUAAGGUAGCU	:::::::::::::::::::::	AGCUACCUUAUGAGACACAUA	Cleavage	Sclerotinia	sclerotiorum	1980	UF-70	hypothetical	protein	partial	mRNA	1
XM_001589531.1	0	-1	1	21	170	190	UAUGUGUCUCAUAAGGUAGCU	:::::::::::::::::::::	AGCUACCUUAUGAGACACAUA	Cleavage	Sclerotinia	sclerotiorum	1980	UF-70	hypothetical	protein	partial	mRNA	1
XM_001591555.1	0	-1	1	21	66	86	GAUUGAGCAUCGUUGACCUUA	:::::::::::::::::::::	UAAGGUCAACGAUGCUCAAUC	Cleavage	Sclerotinia	sclerotiorum	1980	UF-70	predicted	protein	partial	mRNA	1
XM_001588675.1	0	-1	1	21	66	86	GAUUGAGCAUCGUUGACCUUA	:::::::::::::::::::::	UAAGGUCAACGAUGCUCAAUC	Cleavage	Sclerotinia	sclerotiorum	1980	UF-70	predicted	protein	partial	mRNA	1
XM_001589258.1	0	-1	1	21	66	86	GAUUGAGCAUCGUUGACCUUA	:::::::::::::::::::::	UAAGGUCAACGAUGCUCAAUC	Cleavage	Sclerotinia	sclerotiorum	1980	UF-70	predicted	protein	partial	mRNA	1
XM_001593786.1	0	-1	1	21	66	86	GAUUGAGCAUCGUUGACCUUA	:::::::::::::::::::::	UAAGGUCAACGAUGCUCAAUC	Cleavage	Sclerotinia	sclerotiorum	1980	UF-70	predicted	protein	partial	mRNA	1
XM_001584897.1	0	-1	1	21	66	86	GAUUGAGCAUCGUUGACCUUA	:::::::::::::::::::::	UAAGGUCAACGAUGCUCAAUC	Cleavage	Sclerotinia	sclerotiorum	1980	UF-70	predicted	protein	partial	mRNA	1
XM_001593303.1	0	-1	1	21	66	86	GAUUGAGCAUCGUUGACCUUA	:::::::::::::::::::::	UAAGGUCAACGAUGCUCAAUC	Cleavage	Sclerotinia	sclerotiorum	1980	UF-70	predicted	protein	partial	mRNA	1
XM_001594890.1	0	-1	1	21	66	86	GAUUGAGCAUCGUUGACCUUA	:::::::::::::::::::::	UAAGGUCAACGAUGCUCAAUC	Cleavage	Sclerotinia	sclerotiorum	1980	UF-70	predicted	protein	partial	mRNA	1
XM_001598569.1	0	-1	1	21	66	86	GAUUGAGCAUCGUUGACCUUA	:::::::::::::::::::::	UAAGGUCAACGAUGCUCAAUC	Cleavage	Sclerotinia	sclerotiorum	1980	UF-70	predicted	protein	partial	mRNA	1
XM_001598803.1	0	-1	1	21	66	86	GAUUGAGCAUCGUUGACCUUA	:::::::::::::::::::::	UAAGGUCAACGAUGCUCAAUC	Cleavage	Sclerotinia	sclerotiorum	1980	UF-70	predicted	protein	partial	mRNA	1
XM_001598777.1	0	-1	1	21	66	86	GAUUGAGCAUCGUUGACCUUA	:::::::::::::::::::::	UAAGGUCAACGAUGCUCAAUC	Cleavage	Sclerotinia	sclerotiorum	1980	UF-70	hypothetical	protein	partial	mRNA	1
XM_001597697.1	0	-1	1	21	66	86	GAUUGAGCAUCGUUGACCUUA	:::::::::::::::::::::	UAAGGUCAACGAUGCUCAAUC	Cleavage	Sclerotinia	sclerotiorum	1980	UF-70	hypothetical	protein	partial	mRNA	1
XM_001597697.1	0	-1	1	21	1794	1814	UUUAUAUCUUCUACUUUAUCC	:::::::::::::::::::::	GGAUAAAGUAGAAGAUAUAAA	Cleavage	Sclerotinia	sclerotiorum	1980	UF-70	hypothetical	protein	partial	mRNA	1
XM_001597514.1	0	-1	1	21	1074	1094	UUUAUAUCUUCUACUUUAUCC	:::::::::::::::::::::	GGAUAAAGUAGAAGAUAUAAA	Cleavage	Sclerotinia	sclerotiorum	1980	UF-70	hypothetical	protein	partial	mRNA	1
XM_001598777.1	0	-1	1	21	1182	1202	UUUAUAUCUUCUACUUUAUCC	:::::::::::::::::::::	GGAUAAAGUAGAAGAUAUAAA	Cleavage	Sclerotinia	sclerotiorum	1980	UF-70	hypothetical	protein	partial	mRNA	1
XM_001596739.1	0	-1	1	21	750	770	UUUAUAUCUUCUACUUUAUCC	:::::::::::::::::::::	GGAUAAAGUAGAAGAUAUAAA	Cleavage	Sclerotinia	sclerotiorum	1980	UF-70	hypothetical	protein	partial	mRNA	1
XM_001596739.1	0	-1	1	21	771	791	UUGGCCAUUCGAUAUACAUCG	:::::::::::::::::::::	CGAUGUAUAUCGAAUGGCCAA	Cleavage	Sclerotinia	sclerotiorum	1980	UF-70	hypothetical	protein	partial	mRNA	1
XM_001588949.1	0	-1	1	21	72	92	UUCUCUUCGAUAGUAUUUGCA	:::::::::::::::::::::	UGCAAAUACUAUCGAAGAGAA	Cleavage	Sclerotinia	sclerotiorum	1980	UF-70	hypothetical	protein	partial	mRNA	1
XM_001596739.1	0	-1	1	21	855	875	UUCUCUUCGAUAGUAUUUGCA	:::::::::::::::::::::	UGCAAAUACUAUCGAAGAGAA	Cleavage	Sclerotinia	sclerotiorum	1980	UF-70	hypothetical	protein	partial	mRNA	1
XM_001597514.1	0	-1	1	21	1179	1199	UUCUCUUCGAUAGUAUUUGCA	:::::::::::::::::::::	UGCAAAUACUAUCGAAGAGAA	Cleavage	Sclerotinia	sclerotiorum	1980	UF-70	hypothetical	protein	partial	mRNA	1
XM_001597697.1	0	-1	1	21	1899	1919	UUCUCUUCGAUAGUAUUUGCA	:::::::::::::::::::::	UGCAAAUACUAUCGAAGAGAA	Cleavage	Sclerotinia	sclerotiorum	1980	UF-70	hypothetical	protein	partial	mRNA	1
XM_001588949.1	0	-1	1	21	114	134	UCGGCUAGGUUUGUCAGUAGG	:::::::::::::::::::::	CCUACUGACAAACCUAGCCGA	Cleavage	Sclerotinia	sclerotiorum	1980	UF-70	hypothetical	protein	partial	mRNA	1
XM_001596739.1	0	-1	1	21	897	917	UCGGCUAGGUUUGUCAGUAGG	:::::::::::::::::::::	CCUACUGACAAACCUAGCCGA	Cleavage	Sclerotinia	sclerotiorum	1980	UF-70	hypothetical	protein	partial	mRNA	1
XM_001597514.1	0	-1	1	21	1221	1241	UCGGCUAGGUUUGUCAGUAGG	:::::::::::::::::::::	CCUACUGACAAACCUAGCCGA	Cleavage	Sclerotinia	sclerotiorum	1980	UF-70	hypothetical	protein	partial	mRNA	1
XM_001597697.1	0	-1	1	21	1941	1961	UCGGCUAGGUUUGUCAGUAGG	:::::::::::::::::::::	CCUACUGACAAACCUAGCCGA	Cleavage	Sclerotinia	sclerotiorum	1980	UF-70	hypothetical	protein	partial	mRNA	1
XM_001588949.1	0	-1	1	21	135	155	UCGAACGGGAUGUCGUCAACC	:::::::::::::::::::::	GGUUGACGACAUCCCGUUCGA	Cleavage	Sclerotinia	sclerotiorum	1980	UF-70	hypothetical	protein	partial	mRNA	1
XM_001596739.1	0	-1	1	21	918	938	UCGAACGGGAUGUCGUCAACC	:::::::::::::::::::::	GGUUGACGACAUCCCGUUCGA	Cleavage	Sclerotinia	sclerotiorum	1980	UF-70	hypothetical	protein	partial	mRNA	1
XM_001597514.1	0	-1	1	21	1242	1262	UCGAACGGGAUGUCGUCAACC	:	:::::::::::::::::::	GAUUGACGACAUCCCGUUCGA	Cleavage	Sclerotinia	sclerotiorum	1980	UF-70	hypothetical	protein	partial	mRNA	1
XM_001588949.1	0	-1	1	21	156	176	CUGCUUGGGGCUGUAGGGGUA	:::::::::::::::::::::	UACCCCUACAGCCCCAAGCAG	Cleavage	Sclerotinia	sclerotiorum	1980	UF-70	hypothetical	protein	partial	mRNA	1
XM_001597697.1	0	-1	1	21	1983	2003	CUGCUUGGGGCUGUAGGGGUA	:::::::::::::::::::::	UACCCCUACAGCCCCAAGCAG	Cleavage	Sclerotinia	sclerotiorum	1980	UF-70	hypothetical	protein	partial	mRNA	1
XM_001588675.1	0	-1	1	21	24	44	UCGGAAAGUGUUUUAGAGAGG	:::::::::::::::::::::	CCUCUCUAAAACACUUUCCGA	Cleavage	Sclerotinia	sclerotiorum	1980	UF-70	predicted	protein	partial	mRNA	1
XM_001589258.1	0	-1	1	21	24	44	UCGGAAAGUGUUUUAGAGAGG	:::::::::::::::::::::	CCUCUCUAAAACACUUUCCGA	Cleavage	Sclerotinia	sclerotiorum	1980	UF-70	predicted	protein	partial	mRNA	1
XM_001584897.1	0	-1	1	21	24	44	UCGGAAAGUGUUUUAGAGAGG	:::::::::::::::::::::	CCUCUCUAAAACACUUUCCGA	Cleavage	Sclerotinia	sclerotiorum	1980	UF-70	predicted	protein	partial	mRNA	1
XM_001593303.1	0	-1	1	21	24	44	UCGGAAAGUGUUUUAGAGAGG	:::::::::::::::::::::	CCUCUCUAAAACACUUUCCGA	Cleavage	Sclerotinia	sclerotiorum	1980	UF-70	predicted	protein	partial	mRNA	1
XM_001594890.1	0	-1	1	21	24	44	UCGGAAAGUGUUUUAGAGAGG	:::::::::::::::::::::	CCUCUCUAAAACACUUUCCGA	Cleavage	Sclerotinia	sclerotiorum	1980	UF-70	predicted	protein	partial	mRNA	1
XM_001598569.1	0	-1	1	21	24	44	UCGGAAAGUGUUUUAGAGAGG	:::::::::::::::::::::	CCUCUCUAAAACACUUUCCGA	Cleavage	Sclerotinia	sclerotiorum	1980	UF-70	predicted	protein	partial	mRNA	1
XM_001598803.1	0	-1	1	21	24	44	UCGGAAAGUGUUUUAGAGAGG	:::::::::::::::::::::	CCUCUCUAAAACACUUUCCGA	Cleavage	Sclerotinia	sclerotiorum	1980	UF-70	predicted	protein	partial	mRNA	1
XM_001598777.1	0	-1	1	21	24	44	UCGGAAAGUGUUUUAGAGAGG	:::::::::::::::::::::	CCUCUCUAAAACACUUUCCGA	Cleavage	Sclerotinia	sclerotiorum	1980	UF-70	hypothetical	protein	partial	mRNA	1
XM_001590144.1	0	-1	1	21	1536	1556	UUUGGCGUUAUUAGAAGGAGA	:::::::::::::::::::::	UCUCCUUCUAAUAACGCCAAA	Cleavage	Sclerotinia	sclerotiorum	1980	UF-70	hypothetical	protein	partial	mRNA	1
XM_001590144.1	0	-1	1	21	1481	1501	UUCGAUCACUUAGGCAAUCUA	:::::::::::::::::::::	UAGAUUGCCUAAGUGAUCGAA	Cleavage	Sclerotinia	sclerotiorum	1980	UF-70	hypothetical	protein	partial	mRNA	1
XM_001590144.1	0	-1	1	21	1439	1459	UGACAAGUGGUUCGCUGGCAG	:::::::::::::::::::::	CUGCCAGCGAACCACUUGUCA	Cleavage	Sclerotinia	sclerotiorum	1980	UF-70	hypothetical	protein	partial	mRNA	1
XM_001588675.1	0	-1	1	21	3	23	UUUGGGGGGCUUGGGGUAGCC	:::::::::::::::::::::	GGCUACCCCAAGCCCCCCAAA	Cleavage	Sclerotinia	sclerotiorum	1980	UF-70	predicted	protein	partial	mRNA	1
XM_001593786.1	0	-1	1	21	3	23	UUUGGGGGGCUUGGGGUAGCC	:::::::::::::::::::::	GGCUACCCCAAGCCCCCCAAA	Cleavage	Sclerotinia	sclerotiorum	1980	UF-70	predicted	protein	partial	mRNA	1
XM_001589258.1	0	-1	1	21	3	23	UUUGGGGGGCUUGGGGUAGCC	:::::::::::::::::::::	GGCUACCCCAAGCCCCCCAAA	Cleavage	Sclerotinia	sclerotiorum	1980	UF-70	predicted	protein	partial	mRNA	1
XM_001584897.1	0	-1	1	21	3	23	UUUGGGGGGCUUGGGGUAGCC	:::::::::::::::::::::	GGCUACCCCAAGCCCCCCAAA	Cleavage	Sclerotinia	sclerotiorum	1980	UF-70	predicted	protein	partial	mRNA	1
XM_001593303.1	0	-1	1	21	3	23	UUUGGGGGGCUUGGGGUAGCC	:::::::::::::::::::::	GGCUACCCCAAGCCCCCCAAA	Cleavage	Sclerotinia	sclerotiorum	1980	UF-70	predicted	protein	partial	mRNA	1
XM_001594890.1	0	-1	1	21	3	23	UUUGGGGGGCUUGGGGUAGCC	:::::::::::::::::::::	GGCUACCCCAAGCCCCCCAAA	Cleavage	Sclerotinia	sclerotiorum	1980	UF-70	predicted	protein	partial	mRNA	1
XM_001598569.1	0	-1	1	21	3	23	UUUGGGGGGCUUGGGGUAGCC	:::::::::::::::::::::	GGCUACCCCAAGCCCCCCAAA	Cleavage	Sclerotinia	sclerotiorum	1980	UF-70	predicted	protein	partial	mRNA	1
XM_001598803.1	0	-1	1	21	3	23	UUUGGGGGGCUUGGGGUAGCC	:::::::::::::::::::::	GGCUACCCCAAGCCCCCCAAA	Cleavage	Sclerotinia	sclerotiorum	1980	UF-70	predicted	protein	partial	mRNA	1
XM_001598777.1	0	-1	1	21	3	23	UUUGGGGGGCUUGGGGUAGCC	:::::::::::::::::::::	GGCUACCCCAAGCCCCCCAAA	Cleavage	Sclerotinia	sclerotiorum	1980	UF-70	hypothetical	protein	partial	mRNA	1
XM_001597697.1	0	-1	1	21	3	23	UUUGGGGGGCUUGGGGUAGCC	:::::::::::::::::::::	GGCUACCCCAAGCCCCCCAAA	Cleavage	Sclerotinia	sclerotiorum	1980	UF-70	hypothetical	protein	partial	mRNA	1
XM_001595883.1	0	-1	1	21	76	96	UCGUGGGGUCCUAGUUAAAGG	:::::::::::::::::::::	CCUUUAACUAGGACCCCACGA	Cleavage	Sclerotinia	sclerotiorum	1980	UF-70	hypothetical	protein	partial	mRNA	1
XM_001595883.1	0	-1	1	21	97	117	UUGAAUAGUAGAACGAAGAAA	:::::::::::::::::::::	UUUCUUCGUUCUACUAUUCAA	Cleavage	Sclerotinia	sclerotiorum	1980	UF-70	hypothetical	protein	partial	mRNA	1
XM_001595240.1	0	-1	1	21	97	117	UUGAAUAGUAGAACGAAGAAA	:::::::::::::::::::::	UUUCUUCGUUCUACUAUUCAA	Cleavage	Sclerotinia	sclerotiorum	1980	UF-70	predicted	protein	partial	mRNA	1
XM_001595240.1	0	-1	1	21	160	180	UCGCGUAGUUGGUGAGCUCCU	:::::::::::::::::::::	AGGAGCUCACCAACUACGCGA	Cleavage	Sclerotinia	sclerotiorum	1980	UF-70	predicted	protein	partial	mRNA	1
XM_001595883.1	0	-1	1	21	160	180	UCGCGUAGUUGGUGAGCUCCU	:::::::::::::::::::::	AGGAGCUCACCAACUACGCGA	Cleavage	Sclerotinia	sclerotiorum	1980	UF-70	hypothetical	protein	partial	mRNA	1
XM_001596289.1	0	-1	1	21	54	74	UUUUGAGAUCUGAUGGCCAAC	:::::::::::::::::::::	GUUGGCCAUCAGAUCUCAAAA	Cleavage	Sclerotinia	sclerotiorum	1980	UF-70	hypothetical	protein	partial	mRNA	1
XM_001598557.1	0	-1	1	21	2334	2354	UGACGUGCGAAUCUCCUAUCG	:::::::::::::::::::::	CGAUAGGAGAUUCGCACGUCA	Cleavage	Sclerotinia	sclerotiorum	1980	UF-70	hypothetical	protein	partial	mRNA	1
XM_001598557.1	0	-1	1	21	2229	2249	UCGGAGACUAUUGUAUUGAGU	:::::::::::::::::::::	ACUCAAUACAAUAGUCUCCGA	Cleavage	Sclerotinia	sclerotiorum	1980	UF-70	hypothetical	protein	partial	mRNA	1
XM_001588829.1	0	-1	1	21	1473	1493	UCUUUAUCAUGGACAGGAUAA	:::::::::::::::::::::	UUAUCCUGUCCAUGAUAAAGA	Cleavage	Sclerotinia	sclerotiorum	1980	UF-70	hypothetical	protein	partial	mRNA	1
XM_001592207.1	0	-1	1	21	3666	3686	UCUUUAUCAUGGACAGGAUAA	:::::::::::::::::::::	UUAUCCUGUCCAUGAUAAAGA	Cleavage	Sclerotinia	sclerotiorum	1980	UF-70	hypothetical	protein	partial	mRNA	1
XM_001596913.1	0	-1	1	21	3396	3416	UCUUUAUCAUGGACAGGAUAA	:::::::::::::::::::::	UUAUCCUGUCCAUGAUAAAGA	Cleavage	Sclerotinia	sclerotiorum	1980	UF-70	hypothetical	protein	partial	mRNA	1
XM_001595598.1	0	-1	1	21	3666	3686	UCUUUAUCAUGGACAGGAUAA	:::::::::::::::::::::	UUAUCCUGUCCAUGAUAAAGA	Cleavage	Sclerotinia	sclerotiorum	1980	UF-70	hypothetical	protein	partial	mRNA	1
XM_001588829.1	0	-1	1	21	1452	1472	UUAAGUUCUGCAGGAAGCAUG	:::::::::::::::::::::	CAUGCUUCCUGCAGAACUUAA	Cleavage	Sclerotinia	sclerotiorum	1980	UF-70	hypothetical	protein	partial	mRNA	1
XM_001592207.1	0	-1	1	21	3645	3665	UUAAGUUCUGCAGGAAGCAUG	:::::::::::::::::::::	CAUGCUUCCUGCAGAACUUAA	Cleavage	Sclerotinia	sclerotiorum	1980	UF-70	hypothetical	protein	partial	mRNA	1
XM_001596913.1	0	-1	1	21	3375	3395	UUAAGUUCUGCAGGAAGCAUG	:::::::::::::::::::::	CAUGCUUCCUGCAGAACUUAA	Cleavage	Sclerotinia	sclerotiorum	1980	UF-70	hypothetical	protein	partial	mRNA	1
XM_001595598.1	0	-1	1	21	3645	3665	UUAAGUUCUGCAGGAAGCAUG	:::::::::::::::::::::	CAUGCUUCCUGCAGAACUUAA	Cleavage	Sclerotinia	sclerotiorum	1980	UF-70	hypothetical	protein	partial	mRNA	1
XM_001588829.1	0	-1	1	21	1389	1409	UUUUGUGAUAGAACAGCGGCG	:::::::::::::::::::::	CGCCGCUGUUCUAUCACAAAA	Cleavage	Sclerotinia	sclerotiorum	1980	UF-70	hypothetical	protein	partial	mRNA	1
XM_001592207.1	0	-1	1	21	3582	3602	UUUUGUGAUAGAACAGCGGCG	:::::::::::::::::::::	CGCCGCUGUUCUAUCACAAAA	Cleavage	Sclerotinia	sclerotiorum	1980	UF-70	hypothetical	protein	partial	mRNA	1
XM_001596913.1	0	-1	1	21	3312	3332	UUUUGUGAUAGAACAGCGGCG	:::::::::::::::::::::	CGCCGCUGUUCUAUCACAAAA	Cleavage	Sclerotinia	sclerotiorum	1980	UF-70	hypothetical	protein	partial	mRNA	1
XM_001595598.1	0	-1	1	21	3582	3602	UUUUGUGAUAGAACAGCGGCG	:::::::::::::::::::::	CGCCGCUGUUCUAUCACAAAA	Cleavage	Sclerotinia	sclerotiorum	1980	UF-70	hypothetical	protein	partial	mRNA	1
XM_001588829.1	0	-1	1	21	1326	1346	UUGUAAUCGUAAUGUCGGAGU	:::::::::::::::::::::	ACUCCGACAUUACGAUUACAA	Cleavage	Sclerotinia	sclerotiorum	1980	UF-70	hypothetical	protein	partial	mRNA	1
XM_001592207.1	0	-1	1	21	3519	3539	UUGUAAUCGUAAUGUCGGAGU	:::::::::::::::::::::	ACUCCGACAUUACGAUUACAA	Cleavage	Sclerotinia	sclerotiorum	1980	UF-70	hypothetical	protein	partial	mRNA	1
XM_001596913.1	0	-1	1	21	3249	3269	UUGUAAUCGUAAUGUCGGAGU	:::::::::::::::::::::	ACUCCGACAUUACGAUUACAA	Cleavage	Sclerotinia	sclerotiorum	1980	UF-70	hypothetical	protein	partial	mRNA	1
XM_001595598.1	0	-1	1	21	3519	3539	UUGUAAUCGUAAUGUCGGAGU	:::::::::::::::::::::	ACUCCGACAUUACGAUUACAA	Cleavage	Sclerotinia	sclerotiorum	1980	UF-70	hypothetical	protein	partial	mRNA	1
XM_001588829.1	0	-1	1	21	1305	1325	AUGGGAGCAGUGGUGAGGAGA	:::::::::::::::::::::	UCUCCUCACCACUGCUCCCAU	Cleavage	Sclerotinia	sclerotiorum	1980	UF-70	hypothetical	protein	partial	mRNA	1
XM_001592207.1	0	-1	1	21	3498	3518	AUGGGAGCAGUGGUGAGGAGA	:::::::::::::::::::::	UCUCCUCACCACUGCUCCCAU	Cleavage	Sclerotinia	sclerotiorum	1980	UF-70	hypothetical	protein	partial	mRNA	1
XM_001596913.1	0	-1	1	21	3228	3248	AUGGGAGCAGUGGUGAGGAGA	:::::::::::::::::::::	UCUCCUCACCACUGCUCCCAU	Cleavage	Sclerotinia	sclerotiorum	1980	UF-70	hypothetical	protein	partial	mRNA	1
XM_001595598.1	0	-1	1	21	3498	3518	AUGGGAGCAGUGGUGAGGAGA	:::::::::::::::::::::	UCUCCUCACCACUGCUCCCAU	Cleavage	Sclerotinia	sclerotiorum	1980	UF-70	hypothetical	protein	partial	mRNA	1
XM_001588829.1	0	-1	1	21	1263	1283	UCUUUGCAUUCCUGAUUGAAA	:::::::::::::::::::::	UUUCAAUCAGGAAUGCAAAGA	Cleavage	Sclerotinia	sclerotiorum	1980	UF-70	hypothetical	protein	partial	mRNA	1
XM_001592207.1	0	-1	1	21	3456	3476	UCUUUGCAUUCCUGAUUGAAA	:::::::::::::::::::::	UUUCAAUCAGGAAUGCAAAGA	Cleavage	Sclerotinia	sclerotiorum	1980	UF-70	hypothetical	protein	partial	mRNA	1
XM_001596913.1	0	-1	1	21	3186	3206	UCUUUGCAUUCCUGAUUGAAA	:::::::::::::::::::::	UUUCAAUCAGGAAUGCAAAGA	Cleavage	Sclerotinia	sclerotiorum	1980	UF-70	hypothetical	protein	partial	mRNA	1
XM_001595598.1	0	-1	1	21	3456	3476	UCUUUGCAUUCCUGAUUGAAA	:::::::::::::::::::::	UUUCAAUCAGGAAUGCAAAGA	Cleavage	Sclerotinia	sclerotiorum	1980	UF-70	hypothetical	protein	partial	mRNA	1
XM_001593303.1	0	-1	1	21	192	212	UGUUCGAUGGUUGCCUUAAAC	:::::::::::::::::::::	GUUUAAGGCAACCAUCGAACA	Cleavage	Sclerotinia	sclerotiorum	1980	UF-70	predicted	protein	partial	mRNA	1
XM_001598569.1	0	-1	1	21	192	212	UGUUCGAUGGUUGCCUUAAAC	:::::::::::::::::::::	GUUUAAGGCAACCAUCGAACA	Cleavage	Sclerotinia	sclerotiorum	1980	UF-70	predicted	protein	partial	mRNA	1
XM_001598803.1	0	-1	1	21	192	212	UGUUCGAUGGUUGCCUUAAAC	:::::::::::::::::::::	GUUUAAGGCAACCAUCGAACA	Cleavage	Sclerotinia	sclerotiorum	1980	UF-70	predicted	protein	partial	mRNA	1
XM_001598777.1	0	-1	1	21	192	212	UGUUCGAUGGUUGCCUUAAAC	:::::::::::::::::::::	GUUUAAGGCAACCAUCGAACA	Cleavage	Sclerotinia	sclerotiorum	1980	UF-70	hypothetical	protein	partial	mRNA	1
XM_001597697.1	0	-1	1	21	192	212	UGUUCGAUGGUUGCCUUAAAC	:::::::::::::::::::::	GUUUAAGGCAACCAUCGAACA	Cleavage	Sclerotinia	sclerotiorum	1980	UF-70	hypothetical	protein	partial	mRNA	1
XM_001584897.1	0	-1	1	21	192	212	UGUUCGAUGGUUGCCUUAAAC		::::::::::::::::::::	AUUUAAGGCAACCAUCGAACA	Cleavage	Sclerotinia	sclerotiorum	1980	UF-70	predicted	protein	partial	mRNA	1
XM_001590156.1	0	-1	1	21	466	486	UGAAAGGUGGUUGGCUUGCUU	:::::::::::::::::::::	AAGCAAGCCAACCACCUUUCA	Cleavage	Sclerotinia	sclerotiorum	1980	UF-70	predicted	protein	partial	mRNA	1
XM_001593291.1	0	-1	1	21	805	825	UGAAAGGUGGUUGGCUUGCUU	:::::::::::::::::::::	AAGCAAGCCAACCACCUUUCA	Cleavage	Sclerotinia	sclerotiorum	1980	UF-70	predicted	protein	partial	mRNA	1
XM_001586330.1	0	-1	1	21	730	750	UGAAAGGUGGUUGGCUUGCUU	:::::::::::::::::::::	AAGCAAGCCAACCACCUUUCA	Cleavage	Sclerotinia	sclerotiorum	1980	UF-70	predicted	protein	partial	mRNA	1
XM_001594006.1	0	-1	1	21	466	486	UGAAAGGUGGUUGGCUUGCUU	:::::::::::::::::::::	AAGCAAGCCAACCACCUUUCA	Cleavage	Sclerotinia	sclerotiorum	1980	UF-70	hypothetical	protein	partial	mRNA	1
XM_001591370.1	0	-1	1	21	451	471	UGAAAGGUGGUUGGCUUGCUU	:::::::::::::::::::::	AAGCAAGCCAACCACCUUUCA	Cleavage	Sclerotinia	sclerotiorum	1980	UF-70	hypothetical	protein	partial	mRNA	1
XM_001590156.1	0	-1	1	21	445	465	UUCGAUCCGUUUGGUAGCAUU	:::::::::::::::::::::	AAUGCUACCAAACGGAUCGAA	Cleavage	Sclerotinia	sclerotiorum	1980	UF-70	predicted	protein	partial	mRNA	1
XM_001593291.1	0	-1	1	21	784	804	UUCGAUCCGUUUGGUAGCAUU	:::::::::::::::::::::	AAUGCUACCAAACGGAUCGAA	Cleavage	Sclerotinia	sclerotiorum	1980	UF-70	predicted	protein	partial	mRNA	1
XM_001586330.1	0	-1	1	21	709	729	UUCGAUCCGUUUGGUAGCAUU	:::::::::::::::::::::	AAUGCUACCAAACGGAUCGAA	Cleavage	Sclerotinia	sclerotiorum	1980	UF-70	predicted	protein	partial	mRNA	1
XM_001591370.1	0	-1	1	21	430	450	UUCGAUCCGUUUGGUAGCAUU	:::::::::::::::::::::	AAUGCUACCAAACGGAUCGAA	Cleavage	Sclerotinia	sclerotiorum	1980	UF-70	hypothetical	protein	partial	mRNA	1
XM_001586090.1	0	-1	1	21	442	462	UUCUAGAUGGGAGAUUUGUGA	:::::::::::::::::::::	UCACAAAUCUCCCAUCUAGAA	Cleavage	Sclerotinia	sclerotiorum	1980	UF-70	predicted	protein	partial	mRNA	1
XM_001590156.1	0	-1	1	21	424	444	UUCUAGAUGGGAGAUUUGUGA	:::::::::::::::::::::	UCACAAAUCUCCCAUCUAGAA	Cleavage	Sclerotinia	sclerotiorum	1980	UF-70	predicted	protein	partial	mRNA	1
XM_001593291.1	0	-1	1	21	763	783	UUCUAGAUGGGAGAUUUGUGA	:::::::::::::::::::::	UCACAAAUCUCCCAUCUAGAA	Cleavage	Sclerotinia	sclerotiorum	1980	UF-70	predicted	protein	partial	mRNA	1
XM_001586330.1	0	-1	1	21	688	708	UUCUAGAUGGGAGAUUUGUGA	:::::::::::::::::::::	UCACAAAUCUCCCAUCUAGAA	Cleavage	Sclerotinia	sclerotiorum	1980	UF-70	predicted	protein	partial	mRNA	1
XM_001587042.1	0	-1	1	21	469	489	UUCUAGAUGGGAGAUUUGUGA	:::::::::::::::::::::	UCACAAAUCUCCCAUCUAGAA	Cleavage	Sclerotinia	sclerotiorum	1980	UF-70	hypothetical	protein	partial	mRNA	1
XM_001594006.1	0	-1	1	21	424	444	UUCUAGAUGGGAGAUUUGUGA	:::::::::::::::::::::	UCACAAAUCUCCCAUCUAGAA	Cleavage	Sclerotinia	sclerotiorum	1980	UF-70	hypothetical	protein	partial	mRNA	1
XM_001591370.1	0	-1	1	21	409	429	UUCUAGAUGGGAGAUUUGUGA	:::::::::::::::::::::	UCACAAAUCUCCCAUCUAGAA	Cleavage	Sclerotinia	sclerotiorum	1980	UF-70	hypothetical	protein	partial	mRNA	1
XM_001590156.1	0	-1	1	21	403	423	UGUGAUGAUAUUUGAGGCUUU	:::::::::::::::::::::	AAAGCCUCAAAUAUCAUCACA	Cleavage	Sclerotinia	sclerotiorum	1980	UF-70	predicted	protein	partial	mRNA	1
XM_001593291.1	0	-1	1	21	742	762	UGUGAUGAUAUUUGAGGCUUU	:::::::::::::::::::::	AAAGCCUCAAAUAUCAUCACA	Cleavage	Sclerotinia	sclerotiorum	1980	UF-70	predicted	protein	partial	mRNA	1
XM_001586330.1	0	-1	1	21	667	687	UGUGAUGAUAUUUGAGGCUUU	:::::::::::::::::::::	AAAGCCUCAAAUAUCAUCACA	Cleavage	Sclerotinia	sclerotiorum	1980	UF-70	predicted	protein	partial	mRNA	1
XM_001594006.1	0	-1	1	21	403	423	UGUGAUGAUAUUUGAGGCUUU	:::::::::::::::::::::	AAAGCCUCAAAUAUCAUCACA	Cleavage	Sclerotinia	sclerotiorum	1980	UF-70	hypothetical	protein	partial	mRNA	1
XM_001591370.1	0	-1	1	21	388	408	UGUGAUGAUAUUUGAGGCUUU	:::::::::::::::::::::	AAAGCCUCAAAUAUCAUCACA	Cleavage	Sclerotinia	sclerotiorum	1980	UF-70	hypothetical	protein	partial	mRNA	1
XM_001586090.1	0	-1	1	21	358	378	UAAGUCUAGGACUUUCGAUUG	:::::::::::::::::::::	CAAUCGAAAGUCCUAGACUUA	Cleavage	Sclerotinia	sclerotiorum	1980	UF-70	predicted	protein	partial	mRNA	1
XM_001589577.1	0	-1	1	21	427	447	UAAGUCUAGGACUUUCGAUUG	:::::::::::::::::::::	CAAUCGAAAGUCCUAGACUUA	Cleavage	Sclerotinia	sclerotiorum	1980	UF-70	predicted	protein	partial	mRNA	1
XM_001590156.1	0	-1	1	21	340	360	UAAGUCUAGGACUUUCGAUUG	:::::::::::::::::::::	CAAUCGAAAGUCCUAGACUUA	Cleavage	Sclerotinia	sclerotiorum	1980	UF-70	predicted	protein	partial	mRNA	1
XM_001593291.1	0	-1	1	21	679	699	UAAGUCUAGGACUUUCGAUUG	:::::::::::::::::::::	CAAUCGAAAGUCCUAGACUUA	Cleavage	Sclerotinia	sclerotiorum	1980	UF-70	predicted	protein	partial	mRNA	1
XM_001586330.1	0	-1	1	21	604	624	UAAGUCUAGGACUUUCGAUUG	:::::::::::::::::::::	CAAUCGAAAGUCCUAGACUUA	Cleavage	Sclerotinia	sclerotiorum	1980	UF-70	predicted	protein	partial	mRNA	1
XM_001587042.1	0	-1	1	21	385	405	UAAGUCUAGGACUUUCGAUUG	:::::::::::::::::::::	CAAUCGAAAGUCCUAGACUUA	Cleavage	Sclerotinia	sclerotiorum	1980	UF-70	hypothetical	protein	partial	mRNA	1
XM_001594006.1	0	-1	1	21	340	360	UAAGUCUAGGACUUUCGAUUG	:::::::::::::::::::::	CAAUCGAAAGUCCUAGACUUA	Cleavage	Sclerotinia	sclerotiorum	1980	UF-70	hypothetical	protein	partial	mRNA	1
XM_001591370.1	0	-1	1	21	325	345	UAAGUCUAGGACUUUCGAUUG	:::::::::::::::::::::	CAAUCGAAAGUCCUAGACUUA	Cleavage	Sclerotinia	sclerotiorum	1980	UF-70	hypothetical	protein	partial	mRNA	1
XM_001587042.1	0	-1	1	21	364	384	UUCUUCGGUAUCCUCUUCCAG	:::::::::::::::::::::	CUGGAAGAGGAUACCGAAGAA	Cleavage	Sclerotinia	sclerotiorum	1980	UF-70	hypothetical	protein	partial	mRNA	1
XM_001586330.1	0	-1	1	21	583	603	UUCUUCGGUAUCCUCUUCCAG	:::::::::::::::::::::	CUGGAAGAGGAUACCGAAGAA	Cleavage	Sclerotinia	sclerotiorum	1980	UF-70	predicted	protein	partial	mRNA	1
XM_001591370.1	0	-1	1	21	304	324	UUCUUCGGUAUCCUCUUCCAG	.::::::::::::::::::::	UUGGAAGAGGAUACCGAAGAA	Cleavage	Sclerotinia	sclerotiorum	1980	UF-70	hypothetical	protein	partial	mRNA	1
XM_001591652.1	0	-1	1	21	397	417	UAUUGUAGACCGAUACGCGCA	:::::::::::::::::::::	UGCGCGUAUCGGUCUACAAUA	Cleavage	Sclerotinia	sclerotiorum	1980	UF-70	hypothetical	protein	partial	mRNA	1
XM_001589258.1	0	-1	1	21	171	191	UCAAGGCAAAGGGAGGUGAGG	:::::::::::::::::::::	CCUCACCUCCCUUUGCCUUGA	Cleavage	Sclerotinia	sclerotiorum	1980	UF-70	predicted	protein	partial	mRNA	1
XM_001593303.1	0	-1	1	21	171	191	UCAAGGCAAAGGGAGGUGAGG	:::::::::::::::::::::	CCUCACCUCCCUUUGCCUUGA	Cleavage	Sclerotinia	sclerotiorum	1980	UF-70	predicted	protein	partial	mRNA	1
XM_001598569.1	0	-1	1	21	171	191	UCAAGGCAAAGGGAGGUGAGG	:::::::::::::::::::::	CCUCACCUCCCUUUGCCUUGA	Cleavage	Sclerotinia	sclerotiorum	1980	UF-70	predicted	protein	partial	mRNA	1
XM_001598803.1	0	-1	1	21	171	191	UCAAGGCAAAGGGAGGUGAGG	:::::::::::::::::::::	CCUCACCUCCCUUUGCCUUGA	Cleavage	Sclerotinia	sclerotiorum	1980	UF-70	predicted	protein	partial	mRNA	1
XM_001598777.1	0	-1	1	21	171	191	UCAAGGCAAAGGGAGGUGAGG	:::::::::::::::::::::	CCUCACCUCCCUUUGCCUUGA	Cleavage	Sclerotinia	sclerotiorum	1980	UF-70	hypothetical	protein	partial	mRNA	1
XM_001597697.1	0	-1	1	21	171	191	UCAAGGCAAAGGGAGGUGAGG	:::::::::::::::::::::	CCUCACCUCCCUUUGCCUUGA	Cleavage	Sclerotinia	sclerotiorum	1980	UF-70	hypothetical	protein	partial	mRNA	1
XM_001589531.1	0	-1	1	21	191	211	GAGGGUUGAGAACGUAUCGGA	:::::::::::::::::::::	UCCGAUACGUUCUCAACCCUC	Cleavage	Sclerotinia	sclerotiorum	1980	UF-70	hypothetical	protein	partial	mRNA	1
XM_001591652.1	0	-1	1	21	269	289	GAGGGUUGAGAACGUAUCGGA	:::::::::::::::::::::	UCCGAUACGUUCUCAACCCUC	Cleavage	Sclerotinia	sclerotiorum	1980	UF-70	hypothetical	protein	partial	mRNA	1
XM_001584730.1	0	-1	1	21	125	145	GAGGGUUGAGAACGUAUCGGA	:::::::::::::::::::::	UCCGAUACGUUCUCAACCCUC	Cleavage	Sclerotinia	sclerotiorum	1980	UF-70	hypothetical	protein	partial	mRNA	1
XM_001597254.1	0	-1	1	21	13	33	GAGGGUUGAGAACGUAUCGGA	:::::::::::::::::::::	UCCGAUACGUUCUCAACCCUC	Cleavage	Sclerotinia	sclerotiorum	1980	UF-70	hypothetical	protein	partial	mRNA	1
XM_001591652.1	0	-1	1	21	248	268	UAUGUGUCUCAUAAGGUGGUU	:.:::::::::::::::::::	AGCCACCUUAUGAGACACAUA	Cleavage	Sclerotinia	sclerotiorum	1980	UF-70	hypothetical	protein	partial	mRNA	1
XM_001589531.1	0	-1	1	21	149	169	UCUGCCAGAGCUCAUCCGCUG	:::::::::::::::::::::	CAGCGGAUGAGCUCUGGCAGA	Cleavage	Sclerotinia	sclerotiorum	1980	UF-70	hypothetical	protein	partial	mRNA	1
XM_001591652.1	0	-1	1	21	227	247	UCUGCCAGAGCUCAUCCGCUG	:::::::::::::::::::::	CAGCGGAUGAGCUCUGGCAGA	Cleavage	Sclerotinia	sclerotiorum	1980	UF-70	hypothetical	protein	partial	mRNA	1
XM_001584730.1	0	-1	1	21	83	103	UCUGCCAGAGCUCAUCCGCUG	:::::::::::::::::::::	CAGCGGAUGAGCUCUGGCAGA	Cleavage	Sclerotinia	sclerotiorum	1980	UF-70	hypothetical	protein	partial	mRNA	1
XM_001587035.1	0	-1	1	21	128	148	CCGUGAUGUCUGCCGAAUGCU	:::::::::::::::::::::	AGCAUUCGGCAGACAUCACGG	Cleavage	Sclerotinia	sclerotiorum	1980	UF-70	predicted	protein	partial	mRNA	1
XM_001586631.1	0	-1	1	21	206	226	CCGUGAUGUCUGCCGAAUGCU	:::::::::::::::::::::	AGCAUUCGGCAGACAUCACGG	Cleavage	Sclerotinia	sclerotiorum	1980	UF-70	predicted	protein	partial	mRNA	1
XM_001591652.1	0	-1	1	21	206	226	CCGUGAUGUCUGCCGAAUGCU	:::::::::::::::::::::	AGCAUUCGGCAGACAUCACGG	Cleavage	Sclerotinia	sclerotiorum	1980	UF-70	hypothetical	protein	partial	mRNA	1
XM_001584730.1	0	-1	1	21	62	82	CCGUGAUGUCUGCCGAAUGCU	:::::::::::::::::::::	AGCAUUCGGCAGACAUCACGG	Cleavage	Sclerotinia	sclerotiorum	1980	UF-70	hypothetical	protein	partial	mRNA	1
XM_001584730.1	0	-1	1	21	20	40	UAAAAGCAUCCCCCUCGUUCG	:::::::::::::::::::::	CGAACGAGGGGGAUGCUUUUA	Cleavage	Sclerotinia	sclerotiorum	1980	UF-70	hypothetical	protein	partial	mRNA	1
XM_001591652.1	0	-1	1	21	164	184	UAAAAGCAUCCCCCUCGUUCG	:::::::::::::::::::::	CGAACGAGGGGGAUGCUUUUA	Cleavage	Sclerotinia	sclerotiorum	1980	UF-70	hypothetical	protein	partial	mRNA	1
XM_001589531.1	0	-1	1	21	86	106	UAAAAGCAUCCCCCUCGUUCG	:::::::::::::::::::::	CGAACGAGGGGGAUGCUUUUA	Cleavage	Sclerotinia	sclerotiorum	1980	UF-70	hypothetical	protein	partial	mRNA	1
XM_001586631.1	0	-1	1	21	164	184	UAAAAGCAUCCCCCUCGUUCG	:::::::::::::::::::::	CGAACGAGGGGGAUGCUUUUA	Cleavage	Sclerotinia	sclerotiorum	1980	UF-70	predicted	protein	partial	mRNA	1
XM_001587035.1	0	-1	1	21	86	106	UAAAAGCAUCCCCCUCGUUCG	:::::::::::::::::::::	CGAACGAGGGGGAUGCUUUUA	Cleavage	Sclerotinia	sclerotiorum	1980	UF-70	predicted	protein	partial	mRNA	1
XM_001589752.1	0	-1	1	21	20	40	UAAAAGCAUCCCCCUCGUUCG	:::::::::::::::::::::	CGAACGAGGGGGAUGCUUUUA	Cleavage	Sclerotinia	sclerotiorum	1980	UF-70	predicted	protein	partial	mRNA	1
XM_001586688.1	0	-1	1	21	20	40	UAAAAGCAUCCCCCUCGUUCG	:::::::::::::::::::::	CGAACGAGGGGGAUGCUUUUA	Cleavage	Sclerotinia	sclerotiorum	1980	UF-70	predicted	protein	partial	mRNA	1
XM_001591652.1	0	-1	1	21	122	142	UACCGCUCUUGUACAUUCGUA	:::::::::::::::::::::	UACGAAUGUACAAGAGCGGUA	Cleavage	Sclerotinia	sclerotiorum	1980	UF-70	hypothetical	protein	partial	mRNA	1
XM_001589531.1	0	-1	1	21	44	64	UACCGCUCUUGUACAUUCGUA	:::::::::::::::::::::	UACGAAUGUACAAGAGCGGUA	Cleavage	Sclerotinia	sclerotiorum	1980	UF-70	hypothetical	protein	partial	mRNA	1
XM_001586631.1	0	-1	1	21	122	142	UACCGCUCUUGUACAUUCGUA	:::::::::::::::::::::	UACGAAUGUACAAGAGCGGUA	Cleavage	Sclerotinia	sclerotiorum	1980	UF-70	predicted	protein	partial	mRNA	1
XM_001591652.1	0	-1	1	21	59	79	UACCUCCGUUGGCCUCAAUAA	:::::::::::::::::::::	UUAUUGAGGCCAACGGAGGUA	Cleavage	Sclerotinia	sclerotiorum	1980	UF-70	hypothetical	protein	partial	mRNA	1
XM_001591555.1	0.5	-1	1	21	129	149	AGAGCGCGGACUUCCUCAGAG	:::::::::::::::.:::::	CUCUGAGGAAGUCCGUGCUCU	Cleavage	Sclerotinia	sclerotiorum	1980	UF-70	predicted	protein	partial	mRNA	1
XM_001587468.1	0.5	-1	1	21	2388	2408	UCAGCGUGUCUGGAUGCUCCU	:::::::::::::.:::::::	AGGAGCAUCCAGAUACGCUGA	Cleavage	Sclerotinia	sclerotiorum	1980	UF-70	hypothetical	protein	partial	mRNA	3
XM_001591377.1	0.5	-1	1	21	2409	2429	UCAGCGUGUCUGGAUGCUCCU	::::::::::::::::::::.	AGGAGCAUCCAGACACGCUGG	Cleavage	Sclerotinia	sclerotiorum	1980	UF-70	hypothetical	protein	partial	mRNA	3
XM_001584976.1	0.5	-1	1	21	411	431	UUUAUAGCGUCGGAGAUCGUA	::::::::::::.::::::::	UACGAUCUCCGAUGCUAUAAA	Cleavage	Sclerotinia	sclerotiorum	1980	UF-70	predicted	protein	partial	mRNA	1
XM_001594890.1	0.5	-1	1	21	684	704	UUGCAUUGAGUGAUCUUUGGU	::::::::::::::::::.::	ACCAAAGAUCACUCAAUGUAA	Cleavage	Sclerotinia	sclerotiorum	1980	UF-70	predicted	protein	partial	mRNA	1
XM_001584662.1	0.5	-1	1	21	279	299	UCGGCUAGGUUUGUCAGUAGG	::::::::::::::::::.::	CCUACUGACAAACCUAGCUGA	Cleavage	Sclerotinia	sclerotiorum	1980	UF-70	hypothetical	protein	partial	mRNA	1
XM_001584662.1	0.5	-1	1	21	300	320	UCGAACGGGAUGUCGUCAACC	:	::::.::::::::::::::	GAUUGAUGACAUCCCGUUCGA	Cleavage	Sclerotinia	sclerotiorum	1980	UF-70	hypothetical	protein	partial	mRNA	1
XM_001584662.1	0.5	-1	1	21	321	341	CUGCUUGGGGCUGUAGGGGUA	:::::::::::::.:::::::	UACCCCUACAGCCUCAAGCAG	Cleavage	Sclerotinia	sclerotiorum	1980	UF-70	hypothetical	protein	partial	mRNA	1
XM_001596739.1	0.5	-1	1	21	939	959	CUGCUUGGGGCUGUAGGGGUA	::::::::::::::::::.::	UACCCCUACAGCCCCAAGUAG	Cleavage	Sclerotinia	sclerotiorum	1980	UF-70	hypothetical	protein	partial	mRNA	1
XM_001591555.1	0.5	-1	1	21	3	23	UUUGGGGGGCUUGGGGUAGCC	::.::::::::::::::::::	GGUUACCCCAAGCCCCCCAAA	Cleavage	Sclerotinia	sclerotiorum	1980	UF-70	predicted	protein	partial	mRNA	1
XM_001588382.1	0.5	-1	1	21	3	23	UUUGGGGGGCUUGGGGUAGCC	::::::::::::::::::::.	GGCUACCCCAAGCCCCCCAAG	Cleavage	Sclerotinia	sclerotiorum	1980	UF-70	hypothetical	protein	partial	mRNA	1
XM_001595240.1	0.5	-1	1	21	76	96	UCGUGGGGUCCUAGUUAAAGG	:::::::.:::::::::::::	CCUUUAAUUAGGACCCCACGA	Cleavage	Sclerotinia	sclerotiorum	1980	UF-70	predicted	protein	partial	mRNA	1
XM_001587042.1	0.5	-1	1	21	511	531	UGAAAGGUGGUUGGCUUGCUU	::::::::::::::.::::::	AAGCAAGCCAACCAUCUUUCA	Cleavage	Sclerotinia	sclerotiorum	1980	UF-70	hypothetical	protein	partial	mRNA	1
XM_001586090.1	0.5	-1	1	21	421	441	UGUGAUGAUAUUUGAGGCUUU	:::::::::::::::::::.:	AAAGCCUCAAAUAUCAUCAUA	Cleavage	Sclerotinia	sclerotiorum	1980	UF-70	predicted	protein	partial	mRNA	1
XM_001589577.1	0.5	-1	1	21	490	510	UGUGAUGAUAUUUGAGGCUUU	::::::::::::::.::::::	AAAGCCUCAAAUAUUAUCACA	Cleavage	Sclerotinia	sclerotiorum	1980	UF-70	predicted	protein	partial	mRNA	1
XM_001587042.1	0.5	-1	1	21	448	468	UGUGAUGAUAUUUGAGGCUUU	:::::::::::::::::::.:	AAAGCCUCAAAUAUCAUCAUA	Cleavage	Sclerotinia	sclerotiorum	1980	UF-70	hypothetical	protein	partial	mRNA	1
XM_001591652.1	0.5	-1	1	21	376	396	UCCGUCCUCUCGAGCCGUAUA	:::::::::::::::::.:::	UAUACGGCUCGAGAGGAUGGA	Cleavage	Sclerotinia	sclerotiorum	1980	UF-70	hypothetical	protein	partial	mRNA	1
XM_001593786.1	0.5	-1	1	21	171	191	UCAAGGCAAAGGGAGGUGAGG	:::::::::.:::::::::::	CCUCACCUCUCUUUGCCUUGA	Cleavage	Sclerotinia	sclerotiorum	1980	UF-70	predicted	protein	partial	mRNA	1
XM_001589531.1	0.5	-1	1	21	170	190	UAUGUGUCUCAUAAGGUGGUU	:.:.:::::::::::::::::	AGCUACCUUAUGAGACACAUA	Cleavage	Sclerotinia	sclerotiorum	1980	UF-70	hypothetical	protein	partial	mRNA	1
XM_001584730.1	0.5	-1	1	21	104	124	UAUGUGUCUCAUAAGGUGGUU	:.:.:::::::::::::::::	AGCUACCUUAUGAGACACAUA	Cleavage	Sclerotinia	sclerotiorum	1980	UF-70	hypothetical	protein	partial	mRNA	1
XM_001587035.1	0.5	-1	1	21	44	64	UACCGCUCUUGUACAUUCGUA	::::::::::::::::::::.	UACGAAUGUACAAGAGCGGUG	Cleavage	Sclerotinia	sclerotiorum	1980	UF-70	predicted	protein	partial	mRNA	1
XM_001598803.1	1	-1	1	21	672	692	UUUAUAGCGUCGGAGAUCGUA	:::	:::::::::::::::::	UACAAUCUCCGACGCUAUAAA	Cleavage	Sclerotinia	sclerotiorum	1980	UF-70	predicted	protein	partial	mRNA	1
XM_001588382.1	1	-1	1	21	87	107	UGGGUAACUGGGUUGAAGAUG	:::::	:::::::::::::::	CAUCUACAACCCAGUUACCCA	Cleavage	Sclerotinia	sclerotiorum	1980	UF-70	hypothetical	protein	partial	mRNA	1
XM_001584976.1	1	-1	1	21	474	494	UCAUUAGGUGAGGGGUUCGUU	:::::::::.:.:::::::::	AACGAACCCUUUACCUAAUGA	Cleavage	Sclerotinia	sclerotiorum	1980	UF-70	predicted	protein	partial	mRNA	1
XM_001591556.1	1	-1	1	21	31	51	UUCAGGUUCUUUUUGAGUGGU	::.::::::::::::.:::::	ACUACUCAAAAAGAAUCUGAA	Cleavage	Sclerotinia	sclerotiorum	1980	UF-70	predicted	protein	partial	mRNA	1
XM_001591652.1	1	-1	1	21	248	268	UAUGUGUCUCAUAAGGUAGCU	:::	:::::::::::::::::	AGCCACCUUAUGAGACACAUA	Cleavage	Sclerotinia	sclerotiorum	1980	UF-70	hypothetical	protein	partial	mRNA	1
XM_001584662.1	1	-1	1	21	237	257	UUCUCUUCGAUAGUAUUUGCA	::::::	::::::::::::::	UGCAAACACUAUCGAAGAGAA	Cleavage	Sclerotinia	sclerotiorum	1980	UF-70	hypothetical	protein	partial	mRNA	1
XM_001589258.1	1	-1	1	21	192	212	UGUUCGAUGGUUGCCUUAAAC		::::::::::.:::::::.:	AUUUAAGGCAAUCAUCGAAUA	Cleavage	Sclerotinia	sclerotiorum	1980	UF-70	predicted	protein	partial	mRNA	1
XM_001587042.1	1	-1	1	21	490	510	UUCGAUCCGUUUGGUAGCAUU	:::::	:::::::::::::::	AAUGCCACCAAACGGAUCGAA	Cleavage	Sclerotinia	sclerotiorum	1980	UF-70	hypothetical	protein	partial	mRNA	1
XM_001594006.1	1	-1	1	21	319	339	UUCUUCGGUAUCCUCUUCCAG	::	::::::::::::::::::	CUAGAAGAGGAUACCGAAGAA	Cleavage	Sclerotinia	sclerotiorum	1980	UF-70	hypothetical	protein	partial	mRNA	1
XM_001590156.1	1	-1	1	21	319	339	UUCUUCGGUAUCCUCUUCCAG	::	::::::::::::::::::	CUAGAAGAGGAUACCGAAGAA	Cleavage	Sclerotinia	sclerotiorum	1980	UF-70	predicted	protein	partial	mRNA	1
XM_001589577.1	1	-1	1	21	406	426	UUCUUCGGUAUCCUCUUCCAG	::	::::::::::::::::::	CUAGAAGAGGAUACCGAAGAA	Cleavage	Sclerotinia	sclerotiorum	1980	UF-70	predicted	protein	partial	mRNA	1
XM_001586090.1	1	-1	1	21	337	357	UUCUUCGGUAUCCUCUUCCAG	:::	:::::::::::::::::	CUGAAAGAGGAUACCGAAGAA	Cleavage	Sclerotinia	sclerotiorum	1980	UF-70	predicted	protein	partial	mRNA	1
XM_001595812.1	1	-1	1	21	196	216	UUCUUCGGUAUCCUCUUCCAG			:::::::::::..::::::	GAGGAAGAGGAUAUUGAAGAA	Cleavage	Sclerotinia	sclerotiorum	1980	UF-70	hypothetical	protein	partial	mRNA	1
XM_001584897.1	1	-1	1	21	171	191	UCAAGGCAAAGGGAGGUGAGG	:::.:::::.:::::::::::	CCUUACCUCUCUUUGCCUUGA	Cleavage	Sclerotinia	sclerotiorum	1980	UF-70	predicted	protein	partial	mRNA	1
XM_001589531.1	1	-1	1	21	128	148	CCGUGAUGUCUGCCGAAUGCU	:::::::	:::::::::::::	AGCAUUCUGCAGACAUCACGG	Cleavage	Sclerotinia	sclerotiorum	1980	UF-70	hypothetical	protein	partial	mRNA	1
XM_001591555.1	1.5	-1	1	21	150	170	AGUUUUCGUGAACUCGGUGGG	::::::	::::::::::.:::	CCCACCAAGUUCACGAAGACU	Cleavage	Sclerotinia	sclerotiorum	1980	UF-70	predicted	protein	partial	mRNA	1
XM_001584897.1	1.5	-1	1	21	150	170	AGUUUUCGUGAACUCGGUGGG	::::.:	::::::::::::::	CCCAUCAAGUUCACGAAAACU	Cleavage	Sclerotinia	sclerotiorum	1980	UF-70	predicted	protein	partial	mRNA	1
XM_001584897.1	1.5	-1	1	21	129	149	AGAGCGCGGACUUCCUCAGAG	::::	:::::::.::::::::	CUCUAAGGAAGUUCGCGCUCU	Cleavage	Sclerotinia	sclerotiorum	1980	UF-70	predicted	protein	partial	mRNA	1
XM_001592654.1	1.5	-1	1	21	3075	3095	UCAGCGUGUCUGGAUGCUCCU	:::::::::::	:::::::::	AGGAGCAUCCAAACACGCUGA	Translation	Sclerotinia	sclerotiorum	1980	UF-70	hypothetical	protein	partial	mRNA	8
XM_001591377.1	1.5	-1	1	21	1905	1925	UCAGCGUGUCUGGAUGCUCCU	::::::::::::::::	::::	AGGAGCAUCCAGACACACUGA	Cleavage	Sclerotinia	sclerotiorum	1980	UF-70	hypothetical	protein	partial	mRNA	3
XM_001591377.1	1.5	-1	1	21	2157	2177	UCAGCGUGUCUGGAUGCUCCU	:::::::::::	:::::::::	AGGAGCAUCCAAACACGCUGA	Translation	Sclerotinia	sclerotiorum	1980	UF-70	hypothetical	protein	partial	mRNA	3
XM_001585807.1	1.5	-1	1	21	2216	2236	UCAGCGUGUCUGGAUGCUCCU	::::::::::::::::	::::	AGGAGCAUCCAGACACACUGA	Cleavage	Sclerotinia	sclerotiorum	1980	UF-70	hypothetical	protein	partial	mRNA	5
XM_001585807.1	1.5	-1	1	21	2468	2488	UCAGCGUGUCUGGAUGCUCCU	:::::::::::	:::::::::	AGGAGCAUCCAAACACGCUGA	Translation	Sclerotinia	sclerotiorum	1980	UF-70	hypothetical	protein	partial	mRNA	5
XM_001585807.1	1.5	-1	1	21	2595	2615	UCAGCGUGUCUGGAUGCUCCU	:::::::::::	:::::::::	AGGAGCAUCCAAACACGCUGA	Translation	Sclerotinia	sclerotiorum	1980	UF-70	hypothetical	protein	partial	mRNA	5
XM_001585807.1	1.5	-1	1	21	2847	2867	UCAGCGUGUCUGGAUGCUCCU	:::::::::::	:::::::::	AGGAGCAUCCAAACACGCUGA	Translation	Sclerotinia	sclerotiorum	1980	UF-70	hypothetical	protein	partial	mRNA	5
XM_001591555.1	1.5	-1	1	21	87	107	UGGGUAACUGGGUUGAAGAUG	:::::::::::::	:::::::	CAUCUUCAACCCAAUUACCCA	Cleavage	Sclerotinia	sclerotiorum	1980	UF-70	predicted	protein	partial	mRNA	1
XM_001589258.1	1.5	-1	1	21	87	107	UGGGUAACUGGGUUGAAGAUG	:::::::::::::	:::::::	CAUCUUCAACCCAAUUACCCA	Cleavage	Sclerotinia	sclerotiorum	1980	UF-70	predicted	protein	partial	mRNA	1
XM_001587269.1	1.5	-1	1	21	81	101	UGGGUAACUGGGUUGAAGAUG			:::	:::::.:::::::::	GUUCUCCAACCUAGUUACCCA	Cleavage	Sclerotinia	sclerotiorum	1980	UF-70	hypothetical	protein	partial	mRNA	1
XM_001598569.1	1.5	-1	1	21	780	800	UGGGAUUGGAUAGCGUGAGUA	::::::.	:::::::::::::	UACUCAUACUAUCCAAUCCCA	Cleavage	Sclerotinia	sclerotiorum	1980	UF-70	predicted	protein	partial	mRNA	1
XM_001591556.1	1.5	-1	1	21	94	114	UUGCAUUGAGUGAUCUUUGGU	:::::::::::.:.:.:::::	ACCAAAGAUCAUUUAGUGCAA	Cleavage	Sclerotinia	sclerotiorum	1980	UF-70	predicted	protein	partial	mRNA	1
XM_001591652.1	1.5	-1	1	21	248	268	UACGUGUCUCAUAAGGUGGCU	::::::::::::::::::	::	AGCCACCUUAUGAGACACAUA	Cleavage	Sclerotinia	sclerotiorum	1980	UF-70	hypothetical	protein	partial	mRNA	1
XM_001597514.1	1.5	-1	1	21	1095	1115	UUGGCCAUUCGAUAUACAUCG	::::::::::::::::	::::	CGAUGUAUAUCGAAUGACCAA	Cleavage	Sclerotinia	sclerotiorum	1980	UF-70	hypothetical	protein	partial	mRNA	1
XM_001592941.1	1.5	-1	1	21	1284	1304	UUCUCUUCGAUAGUAUUUGCA			:	:::.:::::::::::::	AUCCAAUGCUAUCGAAGAGAA	Cleavage	Sclerotinia	sclerotiorum	1980	UF-70	hypothetical	protein	partial	mRNA	1
XM_001597697.1	1.5	-1	1	21	1962	1982	UCGAACGGGAUGUCGUCAACC	:::::::::::::::	:::::	GGUUGACGACAUCCCAUUCGA	Cleavage	Sclerotinia	sclerotiorum	1980	UF-70	hypothetical	protein	partial	mRNA	1
XM_001597514.1	1.5	-1	1	21	1263	1283	CUGCUUGGGGCUGUAGGGGUA	::::::::::	::::::::::	UACCCCUACAACCCCAAGCAG	Translation	Sclerotinia	sclerotiorum	1980	UF-70	hypothetical	protein	partial	mRNA	1
XM_001591555.1	1.5	-1	1	21	24	44	UCGGAAAGUGUUUUAGAGAGG	:::::::::::::::	:::::	CCUCUCUAAAACACUCUCCGA	Cleavage	Sclerotinia	sclerotiorum	1980	UF-70	predicted	protein	partial	mRNA	1
XM_001593786.1	1.5	-1	1	21	24	44	UCGGAAAGUGUUUUAGAGAGG	:::::::::::::::	:::::	CCUCUCUAAAACACUCUCCGA	Cleavage	Sclerotinia	sclerotiorum	1980	UF-70	predicted	protein	partial	mRNA	1
XM_001597697.1	1.5	-1	1	21	24	44	UCGGAAAGUGUUUUAGAGAGG	:::::::::::::::	:::::	CCUCUCUAAAACACUCUCCGA	Cleavage	Sclerotinia	sclerotiorum	1980	UF-70	hypothetical	protein	partial	mRNA	1
XM_001590639.1	1.5	-1	1	21	958	978	UGAAGGAUUGAAGGAAUUGGA			..::::::::::::.::::	CAUGAUUCCUUCAAUCUUUCA	Cleavage	Sclerotinia	sclerotiorum	1980	UF-70	hypothetical	protein	partial	mRNA	1
XM_001586952.1	1.5	-1	1	21	382	402	UAACUCCGACUCUGCUUCUGC	:	:::::..::::.:::::::	GGAGAAGUGGAGUUGGAGUUA	Cleavage	Sclerotinia	sclerotiorum	1980	UF-70	conserved	hypothetical	protein	partial	mRNA	1
XM_001594006.1	1.5	-1	1	21	445	465	UUCGAUCCGUUUGGUAGCAUU	:::::	:::::.:::::::::	AAUGCCACCAAGCGGAUCGAA	Cleavage	Sclerotinia	sclerotiorum	1980	UF-70	hypothetical	protein	partial	mRNA	1
XM_001593291.1	1.5	-1	1	21	658	678	UUCUUCGGUAUCCUCUUCCAG	::	::::::::::.:::::::	CUAGAAGAGGAUAUCGAAGAA	Cleavage	Sclerotinia	sclerotiorum	1980	UF-70	predicted	protein	partial	mRNA	1
XM_001587562.1	1.5	-1	1	21	751	771	UUCUUCGGUAUCCUCUUCCAG			::::::::::	::::::::	AAGGAAGAGGAUUCCGAAGAA	Cleavage	Sclerotinia	sclerotiorum	1980	UF-70	hypothetical	protein	partial	mRNA	2
XM_001588675.1	1.5	-1	1	21	172	192	UCAAGGCAAAGGGAGGUGAGG	::::::::::	::::::::::	CCUCACCUCCAUUUGCCUUGA	Translation	Sclerotinia	sclerotiorum	1980	UF-70	predicted	protein	partial	mRNA	1
XM_001589752.1	1.5	-1	1	21	62	82	CCGUGAUGUCUGCCGAAUGCU	:::::::::::::::::::	:	AGCAUUCGGCAGACAUCACAG	Cleavage	Sclerotinia	sclerotiorum	1980	UF-70	predicted	protein	partial	mRNA	1
XM_001586688.1	1.5	-1	1	21	62	82	CCGUGAUGUCUGCCGAAUGCU	:::::::::::::::::::	:	AGCAUUCGGCAGACAUCACAG	Cleavage	Sclerotinia	sclerotiorum	1980	UF-70	predicted	protein	partial	mRNA	1
XM_001598375.1	2	-1	1	21	133	153	UGGAAGGAGGCCGAAGACUUG			::	:::.:::.::::::::	GUAGCCUUUGGCUUCCUUCCA	Cleavage	Sclerotinia	sclerotiorum	1980	UF-70	hypothetical	protein	partial	mRNA	1
XM_001585807.1	2	-1	1	21	2721	2741	UCAGCGUGUCUGGAUGCUCCU	:::::::::::::.::	::::	AGGAGCAUCCAGAUACACUGA	Cleavage	Sclerotinia	sclerotiorum	1980	UF-70	hypothetical	protein	partial	mRNA	5
XM_001596884.1	2	-1	1	21	208	228	CACUCAAAAAGAACCUGAAGA		.:::::::	:::::::.:::	CUUUCAGGUGCUUUUUGGGUG	Cleavage	Sclerotinia	sclerotiorum	1980	UF-70	predicted	protein	partial	mRNA	1
XM_001598569.1	2	-1	1	21	738	758	UUUAUAGCGUCGGAGAUCGUA	::::::::.::::	:::::::	UACGAUCUUCGACACUAUAAA	Cleavage	Sclerotinia	sclerotiorum	1980	UF-70	predicted	protein	partial	mRNA	1
XM_001594928.1	2	-1	1	21	105	125	UGGGAUUGGAUAGCGUGAGUA	:	::	:.:::.::::::::::	UCCUAAUGCUGUCCAAUCCCA	Cleavage	Sclerotinia	sclerotiorum	1980	UF-70	hypothetical	protein	partial	mRNA	1
XM_001594296.1	2	-1	1	21	769	789	UUCAGGUUCUUUUUGAGUGGU		.:::::::.::::::.:::		CUCACUCAAGAAGAACUUGAU	Cleavage	Sclerotinia	sclerotiorum	1980	UF-70	hypothetical	protein	partial	mRNA	1
XM_001591556.1	2	-1	1	21	73	93	UUUUGUACUAGGAGGGAUGUG	::.::::::::::	:::::::	CAUAUCCCUCCUAAUACAAAA	Cleavage	Sclerotinia	sclerotiorum	1980	UF-70	predicted	protein	partial	mRNA	1
XM_001595188.1	2	-1	1	21	2056	2076	AGCUACCUUAUGAGACACAUA			::::	.::::.::::::::	GUUGUGAUUCAUGAGGUAGCU	Cleavage	Sclerotinia	sclerotiorum	1980	UF-70	hypothetical	protein	partial	mRNA	1
XM_001589531.1	2	-1	1	21	170	190	UACGUGUCUCAUAAGGUGGCU	:::.::::::::::::::	::	AGCUACCUUAUGAGACACAUA	Cleavage	Sclerotinia	sclerotiorum	1980	UF-70	hypothetical	protein	partial	mRNA	1
XM_001584730.1	2	-1	1	21	104	124	UACGUGUCUCAUAAGGUGGCU	:::.::::::::::::::	::	AGCUACCUUAUGAGACACAUA	Cleavage	Sclerotinia	sclerotiorum	1980	UF-70	hypothetical	protein	partial	mRNA	1
XM_001588382.1	2	-1	1	21	66	86	GAUUGAGCAUCGUUGACCUUA		:::::.::::::::::::	:	CAAGGUUAACGAUGCUCAAGC	Cleavage	Sclerotinia	sclerotiorum	1980	UF-70	hypothetical	protein	partial	mRNA	1
XM_001596128.1	2	-1	1	21	346	366	UACCCCUACAGCCCCAAGCAG		::.:::::::::	:::::::	AUGUUUGGGGCUGGAGGGGUA	Cleavage	Sclerotinia	sclerotiorum	1980	UF-70	hypothetical	protein	partial	mRNA	1
XM_001598535.1	2	-1	1	21	46	66	UUCUCUUCGAUAGUAUUUGCA		::::::.::.::::::.::.	AGCAAAUGCUGUCGAAGGGAG	Cleavage	Sclerotinia	sclerotiorum	1980	UF-70	hypothetical	protein	partial	mRNA	1
XM_001593669.1	2	-1	1	21	232	252	UCGGCUAGGUUUGUCAGUAGG			::.::::::.:.:.:::::	AAUAUUGACAAGCUUGGCCGA	Cleavage	Sclerotinia	sclerotiorum	1980	UF-70	ubiquitin-conjugating	enzyme	E2	partial	mRNA	1
XM_001587356.1	2	-1	1	21	135	155	UCGAACGGGAUGUCGUCAACC		:::::.::::::::	:::::	AGUUGAUGACAUCCCUUUCGA	Cleavage	Sclerotinia	sclerotiorum	1980	UF-70	hypothetical	protein	partial	mRNA	1
XM_001595554.1	2	-1	1	21	5531	5551	CUGCUUGGGGCUGUAGGGGUA	:::::::.::::::::::.:		UACCCCUGCAGCCCCAAGUAU	Cleavage	Sclerotinia	sclerotiorum	1980	UF-70	hypothetical	protein	partial	mRNA	1
XM_001598627.1	2	-1	1	21	817	837	UUUGGCGUUAUUAGAAGGAGA	::::::	::.:::.:::::::	UCUCCUGCUGAUAGCGCCAAA	Cleavage	Sclerotinia	sclerotiorum	1980	UF-70	hypothetical	protein	partial	mRNA	1
XM_001588401.1	2	-1	1	21	274	294	UCUCUAAAACACUUUCCGACA	:::.	:::::::::::.::::	UGUUUGAAAGUGUUUUGGAGA	Cleavage	Sclerotinia	sclerotiorum	1980	UF-70	predicted	protein	partial	mRNA	1
XM_001587033.1	2	-1	1	21	1022	1042	UGAAGGAUUGAAGGAAUUGGA		:	:.:::.::::::::::::	CCGAGUUCUUUCAAUCCUUCA	Cleavage	Sclerotinia	sclerotiorum	1980	UF-70	hypothetical	protein	partial	mRNA	1
XM_001590910.1	2	-1	1	21	1852	1872	AUCCAGGUGGAAAGGCUCUUA		::	::::::::.:.::::::	AAAAAGCCUUUCUAUCUGGAU	Cleavage	Sclerotinia	sclerotiorum	1980	UF-70	hypothetical	protein	partial	mRNA	1
XM_001596824.1	2	-1	1	21	1873	1893	CAAUUCCUUCAAUCCUUCAAU			:	::::::::.::::.:::	GCUAAAGGAUUGGAGGAGUUG	Cleavage	Sclerotinia	sclerotiorum	1980	UF-70	hypothetical	protein	partial	mRNA	1
XM_001594726.1	2	-1	1	21	739	759	UGACGCCGAGGAACCUACUUC				::::	:::::::::::::	CGCGUAGAUUCCUCGGCGUCA	Cleavage	Sclerotinia	sclerotiorum	1980	UF-70	hypothetical	protein	partial	mRNA	1
XM_001598839.1	2	-1	1	21	1516	1536	AGAAGCAGAGUCGGAGUUAGU		::.:.::.::.:::::::::	UCUGAUUCUGAUUCUGCUUCU	Cleavage	Sclerotinia	sclerotiorum	1980	UF-70	hypothetical	protein	partial	mRNA	1
XM_001597955.1	2	-1	1	21	574	594	UUCAGUCUAGAUAGUAUAACU			::::::::::	:::::::.	GCUUAUACUAUCAAGACUGAG	Cleavage	Sclerotinia	sclerotiorum	1980	UF-70	hypothetical	protein	partial	mRNA	1
XM_001598568.1	2	-1	1	21	418	438	UAGUGUUUUGAUAGCUUGAGU	:	::::::::::::..::::		AAUCAAGCUAUCAAGGCACUC	Cleavage	Sclerotinia	sclerotiorum	1980	UF-70	hypothetical	protein	partial	mRNA	1
XM_001595060.1	2	-1	1	21	1284	1304	UGUCUGGUCAGUUCAUCUUUU				.::::::.::::::::::	AUUGGAUGAAUUGACCAGACA	Cleavage	Sclerotinia	sclerotiorum	1980	UF-70	hypothetical	protein	partial	mRNA	1
XM_001586942.1	2	-1	1	21	1761	1781	AUGGGAGCAGUGGUGAGGAGA		.::::::.:.:::.::.:::	GUUCCUCAUCGCUGUUCUCAU	Cleavage	Sclerotinia	sclerotiorum	1980	UF-70	hypothetical	protein	partial	mRNA	1
XM_001590788.1	2	-1	1	21	1205	1225	UCUUUGCAUUCCUGAUUGAAA		::::::::::::::::	.::	CUUCAAUCAGGAAUGCAUGGA	Cleavage	Sclerotinia	sclerotiorum	1980	UF-70	hypothetical	protein	partial	mRNA	1
XM_001590785.1	2	-1	1	21	695	715	UCUUUGCAUUCCUGAUUGAAA			:.:::::	:::::::::::	AAUUAAUCAAGAAUGCAAAGA	Cleavage	Sclerotinia	sclerotiorum	1980	UF-70	hypothetical	protein	partial	mRNA	1
XM_001592352.1	2	-1	1	21	5036	5056	UAGCCUAUUUCUCGAAGACCA			:::::::::.:::.::::		AUGUCUUCGAGGAAUGGGCUC	Cleavage	Sclerotinia	sclerotiorum	1980	UF-70	hypothetical	protein	partial	mRNA	1
XM_001590333.1	2	-1	1	21	952	972	UGUGAUGAUAUUUGAGGCUUU	..:	:::.:::::::::::.:	GGACCCUUAAAUAUCAUCAUA	Cleavage	Sclerotinia	sclerotiorum	1980	UF-70	hypothetical	protein	partial	mRNA	1
XM_001593586.1	2	-1	1	21	1503	1523	UUCUUCGGUAUCCUCUUCCAG	::::.::::::::..:.::::	CUGGGAGAGGAUAUUGGAGAA	Cleavage	Sclerotinia	sclerotiorum	1980	UF-70	hypothetical	protein	partial	mRNA	1
XM_001587562.1	2	-1	1	21	871	891	UUCUUCGGUAUCCUCUUCCAG			::::::::::	:::::::.	AAGGAAGAGGAUUCCGAAGAG	Cleavage	Sclerotinia	sclerotiorum	1980	UF-70	hypothetical	protein	partial	mRNA	2
XM_001592774.1	2	-1	1	21	1189	1209	UUCUUCGGUAUCCUCUUCCAG	:	::::::::::	.:::::::	CAGGAAGAGGAUUUCGAAGAA	Cleavage	Sclerotinia	sclerotiorum	1980	UF-70	predicted	protein	partial	mRNA	1
XM_001592923.1	2	-1	1	21	763	783	UUCUUCGGUAUCCUCUUCCAG	:	::::::::	:.::::::::	CCGGAAGAGGUUGCCGAAGAA	Translation	Sclerotinia	sclerotiorum	1980	UF-70	hypothetical	protein	partial	mRNA	1
XM_001585580.1	2	-1	1	21	217	237	UUCUUCGGUAUCCUCUUCCAG			:::.::::::...::::::	GAGGAGGAGGAUGUUGAAGAA	Cleavage	Sclerotinia	sclerotiorum	1980	UF-70	predicted	protein	partial	mRNA	1
XM_001598393.1	2	-1	1	21	1234	1254	UUCUUCGGUAUCCUCUUCCAG			:::::::::::	.::::::	GAGGAAGAGGAUAGUGAAGAA	Cleavage	Sclerotinia	sclerotiorum	1980	UF-70	predicted	protein	partial	mRNA	1
XM_001596016.1	2	-1	1	21	1503	1523	UCCGUCCUCUCGAGCCGUAUA			:::	:::.::::::::::.	AUUACAGCUUGAGAGGACGGG	Cleavage	Sclerotinia	sclerotiorum	1980	UF-70	predicted	protein	partial	mRNA	1
XM_001588382.1	2	-1	1	21	171	191	UCAAGGCAAAGGGAGGUGAGG	.:::::.	:.:::::::::::	UCUCACUGCUCUUUGCCUUGA	Cleavage	Sclerotinia	sclerotiorum	1980	UF-70	hypothetical	protein	partial	mRNA	1
XM_001597820.1	2	-1	1	21	5679	5699	GAGGGUUGAGAACGUAUCGGA		::::::.	::::::::::::	CCCGAUAUAUUCUCAACCCUC	Cleavage	Sclerotinia	sclerotiorum	1980	UF-70	hypothetical	protein	partial	mRNA	1
XM_001588382.1	2.5	-1	1	21	150	170	AGUUUUCGUGAACUCGGUGGG	::::	::::	:::::::::::	CCCAACGAGAUCACGAAAACU	Cleavage	Sclerotinia	sclerotiorum	1980	UF-70	hypothetical	protein	partial	mRNA	1
XM_001597434.1	2.5	-1	1	21	2293	2313	GACGCUUUUGGCACUUUGCUC		::	::.:::::.::::.:::	AAGGAAGGUGCCGAAAGUGUC	Cleavage	Sclerotinia	sclerotiorum	1980	UF-70	hypothetical	protein	partial	mRNA	1			1
XM_001595094.1	2.5	-1	1	21	235	255	UGGGUGGAUUAGGGAUGGAGG			::.::::.:::::	:::::	UAUCUAUCCUUAAUCGACCCA	Cleavage	Sclerotinia	sclerotiorum	1980	UF-70	predicted	protein	partial	mRNA	1
XM_001593430.1	2.5	-1	1	21	430	450	UGGAAGGAGGCCGAAGACUUG				:::	::::.:::::::::	CUCGUCGUCGGUCUCCUUCCA	Cleavage	Sclerotinia	sclerotiorum	1980	UF-70	elongation	factor	3	partial	mRNA
XM_001593786.1	2.5	-1	1	21	129	149	AGAGCGCGGACUUCCUCAGAG	::.:::::::::::	.:::::	CUUUGAGGAAGUCCAUGCUCU	Cleavage	Sclerotinia	sclerotiorum	1980	UF-70	predicted	protein	partial	mRNA	1
XM_001589258.1	2.5	-1	1	21	129	149	AGAGCGCGGACUUCCUCAGAG	::::	:::::::::	::::::	CUCUAAGGAAGUCCACGCUCU	Cleavage	Sclerotinia	sclerotiorum	1980	UF-70	predicted	protein	partial	mRNA	1
XM_001595486.1	2.5	-1	1	21	1949	1969	AUGUUGGGAAAGUAGUUUGGU			:::.::::::::::::	.:	GGCAAGCUACUUUCCCAAGGU	Cleavage	Sclerotinia	sclerotiorum	1980	UF-70	hypothetical	protein	partial	mRNA	1
XM_001586710.1	2.5	-1	1	21	3592	3612	UGGAACAGCAGUAGUAGAAGC			:::::::..:::::	::::	AGUUCUACUGUUGCUGCUCCA	Cleavage	Sclerotinia	sclerotiorum	1980	UF-70	hypothetical	protein	partial	mRNA	1
XM_001592912.1	2.5	-1	1	21	963	983	UUUAUAGCGUCGGAGAUCGUA			:::	:::::::::::::.		CUCGAACUCCGACGCUAUAGC	Cleavage	Sclerotinia	sclerotiorum	1980	UF-70	hypothetical	protein	partial	mRNA	1
XM_001598672.1	2.5	-1	1	21	1037	1057	UGGGAUUGGAUAGCGUGAGUA				::::::	:::::::::::	AUGUCACGCCAUCCAAUCCCA	Cleavage	Sclerotinia	sclerotiorum	1980	UF-70	hypothetical	protein	partial	mRNA	1
XM_001598175.1	2.5	-1	1	21	2983	3003	UUCAGGUUCUUUUUGAGUGGU		..::::::.:.::::::::		CUUACUCAAGAGGAACCUGAU	Cleavage	Sclerotinia	sclerotiorum	1980	UF-70	hypothetical	protein	partial	mRNA	1
XM_001587125.1	2.5	-1	1	21	2605	2625	UUCAGGUUCUUUUUGAGUGGU		.:.:	:::.::::::::::.	CUCGCGCAAGAAGAACCUGAG	Cleavage	Sclerotinia	sclerotiorum	1980	UF-70	hypothetical	protein	partial	mRNA	1
XM_001594890.1	2.5	-1	1	21	663	683	UUUUGUACUAGGAGGGAUGUG	::.::::::.:::	:::::::	CAUAUCCCUUCUAAUACAAAA	Cleavage	Sclerotinia	sclerotiorum	1980	UF-70	predicted	protein	partial	mRNA	1
XM_001589070.1	2.5	-1	1	21	3122	3142	UUGCAUUGAGUGAUCUUUGGU			:::::::::::::	::::		GGCAAAGAUCACUCAUUGCAC	Cleavage	Sclerotinia	sclerotiorum	1980	UF-70	hypothetical	protein	partial	mRNA	1
XM_001594222.1	2.5	-1	1	21	491	511	UUGCAUUGAGUGAUCUUUGGU			::::	.::.::::.:::::	UACAAAUGUCGCUCAGUGCAA	Cleavage	Sclerotinia	sclerotiorum	1980	UF-70	predicted	protein	partial	mRNA	1
XM_001588649.1	2.5	-1	1	21	1773	1793	GAUUGAGCAUCGUUGACCUUA		.:::::		::::::::::::	CGAGGUCUUCGAUGCUCAAUC	Cleavage	Sclerotinia	sclerotiorum	1980	UF-70	hypothetical	protein	partial	mRNA	1
XM_001587433.1	2.5	-1	1	21	2604	2624	GGAUAAAGUAGAAGAUAUAAA				::	:::::::::::::.:	GGAAUCUCUUCUACUUUAUUC	Cleavage	Sclerotinia	sclerotiorum	1980	UF-70	hypothetical	protein	partial	mRNA	1
XM_001592908.1	2.5	-1	1	21	909	929	UUUAUAUCUUCUACUUUAUCC	::::::::::::::::	:.:.	GGAUAAAGUAGAAGAUUUGAG	Cleavage	Sclerotinia	sclerotiorum	1980	UF-70	hypothetical	protein	partial	mRNA	1
XM_001593876.1	2.5	-1	1	21	1287	1307	UUUAUAUCUUCUACUUUAUCC		::::.::::::.:::.:.:.	AGAUAGAGUAGAGGAUGUGAG	Cleavage	Sclerotinia	sclerotiorum	1980	UF-70	phenylalanine-tRNA	synthetase	partial	mRNA	1
XM_001588045.1	2.5	-1	1	21	1218	1238	UUUAUAUCUUCUACUUUAUCC			:::::		::::::::::::	CUAUAAACCAGAAGAUAUAAA	Cleavage	Sclerotinia	sclerotiorum	1980	UF-70	hypothetical	protein	partial	mRNA	1
XM_001597087.1	2.5	-1	1	21	613	633	UUGGCCAUUCGAUAUACAUCG			::::::	:.::::::.:::	ACAUGUAUCUUGAAUGGUCAA	Cleavage	Sclerotinia	sclerotiorum	1980	UF-70	hypothetical	protein	partial	mRNA	1
XM_001590507.1	2.5	-1	1	21	298	318	UUGGCCAUUCGAUAUACAUCG			:::::	::::::::	::::	ACAUGUAGAUCGAAUGACCAA	Cleavage	Sclerotinia	sclerotiorum	1980	UF-70	hypothetical	protein	partial	mRNA	1
XM_001586730.1	2.5	-1	1	21	1197	1217	UUCUCUUCGAUAGUAUUUGCA	::	::.::::.:::.::::::	UGAAAGUACUGUCGGAGAGAA	Cleavage	Sclerotinia	sclerotiorum	1980	UF-70	hypothetical	protein	partial	mRNA	1
XM_001587428.1	2.5	-1	1	21	3	23	UUCUCUUCGAUAGUAUUUGCA					:::::::::::::.:::	GGAUAAUACUAUCGAAGGGAA	Cleavage	Sclerotinia	sclerotiorum	1980	UF-70	predicted	protein	partial	mRNA	1
XM_001585688.1	2.5	-1	1	21	234	254	UUCUCUUCGAUAGUAUUUGCA	:	:::::.:::::	:::::.:	UUCAAAUGCUAUCAAAGAGGA	Cleavage	Sclerotinia	sclerotiorum	1980	UF-70	predicted	protein	partial	mRNA	1
XM_001584595.1	2.5	-1	1	21	351	371	UUCGAUCACUUAGGCAAUCUA				:::::::::::	::::::	UUCAUUGCCUAAGUUAUCGAA	Cleavage	Sclerotinia	sclerotiorum	1980	UF-70	hypothetical	protein	partial	mRNA	1
XM_001593815.1	2.5	-1	1	21	714	734	UUAAGGCAACCAUCGAACAGC			::::.:.::::::	:::::	UGUGUUUGGUGGUUGGCUUAA	Cleavage	Sclerotinia	sclerotiorum	1980	UF-70	hypothetical	protein	partial	mRNA	1
XM_001594242.1	2.5	-1	1	21	478	498	GGUUAAGGGGAGGAAUUUGAU			..:::::::::::::::.		CGUGAAUUCCUCCCCUUAAUA	Cleavage	Sclerotinia	sclerotiorum	1980	UF-70	hypothetical	protein	partial	mRNA	1
XM_001589553.1	2.5	-1	1	21	2221	2241	GGUUAAGGGGAGGAAUUUGAU				:	::::.:::::::::::	GGAAUAUUCUUCCCCUUAACC	Cleavage	Sclerotinia	sclerotiorum	1980	UF-70	hypothetical	protein	partial	mRNA	1
XM_001595945.1	2.5	-1	1	21	2524	2544	UGAAGGAUUGAAGGAAUUGGA			::	:::::	::::::::::	AGCAUUUCCUACAAUCCUUCA	Translation	Sclerotinia	sclerotiorum	1980	UF-70	hypothetical	protein	partial	mRNA	1
XM_001585344.1	2.5	-1	1	21	964	984	UAGAUUACAACCCGGGGGUCU				:::.::::::::.::::.	GCUCCCUCGGGUUGUGAUCUG	Cleavage	Sclerotinia	sclerotiorum	1980	UF-70	hypothetical	protein	partial	mRNA	1
XM_001588433.1	2.5	-1	1	21	232	252	CAAUUCCUUCAAUCCUUCAAU				:	::::::::::::.:::	GAGGUAGGAUUGAAGGAGUUG	Cleavage	Sclerotinia	sclerotiorum	1980	UF-70	hypothetical	protein	partial	mRNA	1
XM_001585558.1	2.5	-1	1	21	81	101	AUGAUUCGGUCUAUCUUCUAU			:::::::.::.:	::::::	CAAGAAGAUGGAUCAAAUCAU	Cleavage	Sclerotinia	sclerotiorum	1980	UF-70	hypothetical	protein	partial	mRNA	1
XM_001588126.1	2.5	-1	1	21	803	823	UACGUGGUGGAUGUGAAGUUG			::		.::::::::::::::	UUACCAUACAUCCACCACGUA	Cleavage	Sclerotinia	sclerotiorum	1980	UF-70	hypothetical	protein	partial	mRNA	1
XM_001588904.1	2.5	-1	1	21	1177	1197	CCGACUUAUAGAGAAGACCUA	:	::		:::::::::.:::::	UCGGAGUUCUCUAUAGGUCGG	Cleavage	Sclerotinia	sclerotiorum	1980	UF-70	hypothetical	protein	partial	mRNA	1
XM_001587943.1	2.5	-1	1	21	1028	1048	UCUUCGUUCUACUAUUCAAGU		:::::.::::::	.::::::	UCUUGAGUAGUAGUGCGAAGA	Cleavage	Sclerotinia	sclerotiorum	1980	UF-70	hypothetical	protein	partial	mRNA	1
XM_001586568.1	2.5	-1	1	21	715	735	AGAUUUGGAAGCGUGCUCAAC			:	:	::::.::::::::::	ACUAACCACGUUUCCAAAUCU	Cleavage	Sclerotinia	sclerotiorum	1980	UF-70	hypothetical	protein	partial	mRNA	1
XM_001588281.1	2.5	-1	1	21	609	629	UUCUGUCAUAAACCCACUAAC		:::	::::::::::	:::::	AUUAUUGGGUUUAUGUCAGAA	Cleavage	Sclerotinia	sclerotiorum	1980	UF-70	predicted	protein	partial	mRNA	1
XM_001595086.1	2.5	-1	1	21	2599	2619	UUUUGAGAUCUGAUGGCCAAC		::::.	::::::::::..::	AUUGGUGAUCAGAUCUCGGAA	Cleavage	Sclerotinia	sclerotiorum	1980	UF-70	hypothetical	protein	partial	mRNA	1
XM_001591816.1	2.5	-1	1	21	1357	1377	UGGUCCAGUGGUAUUUACAUU		.::	::.:::.:.:::::::	UGUGGAAGUACUAUUGGACCA	Cleavage	Sclerotinia	sclerotiorum	1980	UF-70	hypothetical	protein	partial	mRNA	1
XM_001586557.1	2.5	-1	1	21	609	629	UGGUCCAGUGGUAUUUACAUU		::	::	:::::::::::.::	CAUCUACAUACCACUGGAUCA	Cleavage	Sclerotinia	sclerotiorum	1980	UF-70	hypothetical	protein	partial	mRNA	1
XM_001595079.1	2.5	-1	1	21	92	112	UCACCGGGUAUGUAUACAAUC		:::::.:::::	:::::::.	CAUUGUGUACAUCCCCGGUGG	Cleavage	Sclerotinia	sclerotiorum	1980	UF-70	hypothetical	protein	partial	mRNA	1
XM_001595688.1	2.5	-1	1	21	235	255	ACUUGAUCUUUUACUAUAGGA		::::	.::.::.::::::::	GCCUACGGUGAAGGAUCAAGU	Cleavage	Sclerotinia	sclerotiorum	1980	UF-70	aspartate	aminotransferase		cytoplasmic	partial	mRNA	1
XM_001597348.1	2.5	-1	1	21	750	770	ACUUGAUCUUUUACUAUAGGA			:	::.	:::::::::::::	AGCAAUGAUAAAAGAUCAAGU	Cleavage	Sclerotinia	sclerotiorum	1980	UF-70	hypothetical	protein	partial	mRNA	1
XM_001596210.1	2.5	-1	1	21	884	904	UUUCUAGUGGAAUGUGAAAUU	.::::.	:.:::::::::::.	GAUUUUCCGUUCCACUAGAAG	Cleavage	Sclerotinia	sclerotiorum	1980	UF-70	hypothetical	protein	partial	mRNA	1
XM_001587938.1	2.5	-1	1	21	1412	1432	UUUCUAGUGGAAUGUGAAAUU				::::.::::::.:.::::	ACGUUCAUAUUCCAUUGGAAA	Cleavage	Sclerotinia	sclerotiorum	1980	UF-70	hypothetical	protein	partial	mRNA	1
XM_001591695.1	2.5	-1	1	21	921	941	UUAAAUGUAUUUGAAAUGAAG			::	:	:::.::::::::::	AAUCUUCUCAGAUACAUUUAA	Cleavage	Sclerotinia	sclerotiorum	1980	UF-70	hypothetical	protein	partial	mRNA	1
XM_001595656.1	2.5	-1	1	21	691	711	CUGCAGGCCGGAUGGUGUAGU			:::::.:::::	:.:::::	UAUACACUAUCCGCCUUGCAG	Cleavage	Sclerotinia	sclerotiorum	1980	UF-70	hypothetical	protein	partial	mRNA	1
XM_001590923.1	2.5	-1	1	21	879	899	UUCAGAUCAUUUCGAACGGGG	..:.:	:	:::::::::::::	UUCUGGUGGAAAUGAUCUGAA	Cleavage	Sclerotinia	sclerotiorum	1980	UF-70	hypothetical	protein	partial	mRNA	1
XM_001590076.1	2.5	-1	1	21	1803	1823	UGUCUGGUCAGUUCAUCUUUU			:.:::::.::::..::.::	UCAGGAUGAGCUGAUUAGGCA	Cleavage	Sclerotinia	sclerotiorum	1980	UF-70	hypothetical	protein	partial	mRNA	1
XM_001588319.1	2.5	-1	1	21	297	317	UUCAAUUGUAAAGGGAUCGUG	::.:	::	:::::::::::::	CAUGCUCGCUUUACAAUUGAA	Cleavage	Sclerotinia	sclerotiorum	1980	UF-70	hypothetical	protein	partial	mRNA	1
XM_001596870.1	2.5	-1	1	21	4315	4335	UUCAAUUGUAAAGGGAUCGUG				:::::::::...::::::	GGGGAUCCCUUUGUGAUUGAA	Cleavage	Sclerotinia	sclerotiorum	1980	UF-70	hypothetical	protein	partial	mRNA	1
XM_001585951.1	2.5	-1	1	21	1515	1535	UCUUUAUCAUGGACAGGAUAA			:::	:	::::::::.::::	CGAUCGUAUCCAUGAUGAAGA	Cleavage	Sclerotinia	sclerotiorum	1980	UF-70	hypothetical	protein	partial	mRNA	1
XM_001591312.1	2.5	-1	1	21	1719	1739	UCUUUAUCAUGGACAGGAUAA			:::	:	::::::::.::::	CGAUCGUAUCCAUGAUGAAGA	Cleavage	Sclerotinia	sclerotiorum	1980	UF-70	hypothetical	protein	partial	mRNA	1
XM_001587463.1	2.5	-1	1	21	1719	1739	UCUUUAUCAUGGACAGGAUAA			:::	:	::::::::.::::	CGAUCGUAUCCAUGAUGAAGA	Cleavage	Sclerotinia	sclerotiorum	1980	UF-70	hypothetical	protein	partial	mRNA	1
XM_001586339.1	2.5	-1	1	21	1158	1178	UUAAGUUCUGCAGGAAGCAUG		.:	::::.::::::..::::	GGUACUUCUUGCAGAGUUUAA	Cleavage	Sclerotinia	sclerotiorum	1980	UF-70	hypothetical	protein	partial	mRNA	1
XM_001598911.1	2.5	-1	1	21	610	630	UUGUAAUCGUAAUGUCGGAGU		.:..	:.:::::::::::::	CUUUUAAUAUUACGAUUACAA	Cleavage	Sclerotinia	sclerotiorum	1980	UF-70	hypothetical	protein	partial	mRNA	1
XM_001584680.1	2.5	-1	1	21	648	668	AUGGGAGCAGUGGUGAGGAGA		.::.::::::.::.:::::		GUUCUUCACCAUUGUUCCCAG	Cleavage	Sclerotinia	sclerotiorum	1980	UF-70	hypothetical	protein	partial	mRNA	1
XM_001585172.1	2.5	-1	1	21	27	47	AUGGGAGCAGUGGUGAGGAGA				::::::.:.::.::::::	GACCCUCACUAUUGUUCCCAU	Cleavage	Sclerotinia	sclerotiorum	1980	UF-70	hypothetical	protein	partial	mRNA	1
XM_001593917.1	2.5	-1	1	21	1624	1644	UCUUUGCAUUCCUGAUUGAAA			:	:::::::.:::::..::	GGUGAAUCAGGGAUGCAGGGA	Cleavage	Sclerotinia	sclerotiorum	1980	UF-70	hypothetical	protein	partial	mRNA	1
XM_001587241.1	2.5	-1	1	21	156	176	AUCCUGUCCAUGAUAAAGAAC				:	::::::::::.:::::	AGACAUUAUCAUGGAUAGGAU	Cleavage	Sclerotinia	sclerotiorum	1980	UF-70	hypothetical	protein	partial	mRNA	1
XM_001593827.1	2.5	-1	1	21	1094	1114	AUCCUGUCCAUGAUAAAGAAC			::::	.::::::.:.::::	CAUCUUGGUCAUGGGCGGGAU	Cleavage	Sclerotinia	sclerotiorum	1980	UF-70	hypothetical	protein	partial	mRNA	1
XM_001595169.1	2.5	-1	1	21	53	73	UGCUUCCUGCAGAACUUAAUU			::.::::::::	:::.:::	CUUUGAGUUCUGCCGGAGGCA	Cleavage	Sclerotinia	sclerotiorum	1980	UF-70	hypothetical	protein	partial	mRNA	1
XM_001587807.1	2.5	-1	1	21	3938	3958	UAGCCUAUUUCUCGAAGACCA		::::::.:::...:.:::::	GGGUCUUUGAGGGGUGGGCUA	Cleavage	Sclerotinia	sclerotiorum	1980	UF-70	hypothetical	protein	partial	mRNA	1
XM_001597536.1	2.5	-1	1	21	273	293	UAGCCUAUUUCUCGAAGACCA	:	::.::::::::.::::.:		UAGUUUUCGAGAAGUAGGUUC	Cleavage	Sclerotinia	sclerotiorum	1980	UF-70	hypothetical	protein	partial	mRNA	1
XM_001589560.1	2.5	-1	1	21	240	260	UGUUCGAUGGUUGCCUUAAAC			:	:::::.:::.:.:::::	UCUCAAGGCGACCGUUGAACA	Cleavage	Sclerotinia	sclerotiorum	1980	UF-70	predicted	protein	partial	mRNA	1
XM_001589012.1	2.5	-1	1	21	180	200	UGAAAGGUGGUUGGCUUGCUU				:::::::::...::::::	UCUCAAGCCAACUGUCUUUCA	Cleavage	Sclerotinia	sclerotiorum	1980	UF-70	hypothetical	protein	partial	mRNA	1
XM_001587807.1	2.5	-1	1	21	3673	3693	UUCUAGAUGGGAGAUUUGUGA			::::::.:.::	:::::::	AAACAAAUUUUCCUUCUAGAA	Cleavage	Sclerotinia	sclerotiorum	1980	UF-70	hypothetical	protein	partial	mRNA	1
XM_001590921.1	2.5	-1	1	21	583	603	UUCUUCGGUAUCCUCUUCCAG	.::::::::::	:.:::.:::	UUGGAAGAGGAAAUCGAGGAA	Translation	Sclerotinia	sclerotiorum	1980	UF-70	hypothetical	protein	partial	mRNA	1
XM_001586030.1	2.5	-1	1	21	124	144	UUCUUCGGUAUCCUCUUCCAG		::::.::::::.::::.::		AUGGAGGAGGAUGCCGAGGAU	Cleavage	Sclerotinia	sclerotiorum	1980	UF-70	hypothetical	protein	partial	mRNA	1
XM_001585786.1	2.5	-1	1	21	352	372	UUCUUCGGUAUCCUCUUCCAG				:::::::::::.:::::		UACGAAGAGGAUACUGAAGAC	Cleavage	Sclerotinia	sclerotiorum	1980	UF-70	hypothetical	protein	partial	mRNA	1
XM_001593441.1	2.5	-1	1	21	1636	1656	UUCUUCGGUAUCCUCUUCCAG				::::::::::..:.::::	ACUGAAGAGGAUAUUGGAGAA	Cleavage	Sclerotinia	sclerotiorum	1980	UF-70	hypothetical	protein	partial	mRNA	1
XM_001589462.1	2.5	-1	1	21	1516	1536	UUCUUCGGUAUCCUCUUCCAG				::::::::::..:.::::	ACUGAAGAGGAUAUUGGAGAA	Cleavage	Sclerotinia	sclerotiorum	1980	UF-70	hypothetical	protein	partial	mRNA	1
XM_001585809.1	2.5	-1	1	21	1528	1548	UUCUUCGGUAUCCUCUUCCAG				::::::::::..:.::::	ACUGAAGAGGAUAUUGGAGAA	Cleavage	Sclerotinia	sclerotiorum	1980	UF-70	hypothetical	protein	partial	mRNA	1
XM_001585762.1	2.5	-1	1	21	1444	1464	UUCUUCGGUAUCCUCUUCCAG				::::::::::..:.::::	ACUGAAGAGGAUAUUGGAGAA	Cleavage	Sclerotinia	sclerotiorum	1980	UF-70	hypothetical	protein	partial	mRNA	1
XM_001586329.1	2.5	-1	1	21	1429	1449	UUCUUCGGUAUCCUCUUCCAG				::::::::::..:.::::	ACUGAAGAGGAUAUUGGAGAA	Cleavage	Sclerotinia	sclerotiorum	1980	UF-70	hypothetical	protein	partial	mRNA	1
XM_001588556.1	2.5	-1	1	21	1414	1434	UUCUUCGGUAUCCUCUUCCAG				::::::::::..:.::::	ACUGAAGAGGAUAUUGGAGAA	Cleavage	Sclerotinia	sclerotiorum	1980	UF-70	hypothetical	protein	partial	mRNA	1
XM_001596558.1	2.5	-1	1	21	1318	1338	UUCUUCGGUAUCCUCUUCCAG				::::::::::..:.::::	ACUGAAGAGGAUAUUGGAGAA	Cleavage	Sclerotinia	sclerotiorum	1980	UF-70	hypothetical	protein	partial	mRNA	1
XM_001589231.1	2.5	-1	1	21	1252	1272	UUCUUCGGUAUCCUCUUCCAG				::::::::::..:.::::	ACUGAAGAGGAUAUUGGAGAA	Cleavage	Sclerotinia	sclerotiorum	1980	UF-70	hypothetical	protein	partial	mRNA	1
XM_001592363.1	2.5	-1	1	21	598	618	UUCUUCGGUAUCCUCUUCCAG			::::::::::.:::..::		GGGGAAGAGGAUGCCGGGGAC	Cleavage	Sclerotinia	sclerotiorum	1980	UF-70	hypothetical	protein	partial	mRNA	1
XM_001598152.1	2.5	-1	1	21	172	192	UUCUUCGGUAUCCUCUUCCAG				::::::::::..:.::::	ACUGAAGAGGAUAUUGGAGAA	Cleavage	Sclerotinia	sclerotiorum	1980	UF-70	hypothetical	protein	partial	mRNA	1
XM_001597331.1	2.5	-1	1	21	82	102	UUCUUCGGUAUCCUCUUCCAG				::::::::::..:.::::	ACUGAAGAGGAUAUUGGAGAA	Cleavage	Sclerotinia	sclerotiorum	1980	UF-70	hypothetical	protein	partial	mRNA	1
XM_001584763.1	2.5	-1	1	21	1345	1365	UUCUUCGGUAUCCUCUUCCAG			::::::	:::::.:::::.	UCGGAAGAUGAUACUGAAGAG	Cleavage	Sclerotinia	sclerotiorum	1980	UF-70	hypothetical	protein	partial	mRNA	1
XM_001598303.1	2.5	-1	1	21	2737	2757	UUCUUCGGUAUCCUCUUCCAG			::::::::::.	.::::::	GAGGAAGAGGAUGAUGAAGAA	Cleavage	Sclerotinia	sclerotiorum	1980	UF-70	hypothetical	protein	partial	mRNA	1
XM_001589442.1	2.5	-1	1	21	415	435	UUCUUCGGUAUCCUCUUCCAG			:::.:::::::..:.:::.	GAGGAGGAGGAUAUUGGAGAG	Cleavage	Sclerotinia	sclerotiorum	1980	UF-70	hypothetical	protein	partial	mRNA	1
XM_001586422.1	2.5	-1	1	21	528	548	UUCUUCGGUAUCCUCUUCCAG			:::::.:::::	.::::::	GCGGAAGGGGAUAGUGAAGAA	Cleavage	Sclerotinia	sclerotiorum	1980	UF-70	hypothetical	protein	partial	mRNA	1
XM_001595496.1	2.5	-1	1	21	160	180	UUCUUCGGUAUCCUCUUCCAG			:::.::::::.::	:::::	AAGGAGGAGGAUGCCAAAGAA	Cleavage	Sclerotinia	sclerotiorum	1980	UF-70	predicted	protein	partial	mRNA	1
XM_001587846.1	2.5	-1	1	21	2608	2628	UUCUUCGGUAUCCUCUUCCAG		::::	:	::::::.::::::	AUGGAUGUGGAUACUGAAGAA	Cleavage	Sclerotinia	sclerotiorum	1980	UF-70	hypothetical	protein	partial	mRNA	1
XM_001587951.1	2.5	-1	1	21	442	461	UCUGCCAGAGCUCAUCCGCUG	:::::::	:::::.:::::::	CAGCGGA-GAGCUUUGGCAGA	Cleavage	Sclerotinia	sclerotiorum	1980	UF-70	hypothetical	protein	partial	mRNA	1
XM_001598738.1	2.5	-1	1	21	1226	1246	CCGUGAUGUCUGCCGAAUGCU	:::.::.:::::	::::::::	AGCGUUUGGCAGCCAUCACGG	Cleavage	Sclerotinia	sclerotiorum	1980	UF-70	hypothetical	protein	partial	mRNA	1
XM_001587192.1	3	-1	1	21	584	604	AGUUUUCGUGAACUCGGUGGG				::::::::.:.::..:::	AUGACCGAGUUUAUGAGGACU	Cleavage	Sclerotinia	sclerotiorum	1980	UF-70	hypothetical	protein	partial	mRNA	1
XM_001595347.1	3	-1	1	21	348	368	UCCGAUACGUUCUCAACCCUC		.::::::::::.:::::	:		UGGGGUUGAGAAUGUAUCAGU	Cleavage	Sclerotinia	sclerotiorum	1980	UF-70	hypothetical	protein	partial	mRNA	1
XM_001589892.1	3	-1	1	21	87	107	CAGCGGAUGAGCUCUGGCAGA				::::::::::.:::::	:	CGAGCCAGAGCUCGUCCGCCG	Cleavage	Sclerotinia	sclerotiorum	1980	UF-70	hypothetical	protein	partial	mRNA	1
XM_001598429.1	3	-1	1	21	4728	4748	CAGCGGAUGAGCUCUGGCAGA		.:	::.:::.:::::::::		AUUACCGGAGUUCAUCCGCUU	Cleavage	Sclerotinia	sclerotiorum	1980	UF-70	hypothetical	protein	partial	mRNA	1
XM_001594705.1	3	-1	1	21	1025	1045	UCAUGGCGGCAGAGGAACUCU					::::::::.::.:::::	UCGUUUCCUCUGUCGUCAUGA	Cleavage	Sclerotinia	sclerotiorum	1980	UF-70	phosphatidylserine	decarboxylase	partial	mRNA	1
XM_001590018.1	3	-1	1	21	657	677	UCAUGGCGGCAGAGGAACUCU			:	:::.:::::.::.:::.	UAAAUUCUUCUGCUGCUAUGG	Cleavage	Sclerotinia	sclerotiorum	1980	UF-70	hypothetical	protein	partial	mRNA	1
XM_001588351.1	3	-1	1	21	1456	1476	GACGCUUUUGGCACUUUGCUC			:	.::::::::::::::	:	ACGAGAAGUGCCAAAAGCGGC	Cleavage	Sclerotinia	sclerotiorum	1980	UF-70	hypothetical	protein	partial	mRNA	1	1
XM_001589203.1	3	-1	1	21	1811	1831	UGGGUGGAUUAGGGAUGGAGG	:::.:.:..:::::.:::.::	CCUUCGUUUCUAAUUCACUCA	Cleavage	Sclerotinia	sclerotiorum	1980	UF-70	hypothetical	protein	partial	mRNA	1
XM_001594601.1	3	-1	1	21	579	599	UGGGUGGAUUAGGGAUGGAGG		::::	:::.	::::::::::	ACUCCUUCCUCAAUCCACCCA	Translation	Sclerotinia	sclerotiorum	1980	UF-70	eukaryotic	initiation	factor	4A	partial	mRNA
XM_001593193.1	3	-1	1	21	324	344	UGGGUGGAUUAGGGAUGGAGG			:.::::.::..::.:::.:	UGUUCAUCUCUGGUCUACCUA	Cleavage	Sclerotinia	sclerotiorum	1980	UF-70	hypothetical	protein	partial	mRNA	1
XM_001588209.1	3	-1	1	21	301	321	UGGGUGGAUUAGGGAUGGAGG			::::	.:::::::::::.		GGUCCAAUCCUAAUCCACCUU	Cleavage	Sclerotinia	sclerotiorum	1980	UF-70	hypothetical	protein	partial	mRNA	1
XM_001589768.1	3	-1	1	21	1250	1270	UGGGUGGAUUAGGGAUGGAGG	:	:::::	:::::	:::::.:	CAUCCAUGCCUAAACCACCUA	Cleavage	Sclerotinia	sclerotiorum	1980	UF-70	hypothetical	protein	partial	mRNA	1
XM_001595937.1	3	-1	1	21	593	613	UGGGUGGAUUAGGGAUGGAGG			::	::.:.::::..:::::	GAUCGAUUCUUAAUUUACCCA	Cleavage	Sclerotinia	sclerotiorum	1980	UF-70	hypothetical	protein	partial	mRNA	1
XM_001590544.1	3	-1	1	21	3617	3637	UGGGUGGAUUAGGGAUGGAGG			::::	::::::::.:...:	AAUCCAACCCUAAUCUAUUUA	Cleavage	Sclerotinia	sclerotiorum	1980	UF-70	hypothetical	protein	partial	mRNA	1
XM_001594425.1	3	-1	1	21	882	902	UUAUUGAGGCCAACGGAGGUA	:::	:.:::::::.:::::..	UACAUUCGUUGGCUUCAAUGG	Cleavage	Sclerotinia	sclerotiorum	1980	UF-70	hypothetical	protein	partial	mRNA	1
XM_001594686.1	3	-1	1	21	15	35	UUAUUGAGGCCAACGGAGGUA				::..	:::::::::::::	AUGCUUUUUUGGCCUCAAUAA	Cleavage	Sclerotinia	sclerotiorum	1980	UF-70	predicted	protein	partial	mRNA	1
XM_001594847.1	3	-1	1	21	743	763	AGAAAGAGGGUGUUAGGGCAG			:::	::::::.::.::::		UGGCCAUAACACUCUUUUUCC	Cleavage	Sclerotinia	sclerotiorum	1980	UF-70	hypothetical	protein	partial	mRNA	1
XM_001588382.1	3	-1	1	21	129	149	AGAGCGCGGACUUCCUCAGAG	:::	::::::::::	.:::::	CUCAGAGGAAGUCCUUGCUCU	Cleavage	Sclerotinia	sclerotiorum	1980	UF-70	hypothetical	protein	partial	mRNA	1
XM_001592823.1	3	-1	1	21	1715	1735	UCAGCGUGUCUGGAUGCUCCU	:	::::::..:::::.:::	:	AUGAGCAUUUAGACAUGCUCA	Cleavage	Sclerotinia	sclerotiorum	1980	UF-70	hypothetical	protein	partial	mRNA	1
XM_001593670.1	3	-1	1	21	392	412	UCAGCGUGUCUGGAUGCUCCU				:	::::::::::.::::.	CACAUCAUCCAGACAUGCUGG	Cleavage	Sclerotinia	sclerotiorum	1980	UF-70	hypothetical	protein	partial	mRNA	1
XM_001594356.1	3	-1	1	21	2210	2230	AUGUUGGGAAAGUAGUUUGGU	..::::::.:::	::::..::	GUCAAACUGCUUGCCCAGUAU	Cleavage	Sclerotinia	sclerotiorum	1980	UF-70	hypothetical	protein	partial	mRNA	1
XM_001598597.1	3	-1	1	21	424	444	AUGUUGGGAAAGUAGUUUGGU	..:::.	:	::::::::::::	GUCAAGAUCCUUUCCCAACAU	Cleavage	Sclerotinia	sclerotiorum	1980	UF-70	hypothetical	protein	partial	mRNA	1
XM_001590228.1	3	-1	1	21	645	665	AUGUUGGGAAAGUAGUUUGGU			:::::::::	:.::::::		CACAAACUACUCUUCCAACAG	Translation	Sclerotinia	sclerotiorum	1980	UF-70	predicted	protein	partial	mRNA	1
XM_001591863.1	3	-1	1	21	860	880	AUGUUGGGAAAGUAGUUUGGU			:::::::::	:::::.::		UACAAACUACUCUCCCAGCAA	Translation	Sclerotinia	sclerotiorum	1980	UF-70	predicted	protein	partial	mRNA	1
XM_001598670.1	3	-1	1	21	123	143	AUGUUGGGAAAGUAGUUUGGU			.:::	:::::::::.:::		CAUAAAAUACUUUCCCGACAA	Cleavage	Sclerotinia	sclerotiorum	1980	UF-70	hypothetical	protein	partial	mRNA	1
XM_001588711.1	3	-1	1	21	92	111	AUGUUGGGAAAGUAGUUUGGU		::::::	::::::.:::.::	CCCAAAC-ACUUUCUCAAUAU	Cleavage	Sclerotinia	sclerotiorum	1980	UF-70	hypothetical	protein	partial	mRNA	1
XM_001598046.1	3	-1	1	21	1725	1745	AUGUUGGGAAAGUAGUUUGGU	:	:::	::::	::.:::::::	AACAACCUACCUUUCCAACAU	Translation	Sclerotinia	sclerotiorum	1980	UF-70	hypothetical	protein	partial	mRNA	1
XM_001584526.1	3	-1	1	21	529	549	UGGAACAGCAGUAGUAGAAGC	:.:	::.::.::::::::::		GUUGCUGCUGCUGCUGUUCCU	Cleavage	Sclerotinia	sclerotiorum	1980	UF-70	predicted	protein	partial	mRNA	1
XM_001589052.1	3	-1	1	21	1165	1185	UGGAACAGCAGUAGUAGAAGC	:	::.:.::.::::::::.:		GAUUUUGCUGCUGCUGUUUCU	Cleavage	Sclerotinia	sclerotiorum	1980	UF-70	hypothetical	protein	partial	mRNA	1
XM_001598728.1	3	-1	1	21	1126	1146	UGAUUCGGUGUGCUCCGCGGA		.::.:::::::::	:..:::	GUCGUGGAGCACACAGGGUCA	Cleavage	Sclerotinia	sclerotiorum	1980	UF-70	hypothetical	protein	partial	mRNA	1
XM_001592679.1	3	-1	1	21	1252	1272	UGAUUCGGUGUGCUCCGCGGA			:	::::::::::::	:::.	GACACGGAGCACACCGCAUCG	Cleavage	Sclerotinia	sclerotiorum	1980	UF-70	hypothetical	protein	partial	mRNA	1
XM_001587073.1	3	-1	1	21	2155	2175	AAUACUCUGGUCAGGUGCUUA		::	:	:.:::::::.:::::	GAACCUCUUGACCAGGGUAUU	Cleavage	Sclerotinia	sclerotiorum	1980	UF-70	hypothetical	protein	partial	mRNA	1
XM_001593976.1	3	-1	1	21	29	49	UUCUAGGGGCCAACAUCAGCA	:	.:::	::::::::.:.::.	UUUUGACGUUGGCCCUUGGAG	Cleavage	Sclerotinia	sclerotiorum	1980	UF-70	hypothetical	protein	partial	mRNA	1
XM_001594378.1	3	-1	1	21	545	565	UUCUAGGGGCCAACAUCAGCA			.::	:::::::::.:.::.	AUUUGUUGUUGGCCCUUGGAG	Cleavage	Sclerotinia	sclerotiorum	1980	UF-70	hypothetical	protein	partial	mRNA	1
XM_001594004.1	3	-1	1	21	2586	2606	UGGGUAACUGGGUUGAAGAUG		.:::::::	::::::	::::	AGUCUUCAAGCCAGUUCCCCA	Cleavage	Sclerotinia	sclerotiorum	1980	UF-70	hypothetical	protein	partial	mRNA	1		1
XM_001588139.1	3	-1	1	21	1978	1998	UGGGUAACUGGGUUGAAGAUG			::::::::::	:::::...	GCUCUUCAACCCCGUUACUUG	Cleavage	Sclerotinia	sclerotiorum	1980	UF-70	hypothetical	protein	partial	mRNA	1
XM_001593038.1	3	-1	1	21	2	22	UGGGUAACUGGGUUGAAGAUG				::	::::.:::::::::.	UGCCUCCAACUCAGUUACCCG	Cleavage	Sclerotinia	sclerotiorum	1980	UF-70	conserved	hypothetical	protein	partial	mRNA
XM_001592941.1	3	-1	1	21	1274	1294	UGGGAUUGGAUAGCGUGAGUA		:::..:::::::::::	:.:	GACUUGCGCUAUCCAAUGCUA	Cleavage	Sclerotinia	sclerotiorum	1980	UF-70	hypothetical	protein	partial	mRNA	1
XM_001598483.1	3	-1	1	21	1541	1561	UGGGAUUGGAUAGCGUGAGUA	:.::::	:::.:.::::::..	UGCUCAAGCUGUUCAAUCCUG	Cleavage	Sclerotinia	sclerotiorum	1980	UF-70	hypothetical	protein	partial	mRNA	1
XM_001598746.1	3	-1	1	21	3162	3182	UGGGAUUGGAUAGCGUGAGUA	:	::::::::::.:	:::.:.	UCCUCACGCUAUUCCAUCUCG	Cleavage	Sclerotinia	sclerotiorum	1980	UF-70	hypothetical	protein	partial	mRNA	1
XM_001591000.1	3	-1	1	21	35	55	UGGGAUUGGAUAGCGUGAGUA			:::::	::::.::::.::		ACCUCACACUAUUCAAUUCCC	Cleavage	Sclerotinia	sclerotiorum	1980	UF-70	hypothetical	protein	partial	mRNA	1
XM_001589313.1	3	-1	1	21	624	644	UGGGAUUGGAUAGCGUGAGUA	:	:	:.:	::::.::::::::	UCCCCGCUCUAUUCAAUCCCA	Cleavage	Sclerotinia	sclerotiorum	1980	UF-70	predicted	protein	partial	mRNA	1
XM_001597594.1	3	-1	1	21	1761	1781	UGGGAUUGGAUAGCGUGAGUA			.:	:	:::::::::::.::	AUUUGAAGCUAUCCAAUCUCA	Cleavage	Sclerotinia	sclerotiorum	1980	UF-70	hypothetical	protein	partial	mRNA	1
XM_001586430.1	3	-1	1	21	63	83	UCAUUAGGUGAGGGGUUCGUU	:	.::.::::::::.::::	:	AUUGAGCCCCUCACUUAAUAA	Cleavage	Sclerotinia	sclerotiorum	1980	UF-70	hypothetical	protein	partial	mRNA	1
XM_001598131.1	3	-1	1	21	595	615	UUCAGGUUCUUUUUGAGUGGU	.:	.:::.:::.:::.:::::	GCAGCUCGAAAGGAAUCUGAA	Cleavage	Sclerotinia	sclerotiorum	1980	UF-70	hypothetical	protein	partial	mRNA	1
XM_001594140.1	3	-1	1	21	1465	1485	UUCAGGUUCUUUUUGAGUGGU	..:.:::::::.::	.:::::	GUCGCUCAAAAGGAUUCUGAA	Cleavage	Sclerotinia	sclerotiorum	1980	UF-70	predicted	protein	partial	mRNA	1
XM_001589014.1	3	-1	1	21	886	906	UUCAGGUUCUUUUUGAGUGGU		:::	::.:::::::::::.		CCCAGUCGAAAAGAACCUGGU	Cleavage	Sclerotinia	sclerotiorum	1980	UF-70	hypothetical	protein	partial	mRNA	1
XM_001589467.1	3	-1	1	21	372	392	UUCAGGUUCUUUUUGAGUGGU		...:::::::::.:::	:::	CUUGCUCAAAAAGGACCAGAA	Cleavage	Sclerotinia	sclerotiorum	1980	UF-70	hypothetical	protein	partial	mRNA	1
XM_001589970.1	3	-1	1	21	2410	2430	UUCAGGUUCUUUUUGAGUGGU					:::::.:.:::::::::	GAACCUCAAGAGGAACCUGAA	Cleavage	Sclerotinia	sclerotiorum	1980	UF-70	hypothetical	protein	partial	mRNA	1
XM_001597044.1	3	-1	1	21	2605	2625	UUCAGGUUCUUUUUGAGUGGU			...::::::.::.:.::::	GAUGUUCAAAAGGAGCUUGAA	Cleavage	Sclerotinia	sclerotiorum	1980	UF-70	hypothetical	protein	partial	mRNA	1
XM_001595785.1	3	-1	1	21	40	60	UUCAGGUUCUUUUUGAGUGGU		.:.	::::::.::.:::::.	UUCGAUCAAAAGGAGCCUGAG	Cleavage	Sclerotinia	sclerotiorum	1980	UF-70	hypothetical	protein	partial	mRNA	1
XM_001586003.1	3	-1	1	21	213	233	UUCAGGUUCUUUUUGAGUGGU	:	::.	:::..::::.:::::	AACAUCCAAGGAGAAUCUGAA	Cleavage	Sclerotinia	sclerotiorum	1980	UF-70	predicted	protein	partial	mRNA	1
XM_001588324.1	3	-1	1	21	220	240	UUCAGGUUCUUUUUGAGUGGU	:	.::	::.::.::::.::::	AAUACACAGAAGGAACUUGAA	Cleavage	Sclerotinia	sclerotiorum	1980	UF-70	hypothetical	protein	partial	mRNA	1
XM_001585204.1	3	-1	1	21	1450	1470	UUCAGGUUCUUUUUGAGUGGU			::	:::	.:::::::::::	CACAGUCAUGAAGAACCUGAA	Cleavage	Sclerotinia	sclerotiorum	1980	UF-70	predicted	protein	partial	mRNA	1
XM_001586311.1	3	-1	1	21	994	1014	UUUUGUACUAGGAGGGAUGUG			:::::.::::.::..:..:	AUCAUCCUUCCUGGUGUAGGA	Cleavage	Sclerotinia	sclerotiorum	1980	UF-70	hypothetical	protein	partial	mRNA	1
XM_001596985.1	3	-1	1	21	1198	1218	UUUUGUACUAGGAGGGAUGUG			.:::::::::.::	:::.:	ACUAUCCCUCCUGGUUCAAGA	Cleavage	Sclerotinia	sclerotiorum	1980	UF-70	hypothetical	protein	partial	mRNA	1
XM_001591622.1	3	-1	1	21	36	57	UUUUGUACUAGGAGG-GAUGUG			::::	::::.:.::::::::	GCCAUCACCUCUUGGUACAAAA	Cleavage	Sclerotinia	sclerotiorum	1980	UF-70	hypothetical	protein	partial	mRNA	1
XM_001595937.1	3	-1	1	21	700	720	UUGCAUUGAGUGAUCUUUGGU	.:::.	:::::	:::::::::	GCCAGUGAUCAAUCAAUGCAA	Translation	Sclerotinia	sclerotiorum	1980	UF-70	hypothetical	protein	partial	mRNA	1
XM_001587254.1	3	-1	1	21	845	865	UUGCAUUGAGUGAUCUUUGGU		.::.::::.:.:	:::::::	UUCAGAGAUUAUUGAAUGCAA	Cleavage	Sclerotinia	sclerotiorum	1980	UF-70	hypothetical	protein	partial	mRNA	1
XM_001594691.1	3	-1	1	21	594	614	UUGCAUUGAGUGAUCUUUGGU				:::::::::::.::	:::	AGAAAAGAUCACUCGAUUCAA	Cleavage	Sclerotinia	sclerotiorum	1980	UF-70	hypothetical	protein	partial	mRNA	1
XM_001591408.1	3	-1	1	21	68	88	UUGCAUUGAGUGAUCUUUGGU				:::::::.::::.:::..	UGGAAAGAUCGCUCAGUGCGG	Cleavage	Sclerotinia	sclerotiorum	1980	UF-70	conserved	hypothetical	protein	partial	mRNA	1
XM_001588995.1	3	-1	1	21	1253	1273	UUGCAUUGAGUGAUCUUUGGU		.:.::	.::.:::::::.::	UUCGAACGUCGCUCAAUGUAA	Cleavage	Sclerotinia	sclerotiorum	1980	UF-70	hypothetical	protein	partial	mRNA	1
XM_001596495.1	3	-1	1	21	485	505	UAGUUUGUAAUCGAUAAUGCG			::::.::::::::	..:::	AUCAUUGUCGAUUACUGGCUA	Cleavage	Sclerotinia	sclerotiorum	1980	UF-70	hypothetical	protein	partial	mRNA	1
XM_001595387.1	3	-1	1	21	1255	1275	UAGUUUGUAAUCGAUAAUGCG			:	:	:::::::::.::.::	AACCUCAUCGAUUACGAAUUA	Cleavage	Sclerotinia	sclerotiorum	1980	UF-70	hypothetical	protein	partial	mRNA	1
XM_001594379.1	3	-1	1	21	135	155	GAUUGAGCAUCGUUGACCUUA	:..::::::	::::.:::::.	UGGGGUCAAAGAUGUUCAAUU	Cleavage	Sclerotinia	sclerotiorum	1980	UF-70	hypothetical	protein	partial	mRNA	1
XM_001594140.1	3	-1	1	21	1087	1106	GAUUGAGCAUCGUUGACCUUA		::::::::	:::::::::::	GAAGGUCAA-GAUGCUCAAUC	Cleavage	Sclerotinia	sclerotiorum	1980	UF-70	predicted	protein	partial	mRNA	1
XM_001598489.1	3	-1	1	21	2469	2489	GAUUGAGCAUCGUUGACCUUA	:..	:::::::::::::	:::	UGGUGUCAACGAUGCUCCAUC	Cleavage	Sclerotinia	sclerotiorum	1980	UF-70	hypothetical	protein	partial	mRNA	1
XM_001584922.1	3	-1	1	21	54	74	GAUUGAGCAUCGUUGACCUUA		.:	::.::.:::::::.::.	AGAAGUUAAUGAUGCUCGAUU	Cleavage	Sclerotinia	sclerotiorum	1980	UF-70	hypothetical	protein	partial	mRNA	1
XM_001597849.1	3	-1	1	21	2285	2306	GGAUAAAGUAGAA-GAUAUAAA		:::::::	:::::::::::::	AUUAUAUCAUUCUACUUUAUCC	Cleavage	Sclerotinia	sclerotiorum	1980	UF-70	hypothetical	protein	partial	mRNA	1
XM_001591369.1	3	-1	1	21	436	456	GGAUAAAGUAGAAGAUAUAAA			:::	::::.:..:::::.:	CGUAUUUCUUUUGUUUUAUUC	Cleavage	Sclerotinia	sclerotiorum	1980	UF-70	predicted	protein	partial	mRNA	1
XM_001595554.1	3	-1	1	21	4201	4221	AGAUCUAUCAAAACAAACCAU					:::::::::.:.:::::	GAAUUUUGUUUUGGUGGAUCU	Cleavage	Sclerotinia	sclerotiorum	1980	UF-70	hypothetical	protein	partial	mRNA	1
XM_001586239.1	3	-1	1	21	285	305	UUUAUAUCUUCUACUUUAUCC	::::.:	::.::::::.:.::	GGAUGAUGUGGAAGAUGUGAA	Cleavage	Sclerotinia	sclerotiorum	1980	UF-70	predicted	protein	partial	mRNA	1
XM_001593022.1	3	-1	1	21	1518	1538	UUUAUAUCUUCUACUUUAUCC				::.:::.::::::::::		CUUUAGAGUGGAAGAUAUAAC	Cleavage	Sclerotinia	sclerotiorum	1980	UF-70	hypothetical	protein	partial	mRNA	1
XM_001584707.1	3	-1	1	21	2313	2333	UUUAUAUCUUCUACUUUAUCC	:	::::.::.:..:::::..:	GAAUAAGGUGGGGGAUAUGGA	Cleavage	Sclerotinia	sclerotiorum	1980	UF-70	hypothetical	protein	partial	mRNA	1
XM_001591293.1	3	-1	1	21	2425	2445	UUUAUAUCUUCUACUUUAUCC		::	:	:::.::::::::::.	AGAGAUAGUGGAAGAUAUAAG	Cleavage	Sclerotinia	sclerotiorum	1980	UF-70	hypothetical	protein	partial	mRNA	1
XM_001584807.1	3	-1	1	21	249	269	UUUAUAUCUUCUACUUUAUCC			:::.	::::::::::::.		AAAUAGUGUAGAAGAUAUAGC	Cleavage	Sclerotinia	sclerotiorum	1980	UF-70	hypothetical	protein	partial	mRNA	1
XM_001587020.1	3	-1	1	21	102	122	UUUAUAUCUUCUACUUUAUCC			::..	:::::::::::::		AAAUGGUGUAGAAGAUAUAAC	Cleavage	Sclerotinia	sclerotiorum	1980	UF-70	hypothetical	protein	partial	mRNA	1
XM_001587353.1	3	-1	1	21	723	743	UUUAUAUCUUCUACUUUAUCC	:	.:	::	:::::::::::.:	GUGUCAACUAGAAGAUAUAGA	Cleavage	Sclerotinia	sclerotiorum	1980	UF-70	hypothetical	protein	partial	mRNA	1
XM_001588382.1	3	-1	1	21	1881	1901	UUGGCCAUUCGAUAUACAUCG	::::::::	::::::	:::::	CGAUGUAUUUCGAAUAGCCAA	Cleavage	Sclerotinia	sclerotiorum	1980	UF-70	hypothetical	protein	partial	mRNA	1
XM_001597697.1	3	-1	1	21	1815	1835	UUGGCCAUUCGAUAUACAUCG	:::::::::::::::		::::	CGAUGUAUAUCGAAUAACCAA	Cleavage	Sclerotinia	sclerotiorum	1980	UF-70	hypothetical	protein	partial	mRNA	1
XM_001587024.1	3	-1	1	21	273	293	UUGGCCAUUCGAUAUACAUCG	::::::::	::::::	:::::	CGAUGUAUUUCGAAUAGCCAA	Cleavage	Sclerotinia	sclerotiorum	1980	UF-70	hypothetical	protein	partial	mRNA	1
XM_001587258.1	3	-1	1	21	767	787	UUGGCCAUUCGAUAUACAUCG			::::::	:.::.:::.:::	UCAUGUAUCUUGAGUGGUCAA	Cleavage	Sclerotinia	sclerotiorum	1980	UF-70	hypothetical	protein	partial	mRNA	1
XM_001585974.1	3	-1	1	21	1063	1083	UUGGCCAUUCGAUAUACAUCG			::	::::::::::::.	::	AUAUCUAUAUCGAAUGGUAAA	Cleavage	Sclerotinia	sclerotiorum	1980	UF-70	hypothetical	protein	partial	mRNA	1
XM_001589758.1	3	-1	1	21	1051	1071	UUGGCCAUUCGAUAUACAUCG			::	::::::::::::.	::	AUAUCUAUAUCGAAUGGUAAA	Cleavage	Sclerotinia	sclerotiorum	1980	UF-70	hypothetical	protein	partial	mRNA	1
XM_001596452.1	3	-1	1	21	696	716	UUCUCUUCGAUAGUAUUUGCA			:.::	.::::::::::::		GACGAAAGCUAUCGAAGAGAU	Cleavage	Sclerotinia	sclerotiorum	1980	UF-70	predicted	protein	partial	mRNA	1
XM_001594282.1	3	-1	1	21	1964	1984	UUCUCUUCGAUAGUAUUUGCA			::::	..:::::::::::		AUCAAAGGUUAUCGAAGAGAU	Cleavage	Sclerotinia	sclerotiorum	1980	UF-70	hypothetical	protein	partial	mRNA	1
XM_001595740.1	3	-1	1	21	357	377	UUCUCUUCGAUAGUAUUUGCA			:	::	:.:::.::::::::	CACUAAGAUUAUUGAAGAGAA	Cleavage	Sclerotinia	sclerotiorum	1980	UF-70	predicted	protein	partial	mRNA	1
XM_001597525.1	3	-1	1	21	202	221	UCGGCUAGGUUUGUCAGUAGG	::::	:	::::::::::::::	CCUA-UAACAAACCUAGCCGA	Cleavage	Sclerotinia	sclerotiorum	1980	UF-70	hypothetical	protein	partial	mRNA	1
XM_001592409.1	3	-1	1	21	1333	1353	UCGGCUAGGUUUGUCAGUAGG				:	:::.::::::.:::::	GUCAGUGAUAAACCUGGCCGA	Cleavage	Sclerotinia	sclerotiorum	1980	UF-70	hypothetical	protein	partial	mRNA	1
XM_001592708.1	3	-1	1	21	1560	1580	UCGGCUAGGUUUGUCAGUAGG			::::	:.::::.:.::::.	UAUACUCAUAAACUUGGCCGG	Cleavage	Sclerotinia	sclerotiorum	1980	UF-70	hypothetical	protein	partial	mRNA	1
XM_001587250.1	3	-1	1	21	1205	1225	UCGAACGGGAUGUCGUCAACC			:::::	.:::.:.:::.::	AAUUGACUGCAUUCUGUUUGA	Cleavage	Sclerotinia	sclerotiorum	1980	UF-70	hypothetical	protein	partial	mRNA	1
XM_001587729.1	3	-1	1	21	453	473	UCGAACGGGAUGUCGUCAACC			:	:::::.:::	:::::::	CAUAGACGAUAUCACGUUCGA	Cleavage	Sclerotinia	sclerotiorum	1980	UF-70	hypothetical	protein	partial	mRNA	1
XM_001593283.1	3	-1	1	21	322	342	UCGAACGGGAUGUCGUCAACC			:	::	:::.:.::::::::	UCUCGAGGACGUUCCGUUCGA	Cleavage	Sclerotinia	sclerotiorum	1980	UF-70	hypothetical	protein	partial	mRNA	1
XM_001589813.1	3	-1	1	21	1467	1487	CUGCUUGGGGCUGUAGGGGUA	::::.::.:.:.:.:::::.:	UACCUCUGCGGUCUCAAGCGG	Cleavage	Sclerotinia	sclerotiorum	1980	UF-70	hypothetical	protein	partial	mRNA	1
XM_001589561.1	3	-1	1	21	2471	2491	CUGCUUGGGGCUGUAGGGGUA		..:::	::::::	:::::::	CGUCCCCACAGCCGCAAGCAG	Cleavage	Sclerotinia	sclerotiorum	1980	UF-70	predicted	protein	partial	mRNA	1
XM_001588315.1	3	-1	1	21	1776	1796	CUGCUUGGGGCUGUAGGGGUA		.:..::	:::::..::::::	AGCUUCUCCAGCCUUAAGCAG	Cleavage	Sclerotinia	sclerotiorum	1980	UF-70	predicted	protein	partial	mRNA	1
XM_001588382.1	3	-1	1	21	24	44	UCGGAAAGUGUUUUAGAGAGG	.:::::::::::	::	:::::	UCUCUCUAAAACCCUCUCCGA	Cleavage	Sclerotinia	sclerotiorum	1980	UF-70	hypothetical	protein	partial	mRNA	1
XM_001596387.1	3	-1	1	21	1616	1636	UCGGAAAGUGUUUUAGAGAGG		::.:.:	.::.:::::::::	ACUUUUUUGAAUACUUUCCGA	Cleavage	Sclerotinia	sclerotiorum	1980	UF-70	predicted	protein	partial	mRNA	1
XM_001596689.1	3	-1	1	21	867	887	UCGGAAAGUGUUUUAGAGAGG		.:.::	:::::..:::.:::	GUUUUCAAAAACGUUUUUCGA	Cleavage	Sclerotinia	sclerotiorum	1980	UF-70	hypothetical	protein	partial	mRNA	1			1
XM_001592873.1	3	-1	1	21	229	249	UUUGGCGUUAUUAGAAGGAGA			:..	:.::::::::.::::	CAUUUAUUUAAUAACGUCAAA	Cleavage	Sclerotinia	sclerotiorum	1980	UF-70	hypothetical	protein	partial	mRNA	1
XM_001585447.1	3	-1	1	21	185	205	UUCGAUCACUUAGGCAAUCUA				::	::::::::::::::		UCAAUGGCCUAAGUGAUCGAU	Cleavage	Sclerotinia	sclerotiorum	1980	UF-70	hypothetical	protein	partial	mRNA
XM_001597306.1	3	-1	1	21	237	257	UGACAAGUGGUUCGCUGGCAG	.::.::		:::.:::::::::	UUGUCAUGGAAUCACUUGUCA	Cleavage	Sclerotinia	sclerotiorum	1980	UF-70	hypothetical	protein	partial	mRNA	1
XM_001595788.1	3	-1	1	21	368	388	UGACAAGUGGUUCGCUGGCAG		:::::		:::.:::::::.:	AUGCCAAGGAAUCACUUGUUA	Cleavage	Sclerotinia	sclerotiorum	1980	UF-70	hypothetical	protein	partial	mRNA	1
XM_001587358.1	3	-1	1	21	3	23	UUUGGGGGGCUUGGGGUAGCC	:::::	:::	::::::::.::	GGCUAACCCUAGCCCCCCGAA	Cleavage	Sclerotinia	sclerotiorum	1980	UF-70	hypothetical	protein	partial	mRNA	1
XM_001598044.1	3	-1	1	21	1097	1117	UUUGGGGGGCUUGGGGUAGCC		:.	::..::::::::.::::	UGUCACUUCAAGCCCCUCAAA	Cleavage	Sclerotinia	sclerotiorum	1980	UF-70	hypothetical	protein	partial	mRNA	1
XM_001593599.1	3	-1	1	21	269	289	UUUGGGGGGCUUGGGGUAGCC				::::.:::::.:.::::.	CCGUACCUCAAGCUCUCCAAG	Cleavage	Sclerotinia	sclerotiorum	1980	UF-70	hypothetical	protein	partial	mRNA	1
XM_001592511.1	3	-1	1	21	81	101	UUUGGGGGGCUUGGGGUAGCC			::::.::::::.:...::.	AUCUACUCCAAGCUCUUUAAG	Cleavage	Sclerotinia	sclerotiorum	1980	UF-70	predicted	protein	partial	mRNA	1
XM_001597300.1	3	-1	1	21	399	419	UUUGGGGGGCUUGGGGUAGCC	:	::.:.:::::.:..::::.	GCCUGCUCCAAGUCUUCCAAG	Cleavage	Sclerotinia	sclerotiorum	1980	UF-70	hypothetical	protein	partial	mRNA	1
XM_001598811.1	3	-1	1	21	429	449	UUUGGGGGGCUUGGGGUAGCC			:::::::::	.:::.::.:	CUCUACCCCAAUUCCCUCAGA	Translation	Sclerotinia	sclerotiorum	1980	UF-70	hypothetical	protein	partial	mRNA	1
XM_001592046.1	3	-1	1	21	3188	3208	UUUGGGGGGCUUGGGGUAGCC			:::.::::::::.:	:::.	CUCUAUCCCAAGCCUCACAAG	Cleavage	Sclerotinia	sclerotiorum	1980	UF-70	hypothetical	protein	partial	mRNA	1
XM_001591919.1	3	-1	1	21	882	902	UUUGGGGGGCUUGGGGUAGCC		:	::	:::::::.::::::.	AGGUAGCCCAAGCUCCCCAAG	Cleavage	Sclerotinia	sclerotiorum	1980	UF-70	hypothetical	protein	partial	mRNA	1
XM_001589224.1	3	-1	1	21	527	547	UUUGGGGGGCUUGGGGUAGCC			::.:	:::.:::::::::		UCCUGCACCAGGCCCCCCAAC	Cleavage	Sclerotinia	sclerotiorum	1980	UF-70	hypothetical	protein	partial	mRNA	1
XM_001588735.1	3	-1	1	21	113	133	UUUGGGGGGCUUGGGGUAGCC			:	:::::::::.	::::::	UCCAACCCCAAGCUACCCAAA	Cleavage	Sclerotinia	sclerotiorum	1980	UF-70	predicted	protein	partial	mRNA	1
XM_001591280.1	3	-1	1	21	1691	1711	UUUGGGGGGCUUGGGGUAGCC			.::	.:::::::.:.::::	CUUUAAUCCAAGCCUCUCAAA	Cleavage	Sclerotinia	sclerotiorum	1980	UF-70	hypothetical	protein	partial	mRNA	1
XM_001585638.1	3	-1	1	21	64	84	UUUGGGGGGCUUGGGGUAGCC			:	:.	::::::.:::::::	AUCCAUACCAAGCUCCCCAAA	Cleavage	Sclerotinia	sclerotiorum	1980	UF-70	predicted	protein	partial	mRNA	1
XM_001593800.1	3	-1	1	21	1487	1507	UUAAGGCAACCAUCGAACAGC				:::.:.:::::::.::.:	GAAGUUUGGUGGUUGCUUUGA	Cleavage	Sclerotinia	sclerotiorum	1980	UF-70	predicted	protein	partial	mRNA	1
XM_001597617.1	3	-1	1	21	1029	1049	UCUCUAAAACACUUUCCGACA		::	::::.::::::	:::::	AGUGGGAAGGUGUUUGAGAGA	Cleavage	Sclerotinia	sclerotiorum	1980	UF-70	hypothetical	protein	partial	mRNA	1
XM_001597910.1	3	-1	1	21	203	223	UCUCUAAAACACUUUCCGACA			:.:::.:::	::::.::::	AAUUGGAGAGUAUUUUGGAGA	Translation	Sclerotinia	sclerotiorum	1980	UF-70	hypothetical	protein	partial	mRNA	1
XM_001597249.1	3	-1	1	21	1496	1516	GGUUAAGGGGAGGAAUUUGAU	.:::::::.:::.:	::::.:	GUCAAAUUUCUCUCGUUAAUC	Cleavage	Sclerotinia	sclerotiorum	1980	UF-70	hypothetical	protein	partial	mRNA	1
XM_001595366.1	3	-1	1	21	388	408	GGUUAAGGGGAGGAAUUUGAU				:::::::::.::	:::::	GGGAAAUUCCUCUCCCUAACC	Cleavage	Sclerotinia	sclerotiorum	1980	UF-70	hypothetical	protein	partial	mRNA	1
XM_001589189.1	3	-1	1	21	391	411	GGUUAAGGGGAGGAAUUUGAU			::::::.:::	::::.:.:	CGCAAAUUUCUCACCUUGAUC	Cleavage	Sclerotinia	sclerotiorum	1980	UF-70	hypothetical	protein	partial	mRNA	1
XM_001586394.1	3	-1	1	21	377	397	GGUUAAGGGGAGGAAUUUGAU			:::.:::.:::.:	:::::	UCCAAGUUCUUCCUCCUAACC	Cleavage	Sclerotinia	sclerotiorum	1980	UF-70	predicted	protein	partial	mRNA	1
XM_001587759.1	3	-1	1	21	1279	1299	GGUUAAGGGGAGGAAUUUGAU	:	::	::::::::::	::.::	AACACAUUCCUCCCCCUAGCC	Cleavage	Sclerotinia	sclerotiorum	1980	UF-70	hypothetical	protein	partial	mRNA	1
XM_001591633.1	3	-1	1	21	71	91	UGAAGGAUUGAAGGAAUUGGA		::::::..:	:::::::::.	CCCAAUUUUUCCAAUCCUUCG	Translation	Sclerotinia	sclerotiorum	1980	UF-70	hypothetical	protein	partial	mRNA	1
XM_001585602.1	3	-1	1	21	400	420	UGAAGGAUUGAAGGAAUUGGA		::::::.	::..::::::::	GCCAAUUUGUUUGAUCCUUCA	Cleavage	Sclerotinia	sclerotiorum	1980	UF-70	hypothetical	protein	partial	mRNA	1
XM_001590826.1	3	-1	1	21	421	441	UGAAGGAUUGAAGGAAUUGGA		.:::	:.::::::::.:::		AUCAACUUCUUCAAUCUUUCU	Cleavage	Sclerotinia	sclerotiorum	1980	UF-70	hypothetical	protein	partial	mRNA	1
XM_001587274.1	3	-1	1	21	580	600	UGAAGGAUUGAAGGAAUUGGA		.:::::	.::..::::::.:	AUCAAUUGUUUUGAUCCUUUA	Cleavage	Sclerotinia	sclerotiorum	1980	UF-70	hypothetical	protein	partial	mRNA	1
XM_001592583.1	3	-1	1	21	1067	1087	UGAAGGAUUGAAGGAAUUGGA				::	::::::.::.:::::	GAGAAGUCCUUCGAUUCUUCA	Cleavage	Sclerotinia	sclerotiorum	1980	UF-70	hypothetical	protein	partial	mRNA	1
XM_001587628.1	3	-1	1	21	17	37	AUCCAGGUGGAAAGGCUCUUA	:	::::	::::.:::::::.		UCAGAGACUUUUCACCUGGGG	Cleavage	Sclerotinia	sclerotiorum	1980	UF-70	hypothetical	protein	partial	mRNA	1
XM_001588662.1	3	-1	1	21	976	996	UGGUAUUGGAACUGAGACACC				::.::::	::::::::::	AAGGUUUCAGCUCCAAUACCA	Translation	Sclerotinia	sclerotiorum	1980	UF-70	hypothetical	protein	partial	mRNA	1
XM_001597983.1	3	-1	1	21	723	743	UGGUAUUGGAACUGAGACACC				::.:::::::::	:::::	AUGGUUUCAGUUCCACUACCA	Cleavage	Sclerotinia	sclerotiorum	1980	UF-70	hypothetical	protein	partial	mRNA	1
XM_001595244.1	3	-1	1	21	4983	5002	UGGUAUUGGAACUGAGACACC		::::::	::::..:::::::	AGUGUCU-AGUUUUAAUACCA	Cleavage	Sclerotinia	sclerotiorum	1980	UF-70	hypothetical	protein	partial	mRNA	1
XM_001589483.1	3	-1	1	21	109	129	GCGGGAUCAGGGACCCGGGCU	:	:::::	:::.	::::::::	ACCCCGGCUCCUGGAUCCCGC	Cleavage	Sclerotinia	sclerotiorum	1980	UF-70	predicted	protein	partial	mRNA	1
XM_001598353.1	3	-1	1	21	658	678	CAAUUCCUUCAAUCCUUCAAU	.:::.:::::::::::..:	:	GUUGGAGGAUUGAAGGGGUGG	Cleavage	Sclerotinia	sclerotiorum	1980	UF-70	hypothetical	protein	partial	mRNA	1
XM_001590848.1	3	-1	1	21	943	963	CAAUUCCUUCAAUCCUUCAAU	.::::.	::::::::	:::::	GUUGAGAGAUUGAAGAAAUUG	Cleavage	Sclerotinia	sclerotiorum	1980	UF-70	hypothetical	protein	partial	mRNA	1
XM_001590301.1	3	-1	1	21	289	309	CAAUUCCUUCAAUCCUUCAAU	::	::.:	:::::.:::::::	AUAGAGGAAUUGAGGGAAUUG	Cleavage	Sclerotinia	sclerotiorum	1980	UF-70	hypothetical	protein	partial	mRNA	1
XM_001597475.1	3	-1	1	21	985	1005	CAAUUCCUUCAAUCCUUCAAU	::::	.:	.::::::::::::	AUUGUGGAGUUGAAGGAAUUG	Cleavage	Sclerotinia	sclerotiorum	1980	UF-70	hypothetical	protein	partial	mRNA	1
XM_001594542.1	3	-1	1	21	643	663	CAAUUCCUUCAAUCCUUCAAU				:::::.:::::::::	::	GGGGAAGGGUUGAAGGAACUG	Cleavage	Sclerotinia	sclerotiorum	1980	UF-70	hypothetical	protein	partial	mRNA	1
XM_001591558.1	3	-1	1	21	3025	3045	CAAUUCCUUCAAUCCUUCAAU			::::::	:::.:::..:::	UGUGAAGGUUUGGAGGGGUUG	Cleavage	Sclerotinia	sclerotiorum	1980	UF-70	predicted	protein	partial	mRNA	1
XM_001591302.1	3	-1	1	21	451	471	CAAUUCCUUCAAUCCUUCAAU			::::::::::::::		:::	GAUGAAGGAUUGAAGGCUUUG	Cleavage	Sclerotinia	sclerotiorum	1980	UF-70	hypothetical	protein	partial	mRNA	1
XM_001589454.1	3	-1	1	21	1753	1773	CAAUUCCUUCAAUCCUUCAAU		::::.		:::::::::.:::	UUUGAGAAAUUGAAGGAGUUG	Cleavage	Sclerotinia	sclerotiorum	1980	UF-70	hypothetical	protein	partial	mRNA	1		mRNA
XM_001592216.1	3	-1	1	21	527	547	CAAUUCCUUCAAUCCUUCAAU		::		.::::::::::.::::	UUUAUGGGAUUGAAGGGAUUG	Cleavage	Sclerotinia	sclerotiorum	1980	UF-70	predicted	protein	partial	mRNA	1
XM_001588718.1	3	-1	1	21	700	720	CAAUUCCUUCAAUCCUUCAAU				::	::::::.::::.:::	GCCGAUGGAUUGGAGGAGUUG	Cleavage	Sclerotinia	sclerotiorum	1980	UF-70	60S	ribosomal	protein	L5	partial
XM_001587612.1	3	-1	1	21	30	50	UUGUAGAUUCGUGCCACAAUC			:::	:	:.:::.:::::::	UUUUGCGCCGCGAGUCUACAA	Cleavage	Sclerotinia	sclerotiorum	1980	UF-70	hypothetical	protein	partial	mRNA	1
XM_001596367.1	3	-1	1	21	652	672	UGUCUCAGUUCCAAUACCAAA		::::::::::::::::	:.		CUUGGUAUUGGAACUGAUAUU	Cleavage	Sclerotinia	sclerotiorum	1980	UF-70	hypothetical	protein	partial	mRNA	1
XM_001593055.1	3	-1	1	21	1741	1761	UGUCUCAGUUCCAAUACCAAA	:	:::::::::::::	.:::		UCUGGUAUUGGAACUUGGACC	Cleavage	Sclerotinia	sclerotiorum	1980	UF-70	hypothetical	protein	partial	mRNA	1
XM_001592504.1	3	-1	1	21	967	987	UGUCUCAGUUCCAAUACCAAA			:::	.:::::::::::	::	AAUGGAGUUGGAACUGAGUCA	Cleavage	Sclerotinia	sclerotiorum	1980	UF-70	hypothetical	protein	partial	mRNA	1
XM_001596090.1	3	-1	1	21	4444	4464	UAAGCUAGUGGAGUUAAGUAC		:::::.	:::::::.::::		CUACUUGCCUCCACUGGCUUU	Cleavage	Sclerotinia	sclerotiorum	1980	UF-70	hypothetical	protein	partial	mRNA	1
XM_001591700.1	3	-1	1	21	595	615	UAAGCUAGUGGAGUUAAGUAC	:	:	::::::.::.:.:.:::	GAAAUUAACUUCAUUGGUUUA	Cleavage	Sclerotinia	sclerotiorum	1980	UF-70	hypothetical	protein	partial	mRNA	1
XM_001596453.1	3	-1	1	21	7123	7143	AUGAUUCGGUCUAUCUUCUAU			::.::::::::	::::::		GGAGGAGAUAGACGGAAUCAA	Cleavage	Sclerotinia	sclerotiorum	1980	UF-70	hypothetical	protein	partial	mRNA	1
XM_001584821.1	3	-1	1	21	535	555	AUGAUUCGGUCUAUCUUCUAU			::::	::.::::::::	::	GAAGAAUAUGGACCGAAUAAU	Cleavage	Sclerotinia	sclerotiorum	1980	UF-70	hypothetical	protein	partial	mRNA	1
XM_001592352.1	3	-1	1	21	2052	2072	AUGAUUCGGUCUAUCUUCUAU			:	.::	::::::::::.::	UGACGAGCUAGACCGAAUUAU	Cleavage	Sclerotinia	sclerotiorum	1980	UF-70	hypothetical	protein	partial	mRNA	1
XM_001590314.1	3	-1	1	21	1295	1315	UGUAGUACCCGGGGUUUAAUC		.:::	:.:::::::..::.:	CGUUAUAUCCCGGGUGUUAUA	Cleavage	Sclerotinia	sclerotiorum	1980	UF-70	hypothetical	protein	partial	mRNA	1
XM_001592931.1	3	-1	1	21	1465	1485	UACGUGGUGGAUGUGAAGUUG	::::::	::::.::.:::::		CAACUUGACAUUCAUCACGUC	Cleavage	Sclerotinia	sclerotiorum	1980	UF-70	hypothetical	protein	partial	mRNA	1
XM_001587961.1	3	-1	1	21	224	244	UACGUGGUGGAUGUGAAGUUG	:	.::::::.::::::::	:.	CUGCUUCACGUCCACCACAUG	Cleavage	Sclerotinia	sclerotiorum	1980	UF-70	hypothetical	protein	partial	mRNA	1
XM_001593801.1	3	-1	1	21	526	546	UACGUGGUGGAUGUGAAGUUG			:::::..::.:.:.:.:::	ACACUUCGUAUUCGCUAUGUA	Cleavage	Sclerotinia	sclerotiorum	1980	UF-70	hypothetical	protein	partial	mRNA	1
XM_001598446.1	3	-1	1	21	775	795	UACGUGGUGGAUGUGAAGUUG			:.	::::::.::::::::		ACAUCUCACAUUCACCACGUC	Cleavage	Sclerotinia	sclerotiorum	1980	UF-70	hypothetical	protein	partial	mRNA	1
XM_001595003.1	3	-1	1	21	359	379	AUCUAUCUUCUAUUCUUGAAU			:..:::::.::::.::::		UCUUGAGAAUGGAAGGUAGAG	Cleavage	Sclerotinia	sclerotiorum	1980	UF-70	predicted	protein	partial	mRNA	1
XM_001594259.1	3	-1	1	21	1299	1319	AUCUAUCUUCUAUUCUUGAAU			:.:.::.:::::::	::::	GGUUAGGAGUAGAAGAGAGAU	Cleavage	Sclerotinia	sclerotiorum	1980	UF-70	hypothetical	protein	partial	mRNA	1
XM_001587296.1	3	-1	1	21	1368	1388	UAAUUGUCAGAAGUUCCCAGC	::	::::::::::::..:::		GCGGGGAACUUCUGAUGAUUC	Cleavage	Sclerotinia	sclerotiorum	1980	UF-70	hypothetical	protein	partial	mRNA	1
XM_001596879.1	3	-1	1	21	239	259	UAAUUGUCAGAAGUUCCCAGC			:::	.::::.:::::.::.	UGUGGCGACUUUUGACAGUUG	Cleavage	Sclerotinia	sclerotiorum	1980	UF-70	hypothetical	protein	partial	mRNA	1
XM_001598706.1	3	-1	1	21	1401	1421	UCUUCGUUCUACUAUUCAAGU	.::::::	:::.:::	:::::	GCUUGAACAGUGGAAGGAAGA	Cleavage	Sclerotinia	sclerotiorum	1980	UF-70	hypothetical	protein	partial	mRNA	1
XM_001586651.1	3	-1	1	21	498	518	UCUUCGUUCUACUAUUCAAGU			::::::.:	.:::.:::::	GGUUGAAUGGAGGAAUGAAGA	Translation	Sclerotinia	sclerotiorum	1980	UF-70	predicted	protein	partial	mRNA	1
XM_001597289.1	3	-1	1	21	634	654	UCUUCGUUCUACUAUUCAAGU	:	:	::	::::::::.:.:::	AAUCGAUUAGUAGAAUGGAGA	Cleavage	Sclerotinia	sclerotiorum	1980	UF-70	hypothetical	protein	partial	mRNA	1
XM_001598509.1	3	-1	1	21	238	258	UGUAUUUACCAUUCUUCAGCG			.::.:	..:::::::::::	AUUUGGAUGGUGGUAAAUACA	Cleavage	Sclerotinia	sclerotiorum	1980	UF-70	hypothetical	protein	partial	mRNA	1
XM_001597008.1	3	-1	1	21	4	24	AGAUUUGGAAGCGUGCUCAAC			:::	:::::::::.::	::	UCUGACCACGCUUCCGAAACU	Cleavage	Sclerotinia	sclerotiorum	1980	UF-70	predicted	protein	partial	mRNA	1
XM_001589553.1	3	-1	1	21	2256	2276	AGAUUUGGAAGCGUGCUCAAC			::	:::.::::::	:::::	AGUGCGCAUGCUUCCUAAUCU	Cleavage	Sclerotinia	sclerotiorum	1980	UF-70	hypothetical	protein	partial	mRNA	1	1
XM_001590055.1	3	-1	1	21	1246	1266	AGAUUUGGAAGCGUGCUCAAC			:	::	:.:::::.::::::	CCUAAGGAUGCUUCUAAAUCU	Cleavage	Sclerotinia	sclerotiorum	1980	UF-70	hypothetical	protein	partial	mRNA	1
XM_001591244.1	3	-1	1	21	734	754	UUGAAUAGUAGAACGAAGAAA			:::		::::::.:::::.:	ACUCUGGGUUCUAUUAUUCGA	Cleavage	Sclerotinia	sclerotiorum	1980	UF-70	conserved	hypothetical	protein	partial	mRNA
XM_001595329.1	3	-1	1	21	824	844	UCGCGUAGUUGGUGAGCUCCU			:	:.:::..::.:::::::	GCGCGUUCAUUAAUUACGCGA	Cleavage	Sclerotinia	sclerotiorum	1980	UF-70	hypothetical	protein	partial	mRNA	1
XM_001589099.1	3	-1	1	21	100	120	AGAAGCAGAGUCGGAGUUAGU	::	::::.::	::::::::::	ACCAACUUCGUCUCUGCUUCU	Translation	Sclerotinia	sclerotiorum	1980	UF-70	hypothetical	protein	partial	mRNA	1
XM_001591259.1	3	-1	1	21	1348	1368	AGAAGCAGAGUCGGAGUUAGU				.:::::::::::::	:::	UUCGACUCCGACUCUGCCUCU	Cleavage	Sclerotinia	sclerotiorum	1980	UF-70	hypothetical	protein	partial	mRNA	1
XM_001587111.1	3	-1	1	21	1026	1046	AGAAGCAGAGUCGGAGUUAGU			:	:.:.::::::::::::		UGUUAUUUCGACUCUGCUUCA	Cleavage	Sclerotinia	sclerotiorum	1980	UF-70	hypothetical	protein	partial	mRNA	1
XM_001590891.1	3	-1	1	21	856	876	AGAAGCAGAGUCGGAGUUAGU	:	:.:::	.::.::::.::::	AAUGACUAUGAUUCUGUUUCU	Cleavage	Sclerotinia	sclerotiorum	1980	UF-70	hypothetical	protein	partial	mRNA	1
XM_001594351.1	3	-1	1	21	1151	1171	UAGUGGGUUUAUGACAGAACA	:	::::	:.:::::::.:::		UCUUCUUUUAUAAACCUACUU	Cleavage	Sclerotinia	sclerotiorum	1980	UF-70	hypothetical	protein	partial	mRNA	1
XM_001598306.1	3	-1	1	21	933	953	UAACUCCGACUCUGCUUCUGC	::::..	:.:::::::.::::	GCAGGGACGGAGUCGGGGUUA	Cleavage	Sclerotinia	sclerotiorum	1980	UF-70	hypothetical	protein	partial	mRNA	1
XM_001598372.1	3	-1	1	21	184	204	UAACUCCGACUCUGCUUCUGC	:	:::::	:::::::	::::.	GAAGAAGAAGAGUCGAAGUUG	Cleavage	Sclerotinia	sclerotiorum	1980	UF-70	predicted	protein	partial	mRNA	1
XM_001589906.1	3	-1	1	21	11	31	UACGAAGAUAACUGCAGCAUG			:::	:::::::	::::::.	UUUGCGGCAGUUACCUUCGUG	Cleavage	Sclerotinia	sclerotiorum	1980	UF-70	predicted	protein	partial	mRNA	1
XM_001595846.1	3	-1	1	21	1268	1288	UAUUGUUAGCUUUAGGUAAUA					::::.:::::::::::.	UUGCACCUGAAGCUAACAAUG	Cleavage	Sclerotinia	sclerotiorum	1980	UF-70	hypothetical	protein	partial	mRNA	1
XM_001585370.1	3	-1	1	21	2078	2098	UAUUGUUAGCUUUAGGUAAUA			:::::	..::::::::.:.	CUUUACCAGGAGCUAACAGUG	Cleavage	Sclerotinia	sclerotiorum	1980	UF-70	hypothetical	protein	partial	mRNA	1
XM_001593196.1	3	-1	1	21	336	356	CCAAUGAGAAAGGGGACGAUG			:.::..:.::::::::::		ACUUGUUUCUUUUCUCAUUGC	Cleavage	Sclerotinia	sclerotiorum	1980	UF-70	predicted	protein	partial	mRNA	1
XM_001596823.1	3	-1	1	21	541	561	UUUUGAGAUCUGAUGGCCAAC					:.::::::::::::::.	ACACGUCAUCAGAUCUCAAAG	Cleavage	Sclerotinia	sclerotiorum	1980	UF-70	hypothetical	protein	partial	mRNA	1
XM_001591304.1	3	-1	1	21	70	90	UUUUGAGAUCUGAUGGCCAAC			::::	::::	:::::.:::	CAUGGCGAUCAAAUCUCGAAA	Translation	Sclerotinia	sclerotiorum	1980	UF-70	hypothetical	protein	partial	mRNA	1
XM_001591040.1	3	-1	1	21	1294	1314	UGGUCCAGUGGUAUUUACAUU	.:::	::.::..::::::.::	GAUGGAAGUAUUACUGGAUCA	Cleavage	Sclerotinia	sclerotiorum	1980	UF-70	hypothetical	protein	partial	mRNA	1
XM_001589806.1	3	-1	1	21	283	303	UGGUCCAGUGGUAUUUACAUU					:::::.::::::::.::	CCACUAAAUGCCACUGGAUCA	Cleavage	Sclerotinia	sclerotiorum	1980	UF-70	hypothetical	protein	partial	mRNA	1
XM_001590009.1	3	-1	1	21	304	324	UGGUCCAGUGGUAUUUACAUU			:::..:	.:::::::::::	UUUGUGGAAGCCACUGGACCA	Cleavage	Sclerotinia	sclerotiorum	1980	UF-70	hypothetical	protein	partial	mRNA	1
XM_001587953.1	3	-1	1	21	1750	1770	UGGUCCAGUGGUAUUUACAUU			::::.:::.::.::::	::	GUUGUAGAUAUCAUUGGAACA	Cleavage	Sclerotinia	sclerotiorum	1980	UF-70	hypothetical	protein	partial	mRNA	1
XM_001593582.1	3	-1	1	21	751	771	UGGUCCAGUGGUAUUUACAUU	:	::	::	::.::.:::::::	AUUGGAACUAUCAUUGGACCA	Cleavage	Sclerotinia	sclerotiorum	1980	UF-70	hypothetical	protein	partial	mRNA	1
XM_001588416.1	3	-1	1	21	341	361	UGUAAAUACCACUGGACCACA			:::::	::::::	:::::.	AAUGGUCAAGUGGUUUUUACG	Cleavage	Sclerotinia	sclerotiorum	1980	UF-70	hypothetical	protein	partial	mRNA	1
XM_001591006.1	3	-1	1	21	1026	1046	UCACCGGGUAUGUAUACAAUC	::::	:::::.:::	::::::	GAUUCUAUACGUACACGGUGA	Cleavage	Sclerotinia	sclerotiorum	1980	UF-70	hypothetical	protein	partial	mRNA	1
XM_001585991.1	3	-1	1	21	999	1019	UCACCGGGUAUGUAUACAAUC	::		:::::.:::::.:::::	GACGGUAUAUAUACCUGGUGA	Cleavage	Sclerotinia	sclerotiorum	1980	UF-70	hypothetical	protein	partial	mRNA	1
XM_001598467.1	3	-1	1	21	2181	2201	UCACCGGGUAUGUAUACAAUC			:::	::::.:.::.::::.	CCUUGAAUACGUGCCUGGUGG	Cleavage	Sclerotinia	sclerotiorum	1980	UF-70	hypothetical	protein	partial	mRNA	1
XM_001596566.1	3	-1	1	21	1082	1102	UUAUACUAUCUAGACUGAAUA		.::::::::.:.::::	::.	CGUUCAGUCUGGGUAGUUUAG	Cleavage	Sclerotinia	sclerotiorum	1980	UF-70	hypothetical	protein	partial	mRNA	1
XM_001597561.1	3	-1	1	21	626	646	UUAUACUAUCUAGACUGAAUA	:	::	::::	:::::::::.:	UCUUGAGUCCAGAUAGUAUGA	Cleavage	Sclerotinia	sclerotiorum	1980	UF-70	hypothetical	protein	partial	mRNA	1
XM_001592806.1	3	-1	1	21	1648	1668	ACUUGAUCUUUUACUAUAGGA		.::::.::.::.::	:::::	AUCUAUGGUGAAGGAGCAAGU	Cleavage	Sclerotinia	sclerotiorum	1980	UF-70	hypothetical	protein	partial	mRNA	1
XM_001595403.1	3	-1	1	21	1470	1490	ACUUGAUCUUUUACUAUAGGA				:.:.:::.:::::::.::	AAAUGUGGUAGAAGAUCAGGU	Cleavage	Sclerotinia	sclerotiorum	1980	UF-70	hypothetical	protein	partial	mRNA	1		1
XM_001585424.1	3	-1	1	21	2701	2721	ACUUGAUCUUUUACUAUAGGA		::	:	::::::.::::.:::	ACCAAGAGUAAAGGAUCGAGU	Cleavage	Sclerotinia	sclerotiorum	1980	UF-70	hypothetical	protein	partial	mRNA	1
XM_001587776.1	3	-1	1	21	1155	1175	ACUUGAUCUUUUACUAUAGGA			::	::	::::::::::::		CACUUUACUAAAAGAUCAAGA	Cleavage	Sclerotinia	sclerotiorum	1980	UF-70	hypothetical	protein	partial	mRNA
[truncated: 131 more rows]
